# Supplementary material for: CRISPR screening of porcine sgRNA library identifies host factors associated with Japanese encephalitis virus replication
Source: Nat Commun. 2020 Oct 14;11:5178. doi: 10.1038/s41467-020-18936-1 (PMC7560704; doi:10.1038/s41467-020-18936-1)
Supplement: Supplementary file 3 — Supplementary Data 1 [file 41467_2020_18936_MOESM3_ESM.xlsx]

## Sheet: Sheet1
Supplementary Data 1. Feature of the porcine genome-scale CRISPR/Cas9 knockout library.
	PigGeCKO (Genome-scale CRISPR/Cas9 Knock-out library)	Data Sources
Number of protein-conding genes targeted	17743	Ensemble (www.ensembl.org)
Number of lincRNAs targeted	11053	ALDB (http://202.200.112.245/aldb/index.jsp)
Number of miRNAs targeted	551	miRBase (www.mirbase.org)
Targeting constructs per target	~ 3 sgRNAs per target
Control (non-targeting) sgRNAs	1000
Off-target assessment	up to 3 mismatches
Total sgRNA designed	85674
Software	CRISPR-offinder (v1.2)	https://sourceforge.net/projects/crispr-offinder-v1-2/
