# Supplementary material for: CRISPR screening of porcine sgRNA library identifies host factors associated with Japanese encephalitis virus replication
Source: Nat Commun. 2020 Oct 14;11:5178. doi: 10.1038/s41467-020-18936-1 (PMC7560704; doi:10.1038/s41467-020-18936-1)
Supplement: Supplementary file 4 — Supplementary Data 2 [file 41467_2020_18936_MOESM4_ESM.xlsx]

## Sheet: Sheet1
Supplementary Data 2. Sequencing results of sgRNAs targeting sequences in CRISPR knockout lentivirus plasmid pools and sorted mutant cell populations containing the entire sgRNA library.
sgRNA_ID	sgRNA sequences (5'-3')	Targets_ID	PigGeCKO_plasmid_R1_count	PigGeCKO_plasmid_R2_count	Average(Plasmid_count)	PigGeCKO_cellpool_R1_count	PigGeCKO_cellpool_R2_count	Average(cellpool_count)
ENSSSCG00000008891_8_55660919_55660948_p	CCTTTGGACCCCAAATCCAC	‘MARCH1	46	45	45.5	6	9	7.5
ENSSSCG00000008891_8_55661053_55661082_p	AATCCAGTGACTCTCATCCG	‘MARCH1	81	83	82	47	35	41
ENSSSCG00000008891_8_55660927_55660956_p	CCCCAAATCCACCGGATCGA	‘MARCH1	124	123	123.5	79	84	81.5
ENSSSCG00000017299_12_15916913_15916942_p	CAGACCTTCCAAGGAGCACG	‘MARCH10	26	26	26	13	21	17
ENSSSCG00000017299_12_15916816_15916845_m	GGTCACCGTCATTAGTTGCA	‘MARCH10	104	104	104	84	85	84.5
ENSSSCG00000017299_12_15917130_15917159_m	TTATGAATGGAAGGAGAACG	‘MARCH10	0	0	0	0	0	0
ENSSSCG00000013601_2_71232249_71232278_p	ATAGATGGTGAAGAGGGCGA	‘MARCH2	44	45	44.5	8	8	8
ENSSSCG00000013601_2_71232281_71232310_p	TGAGCCCCACGGCTTCCAGC	‘MARCH2	100	97	98.5	47	40	43.5
ENSSSCG00000013601_2_71233903_71233932_p	TCTCCACTGCAAACTCCGTG	‘MARCH2	139	135	137	150	144	147
ENSSSCG00000014249_2_135185178_135185207_p	AGTGAGTGCAATCAGTCCGA	‘MARCH3	62	58	60	38	39	38.5
ENSSSCG00000014249_2_135185214_135185243_p	GCTAAAGTGCAGGTGGTCCA	‘MARCH3	74	73	73.5	57	72	64.5
ENSSSCG00000014249_2_135214530_135214559_p	GACACTTGCATGACATACTG	‘MARCH3	456	455	455.5	378	358	368
ENSSSCG00000016176_15_131466677_131466706_p	GGTTCTCCGTGCATGGGCAG	‘MARCH4	36	36	36	22	22	22
ENSSSCG00000016176_15_131466732_131466761_p	TCAGGTCATTGAAGAGCATG	‘MARCH4	121	123	122	74	85	79.5
ENSSSCG00000016176_15_131466650_131466679_p	TTGTTGGCCGCCAAACCAGG	‘MARCH4	106	103	104.5	81	88	84.5
ENSSSCG00000010469_14_113433634_113433663_p	AGGCAAGATGATTCGCTGGG	‘MARCH5	37	35	36	29	25	27
ENSSSCG00000010469_14_113408118_113408147_p	GGCTTGTCTACAGCGCTGGG	‘MARCH5	96	91	93.5	45	46	45.5
ENSSSCG00000010469_14_113408051_113408080_p	AAGATGATAGAACAGCTGAA	‘MARCH5	19	17	18	154	147	150.5
ENSSSCG00000017094_16_78171872_78171901_p	ATACACTTGTGGCCTTCGCA	‘MARCH6	6	7	6.5	3	7	5
ENSSSCG00000017094_16_78181189_78181218_p	TTATTGGCGGATTGTTTGCA	‘MARCH6	60	60	60	34	35	34.5
ENSSSCG00000017094_16_78165173_78165202_m	ATACTGCCAGTACATACACA	‘MARCH6	45	46	45.5	31	38	34.5
ENSSSCG00000015883_15_73915527_73915556_p	GACGAAATACAGGAATAACA	‘MARCH7	3	3	3	3	2	2.5
ENSSSCG00000015883_15_73914642_73914671_m	GCTCCCTGTGAATATGAAGA	‘MARCH7	21	22	21.5	14	10	12
ENSSSCG00000015883_15_73915641_73915670_m	TCAGATGTACTCCAACCTGA	‘MARCH7	298	287	292.5	235	234	234.5
ENSSSCG00000010403_14_98888569_98888598_m	GAACGTTTGGAATTGCCAAA	‘MARCH8	97	89	93	46	48	47
ENSSSCG00000010403_14_98888371_98888400_p	CTAAGAATACCAAAGCCAGA	‘MARCH8	96	91	93.5	68	65	66.5
ENSSSCG00000010403_14_98888467_98888496_p	TGGAGAGAACTTGCTCTGAA	‘MARCH8	127	123	125	95	124	109.5
ENSSSCG00000030125_4_141732977_141733006_p	GATAAGCCCAAACTATTCAG	‘SEP15	50	45	47.5	45	25	35
ENSSSCG00000030125_4_141734727_141734756_p	TCAAGCTTCTGGACGACAAC	‘SEP15	62	61	61.5	75	60	67.5
ENSSSCG00000030125_4_141715725_141715754_p	AGCTGGACCCCGACTGTAGA	‘SEP15	492	483	487.5	343	283	313
ENSSSCG00000004001_6_57656865_57656894_p	TCACTGGTCACTGCTCCCAG	A1BG	66	66	66	36	25	30.5
ENSSSCG00000004001_6_57656129_57656158_m	CTGCACGTACCGGACGCACG	A1BG	76	72	74	60	50	55
ENSSSCG00000004001_6_57656166_57656195_m	AGGCCATCTTTCCAGTCAAA	A1BG	0	0	0	0	0	0
ENSSSCG00000010431_14_107827351_107827380_m	ACTCCACAAAGGCAAAACCC	A1CF	1	1	1	2	2	2
ENSSSCG00000010431_14_107827220_107827249_p	ACTGCCGATTGTTTGTTGGA	A1CF	82	81	81.5	37	35	36
ENSSSCG00000010431_14_107827225_107827254_m	GGATCCCTCCAACAAACAAT	A1CF	92	89	90.5	63	67	65
ENSSSCG00000000660_5_65279611_65279640_m	GAGGAACATGACTTCCTCAT	A2M	39	38	38.5	14	13	13.5
ENSSSCG00000000660_5_65317848_65317877_m	GGTTGCTGCTGACCTCTGTT	A2M	33	32	32.5	16	21	18.5
ENSSSCG00000000660_5_65317835_65317864_p	TGACAACGTGAGCCGAACAG	A2M	164	164	164	41	32	36.5
ENSSSCG00000000664_5_65479072_65479101_p	CCAGAGGTCTATTCACCAAC	A2ML1	72	72	72	44	48	46
ENSSSCG00000000664_5_65479056_65479085_p	TCCTCAGGATCAAGAACCAG	A2ML1	131	128	129.5	81	110	95.5
ENSSSCG00000000664_5_65479073_65479102_m	CCTGTTGGTGAATAGACCTC	A2ML1	253	245	249	190	188	189
ENSSSCG00000026962_5_3561437_3561466_p	CACATTGCGGGAGAGCCCCG	A4GALT	14	13	13.5	6	5	5.5
ENSSSCG00000026962_5_3561453_3561482_m	AAGAATGGTCCTTGGCCCCG	A4GALT	64	61	62.5	34	45	39.5
ENSSSCG00000026962_5_3561421_3561450_m	AATGTGCCAGTAGATCATGA	A4GALT	237	228	232.5	113	146	129.5
ENSSSCG00000022473_13_86525183_86525212_m	GGCAAGAAGGACGATCAACA	A4GNT	32	32	32	29	29	29
ENSSSCG00000022473_13_86528248_86528277_p	GCCATCATCTGGAAGTATGG	A4GNT	160	159	159.5	136	130	133
ENSSSCG00000022473_13_86525438_86525467_m	GGAGTTTGAGAGCAGCTGCG	A4GNT	158	153	155.5	168	156	162
ENSSSCG00000000268_5_18972272_18972301_p	TCTTCCACACTTGCTCCCGG	AAAS	17	17	17	12	20	16
ENSSSCG00000000268_5_18973369_18973398_p	GTGACTTGTCCCCTAGGCGG	AAAS	50	50	50	38	37	37.5
ENSSSCG00000000268_5_18967774_18967803_m	GCTGCTTGCGGGTCTTTGCG	AAAS	123	118	120.5	46	47	46.5
ENSSSCG00000009755_14_29860778_29860807_m	ACACAAGGAGAACGACAGGG	AACS	0	0	0	27	25	26
ENSSSCG00000009755_14_29871664_29871693_m	GCAGATGGACAGCTTTCGGG	AACS	40	41	40.5	43	41	42
ENSSSCG00000009755_14_29855817_29855846_m	AGTTCCACGTCACCAGACTT	AACS	6	5	5.5	107	109	108
ENSSSCG00000003441_6_66811690_66811719_p	GGTTTGGGACGATCCCCGTG	AADACL3	61	60	60.5	25	21	23
ENSSSCG00000003441_6_66811749_66811778_p	ACTGGCATCGTGTTCTACCA	AADACL3	65	66	65.5	32	44	38
ENSSSCG00000003441_6_66814608_66814637_m	GCAAAATTCTGGCTGAGCAG	AADACL3	31	31	31	40	58	49
ENSSSCG00000003440_6_66779327_66779356_m	ATAGGCATCCTCATTAAAAG	AADACL4	65	65	65	72	89	80.5
ENSSSCG00000003440_6_66778890_66778919_m	GGCAGTTCCGGAAAATGACA	AADACL4	97	92	94.5	115	123	119
ENSSSCG00000003440_6_66778934_66778963_p	GAAGGCTCTGGAAACCTACG	AADACL4	1	1	1	0	0	0
ENSSSCG00000009708_14_21080084_21080113_p	CCGTTGCCAGTGATGAGCAT	AADAT	16	15	15.5	14	12	13
ENSSSCG00000009708_14_21080219_21080248_m	GTAGTTAATGAAGTCCCAGC	AADAT	32	31	31.5	18	26	22
ENSSSCG00000009708_14_21068754_21068783_p	GCGGTCATCACCATAGAAAA	AADAT	40	41	40.5	77	81	79
ENSSSCG00000011169_10_76584790_76584819_p	GGGCATCTCGGCCACGGTGG	AAED1	7	7	7	3	3	3
ENSSSCG00000011169_10_76584867_76584896_m	CCGGTCACGCGGCAAGTCAG	AAED1	69	67	68	28	36	32
ENSSSCG00000011169_10_76584734_76584763_m	GCTCGCTGTTCCGAGAGCGA	AAED1	136	135	135.5	76	84	80
ENSSSCG00000004951_1_182855382_182855411_p	TGTTTCTTCCTGGCTTCCAC	AAGAB	27	27	27	14	13	13.5
ENSSSCG00000004951_1_182855403_182855432_p	GGCAGAAGCATGGTTACCTG	AAGAB	114	113	113.5	60	55	57.5
ENSSSCG00000004951_1_182854689_182854718_m	TATTTATTATCAATGGTCCA	AAGAB	165	159	162	148	153	150.5
ENSSSCG00000008337_3_76306503_76306532_p	TTTCTGGTGAGGACAAGCAA	AAK1	5	5	5	4	2	3
ENSSSCG00000008337_3_76230633_76230662_p	GGGCAGTGGCTACATCGGAA	AAK1	32	31	31.5	24	27	25.5
ENSSSCG00000008337_3_76322684_76322713_p	AGTATCAACAACGTGAGTAG	AAK1	54	56	55	65	54	59.5
ENSSSCG00000014883_9_13643358_13643387_p	CTTGGTCACCCAAGGCCTCA	AAMDC	87	83	85	49	45	47
ENSSSCG00000014883_9_13643350_13643379_p	TATAACGCCTTGGTCACCCA	AAMDC	100	99	99.5	66	71	68.5
ENSSSCG00000014883_9_13643340_13643369_p	TGTGAAGGAGTATAACGCCT	AAMDC	0	0	0	0	0	0
ENSSSCG00000007315_17_44907829_44907858_p	ACATATCTGTGCCTTCTCGG	AAR2	62	64	63	26	31	28.5
ENSSSCG00000007315_17_44907469_44907498_p	CATTGACTACAACTCCTGGG	AAR2	22	21	21.5	34	36	35
ENSSSCG00000007315_17_44907713_44907742_m	GGAACTGGTCCAGTTCCTGG	AAR2	71	71	71	46	31	38.5
ENSSSCG00000006013_4_22989556_22989585_m	GGGTCCCACGGCTTTCTAGT	AARD	13	13	13	6	6	6
ENSSSCG00000006013_4_22985815_22985844_m	GCGTTTCCAAAATCGCCAGC	AARD	48	48	48	37	38	37.5
ENSSSCG00000006013_4_22989550_22989579_p	CGGCTCCGACTAGAAAGCCG	AARD	43	42	42.5	37	40	38.5
ENSSSCG00000029915_GL894083.2_104345_104374_m	GGTGGCAGACGAGTGAACGT	AARS	59	58	58.5	7	8	7.5
ENSSSCG00000029915_GL894083.2_107404_107433_m	GCTTTGCCATAGGATGAGAT	AARS	193	189	191	135	127	131
ENSSSCG00000029915_GL894083.2_104370_104399_m	GCAAAGTGGGATCATCCAAT	AARS	139	138	138.5	139	147	143
ENSSSCG00000001706_7_45183023_45183052_p	AGCAAAGTGGGGTCGCCGCG	AARS2	100	98	99	30	36	33
ENSSSCG00000001706_7_45182282_45182311_m	CAACAGCCAGAAATGTGTGA	AARS2	108	104	106	41	39	40
ENSSSCG00000001706_7_45183021_45183050_p	AGAGCAAAGTGGGGTCGCCG	AARS2	109	101	105	60	49	54.5
ENSSSCG00000027403_8_57905059_57905088_m	ACTTCACTGGAACAATGTTG	AASDH	0	0	0	8	8	8
ENSSSCG00000027403_8_57909650_57909679_m	TTATTACACCTACAAGACTG	AASDH	36	37	36.5	12	13	12.5
ENSSSCG00000027403_8_57904854_57904883_p	TTGGCACTATGCATGCATGA	AASDH	143	141	142	212	213	212.5
ENSSSCG00000014998_9_39942448_39942477_p	GCAGAACCTGAGCTACAAGT	AASDHPPT	62	64	63	39	24	31.5
ENSSSCG00000014998_9_39940377_39940406_m	CCAAGCAGACTCGTTTGGCG	AASDHPPT	35	34	34.5	40	37	38.5
ENSSSCG00000014998_9_39940475_39940504_p	GGTGCGATCGATCCAGCCCG	AASDHPPT	77	76	76.5	57	45	51
ENSSSCG00000016613_18_26598719_26598748_p	TATCGATTATGAGAAAATGG	AASS	62	64	63	32	32	32
ENSSSCG00000016613_18_26590459_26590488_p	AATACAGCCTTCCAATCGGC	AASS	73	70	71.5	47	46	46.5
ENSSSCG00000016613_18_26590416_26590445_m	GTGATCCCTTTGACGTGCCG	AASS	126	126	126	54	70	62
ENSSSCG00000017693_12_40083905_40083934_p	GATGACCTTCTCCAGCGCCA	AATF	12	11	11.5	15	17	16
ENSSSCG00000017693_12_40078911_40078940_m	GCTTCAGGATCCGCTTCGCG	AATF	108	109	108.5	67	58	62.5
ENSSSCG00000017693_12_40083734_40083763_p	TGACTTTGAGAAGTTCACCG	AATF	355	352	353.5	176	197	186.5
ENSSSCG00000017141_12_1500063_1500092_m	CCAGGAGAGCTCGCTGAGCG	AATK	159	157	158	77	77	77
ENSSSCG00000017141_12_1502741_1502770_p	GTATGTCCTCCCGCTCACCG	AATK	164	164	164	100	95	97.5
ENSSSCG00000017141_12_1502725_1502754_m	ACATACACGTCAGGCCCGTT	AATK	190	187	188.5	199	194	196.5
ENSSSCG00000007909_3_34677295_34677324_m	TGCAATTACGAAGAGAGCCG	ABAT	44	42	43	34	33	33.5
ENSSSCG00000007909_3_34660914_34660943_m	GATGTCCCAGCTCATCACAA	ABAT	73	73	73	54	62	58
ENSSSCG00000007909_3_34661559_34661588_m	AGAACTTCGTGGAGAAGCTG	ABAT	133	130	131.5	73	89	81
ENSSSCG00000026173_1_275503666_275503695_p	CGATAGTTGTACGAATAGCA	ABCA1	0	0	0	1		1
ENSSSCG00000026173_1_275482320_275482349_p	GGACATCCTTCAGAACCTGA	ABCA1	17	16	16.5	6	14	10
ENSSSCG00000026173_1_275486977_275487006_p	CTTCGGGCCAACCTGCAGAA	ABCA1	24	25	24.5	17	26	21.5
ENSSSCG00000006890_4_134857466_134857495_m	TCATGAGTTGGGACAAGGTG	ABCA4	89	88	88.5	74	77	75.5
ENSSSCG00000006890_4_134857442_134857471_m	GTTCTGTCCAAACCTGGCCG	ABCA4	183	180	181.5	128	110	119
ENSSSCG00000006890_4_134857476_134857505_p	CCCAACTCATGAACACCCTC	ABCA4	157	159	158	138	154	146
ENSSSCG00000017255_12_11483172_11483201_m	TCTAAGCCCAGCAACTTTGT	ABCA5	32	33	32.5	21	12	16.5
ENSSSCG00000017255_12_11485603_11485632_p	CGAGCATAGATTTGTCCATG	ABCA5	90	88	89	153	149	151
ENSSSCG00000017255_12_11485602_11485631_p	GCGAGCATAGATTTGTCCAT	ABCA5	89	87	88	152	150	151
ENSSSCG00000023121_2_77624482_77624511_p	GCAGAATGCTGGCCAGTCTG	ABCA7	37	37	37	16	15	15.5
ENSSSCG00000023121_2_77624472_77624501_m	CCAGCATTCTGCGGGCACTG	ABCA7	50	49	49.5	42	49	45.5
ENSSSCG00000023121_2_77624238_77624267_p	GGTACCATCCCTTGGCTCCA	ABCA7	85	80	82.5	63	63	63
ENSSSCG00000015390_9_102545705_102545734_m	TGAGGGGCAGTCCAGCTCCA	ABCB1	88	89	88.5	81	82	81.5
ENSSSCG00000010188_14_65140014_65140043_p	GGCATCTGTATCCTAAGCCG	ABCB10	20	18	19	10	13	11.5
ENSSSCG00000010188_14_65132990_65133019_m	CCAGCCGTGTGGACCTCGCG	ABCB10	15	15	15	10	14	12
ENSSSCG00000010188_14_65138668_65138697_p	GCAAGCAAAATGATTCACCA	ABCB10	6	6	6	107	100	103.5
ENSSSCG00000015926_15_84580261_84580290_m	CTTCGCAGCGTGAAGAAATG	ABCB11	26	23	24.5	13	20	16.5
ENSSSCG00000015926_15_84574715_84574744_m	GTGTGAATAACACCATAGTA	ABCB11	46	46	46	34	46	40
ENSSSCG00000015926_15_84569033_84569062_m	GCTGTCGCGGTGCTTATCAC	ABCB11	41	38	39.5	68	69	68.5
ENSSSCG00000024520_9_102669544_102669573_m	GAGCCGTGTATTGAGTTCAG	ABCB4	18	17	17.5	10	13	11.5
ENSSSCG00000024520_9_102669500_102669529_p	GCTATTCTACGGCAGGAAAT	ABCB4	50	49	49.5	29	40	34.5
ENSSSCG00000024520_9_102651956_102651985_p	GATGGATTCCCGGAGACCCG	ABCB4	1	1	1	0	0	0
ENSSSCG00000015377_9_98892089_98892118_m	CCTAAAATCAGTGACATTAC	ABCB5	77	76	76.5	42	55	48.5
ENSSSCG00000015377_9_98892057_98892086_p	ACTGGCATCACTACTAAATG	ABCB5	41	40	40.5	64	65	64.5
ENSSSCG00000015377_9_98892031_98892060_p	GACATCACACTCATGATCCT	ABCB5	285	276	280.5	223	223	223
ENSSSCG00000016210_15_134288746_134288775_p	TTTCACCCAGACCGGACCCG	ABCB6	34	31	32.5	23	50	36.5
ENSSSCG00000016210_15_134288411_134288440_m	TGACTGAGCGGAACCAGGCA	ABCB6	85	79	82	68	73	70.5
ENSSSCG00000016210_15_134288557_134288586_m	GCTTCTGGCCACACTTCAGG	ABCB6	150	150	150	117	132	124.5
ENSSSCG00000012424_X_68418549_68418578_m	GCTATTGACAGAGGGACAAG	ABCB7	27	28	27.5	15	11	13
ENSSSCG00000012424_X_68521839_68521868_m	TGTAGGTCAAGTCAGCTCGG	ABCB7	67	66	66.5	33	34	33.5
ENSSSCG00000012424_X_68521823_68521852_m	TCGGCGGCTCGGGAACTGCG	ABCB7	63	64	63.5	32	43	37.5
ENSSSCG00000027986_18_6562357_6562386_p	GGCACTTACTCAGAACCACG	ABCB8	22	21	21.5	8	10	9
ENSSSCG00000027986_18_6562260_6562289_p	AAGAGCTTCCAGTTAAAGCG	ABCB8	30	30	30	27	32	29.5
ENSSSCG00000027986_18_6566857_6566886_m	TTTCGGGTTGGGATTCGCGG	ABCB8	75	74	74.5	51	50	50.5
ENSSSCG00000009784_14_31598561_31598590_m	GGATATCCTCCAGCAGGCTG	ABCB9	40	37	38.5	45	40	42.5
ENSSSCG00000009784_14_31598567_31598596_m	AGTGGCGGATATCCTCCAGC	ABCB9	77	75	76	43	49	46
ENSSSCG00000009784_14_31598932_31598961_p	CGAGGCAGAGGGCTTCCCCA	ABCB9	278	275	276.5	238	220	229
ENSSSCG00000007874_3_29169365_29169394_m	ATTCAGATCGAGAGAAGGAG	ABCC1	80	82	81	28	26	27
ENSSSCG00000007874_3_29167662_29167691_p	GCACGAGCTGGATCAGCACG	ABCC1	59	58	58.5	46	46	46
ENSSSCG00000007874_3_29167616_29167645_p	TGGATGGTTTCCGAGAACAG	ABCC1	80	76	78	96	104	100
ENSSSCG00000010543_14_120404216_120404245_m	ACAGTTTGTTCAAAACAAAG	ABCC2	10	10	10	2	3	2.5
ENSSSCG00000010543_14_120404184_120404213_p	CTCATTCCTGGATAGCCCGG	ABCC2	57	55	56	48	59	53.5
ENSSSCG00000010543_14_120424082_120424111_m	ATAGCAGATGAAGAACACGC	ABCC2	61	61	61	60	48	54
ENSSSCG00000017561_12_27075455_27075484_m	GGTGGCGCCGAAGGTAGAAG	ABCC3	16	14	15	9	16	12.5
ENSSSCG00000017561_12_27076539_27076568_m	GAAGATGATGAGGATTCCCG	ABCC3	25	25	25	16	17	16.5
ENSSSCG00000017561_12_27076500_27076529_m	CCGCTCGTACTGGATCAGCA	ABCC3	100	97	98.5	64	53	58.5
ENSSSCG00000011782_13_131358269_131358298_m	GGCGTTGAATTACCGAACCG	ABCC5	46	44	45	25	26	25.5
ENSSSCG00000011782_13_131364694_131364723_m	CTGGATGAGGAACATCCCAA	ABCC5	62	65	63.5	37	42	39.5
ENSSSCG00000011782_13_131363311_131363340_m	AGACGCTGCTTCCCTCCGGA	ABCC5	83	80	81.5	51	61	56
ENSSSCG00000013378_2_44726947_44726976_m	GCTGTGGTGGATGTGTACCT	ABCC8	20	20	20	3	9	6
ENSSSCG00000013378_2_44733457_44733486_m	GTTGTGATAGTAGACCACAG	ABCC8	61	61	61	38	24	31
ENSSSCG00000013378_2_44725598_44725627_p	CTTCGTGGACGCGCTCAACG	ABCC8	152	154	153	135	128	131.5
ENSSSCG00000000571_5_54823692_54823721_m	TGAGGGCATCCACAAAGCAG	ABCC9	125	119	122	82	67	74.5
ENSSSCG00000000571_5_54832353_54832382_m	CCATCACCGCAGGCATGAAG	ABCC9	165	163	164	110	110	110
ENSSSCG00000000571_5_54827523_54827552_m	ACAAACATGCACAAATAGGA	ABCC9	2	2	2	0	0	0
ENSSSCG00000012779_X_142050418_142050447_m	GGTCCTTTCGCACGATGCAG	ABCD1	21	20	20.5	20	20	20
ENSSSCG00000012779_X_142050505_142050534_p	AGTGCCATCCGCTACCTGGA	ABCD1	88	84	86	53	53	53
ENSSSCG00000012779_X_142050363_142050392_p	GGTGAGCCGGACTTTCTTGT	ABCD1	75	75	75	61	72	66.5
ENSSSCG00000000781_5_73741107_73741136_m	CCAGATCGAGTGCTGCTAAA	ABCD2	51	49	50	56	59	57.5
ENSSSCG00000000781_5_73741075_73741104_p	GAGCATATGCTGCAGCCACC	ABCD2	50	48	49	85	66	75.5
ENSSSCG00000000781_5_73741038_73741067_p	TTTAAACGCTTGCCAATGAT	ABCD2	290	286	288	255	235	245
ENSSSCG00000028620_4_134572173_134572202_p	CGCCAGCGAGGAGTTTCGCA	ABCD3	53	51	52	31	41	36
ENSSSCG00000028620_4_134572170_134572199_m	GCGAAACTCCTCGCTGGCGG	ABCD3	77	76	76.5	45	42	43.5
ENSSSCG00000028620_4_134572135_134572164_m	TGCTTTGCCTGCTCCACAAA	ABCD3	77	75	76	67	63	65
ENSSSCG00000009043_8_88592415_88592444_p	ACAATTGATAAGGCGCCAAA	ABCE1	17	17	17	7	11	9
ENSSSCG00000009043_8_88617896_88617925_m	AGTGTAAACCTAAGAAATGT	ABCE1	26	26	26	26	22	24
ENSSSCG00000009043_8_88590753_88590782_m	GTATGTAGACCAGATTCCCA	ABCE1	8	6	7	56	56	56
ENSSSCG00000001346_7_26803126_26803155_p	GAACAACAACCAGGGCCCAA	ABCF1	31	31	31	7	8	7.5
ENSSSCG00000001346_7_26802057_26802086_p	GAGACACTCGAAAAGGCCGG	ABCF1	51	49	50	15	14	14.5
ENSSSCG00000001346_7_26795959_26795988_m	TTCTCCGTCCCCGATCCACT	ABCF1	391	373	382	413	387	400
ENSSSCG00000016441_18_6372256_6372285_m	AGCCAATGAGGCCATAGCGA	ABCF2	8	8	8	2	3	2.5
ENSSSCG00000016441_18_6373059_6373088_p	AGAGCTCTACGAGCGCCTGG	ABCF2	18	15	16.5	3	3	3
ENSSSCG00000016441_18_6373113_6373142_m	CAGTCCGTGCAAGATCCGTG	ABCF2	117	114	115.5	83	71	77
ENSSSCG00000028856_13_131545682_131545711_p	ACTGTTGCAGGAGGTGTCCG	ABCF3	43	42	42.5	17	29	23
ENSSSCG00000028856_13_131545733_131545762_m	GTTGTACATGCGCTGACACA	ABCF3	171	173	172	78	90	84
ENSSSCG00000028856_13_131545662_131545691_m	GTTCCCCAACAGCTTCCACC	ABCF3	105	102	103.5	75	97	86
ENSSSCG00000027745_13_215943485_215943514_p	GGACCTGCGCTGCTTCCGGA	ABCG1	90	92	91	109	112	110.5
ENSSSCG00000027745_13_215904949_215904978_p	CCTCTCCTACTCGGTCCCAG	ABCG1	168	165	166.5	120	126	123
ENSSSCG00000027745_13_215904871_215904900_p	GGAGGACAACAACCTCACGG	ABCG1	0	0	0	0	0	0
ENSSSCG00000015113_9_51401253_51401282_p	GGAGCTCTCCTATTCCGTGA	ABCG4	106	105	105.5	40	35	37.5
ENSSSCG00000015113_9_51406884_51406913_m	CGGAAGGTCCTCAGTTCCCG	ABCG4	112	107	109.5	128	128	128
ENSSSCG00000015113_9_51401252_51401281_p	TGGAGCTCTCCTATTCCGTG	ABCG4	231	226	228.5	211	196	203.5
ENSSSCG00000008454_3_102777572_102777601_p	TGCTGGATGCCATGTCCGGG	ABCG5	17	16	16.5	18	12	15
ENSSSCG00000008454_3_102777813_102777842_p	CACGCTGCTGAGCAGCCTGA	ABCG5	40	40	40	28	31	29.5
ENSSSCG00000008454_3_102782517_102782546_m	CAATCAGTCGATCTGCAACG	ABCG5	64	65	64.5	51	36	43.5
ENSSSCG00000008453_3_102768240_102768269_m	AGGAGGCCCTGAAGGAGACG	ABCG8	28	27	27.5	34	32	33
ENSSSCG00000008453_3_102761388_102761417_m	CTGAGCTTCAAAGTGAGGAG	ABCG8	67	70	68.5	35	46	40.5
ENSSSCG00000008453_3_102761437_102761466_m	GATGCCCTGGACATCTCACA	ABCG8	89	87	88	52	49	50.5
ENSSSCG00000008554_3_118996908_118996937_p	CGTGGGGTAGAAAGTCTCCA	ABHD1	146	144	145	109	105	107
ENSSSCG00000008554_3_118996926_118996955_m	GCAACACTGTCCACTCACCG	ABHD1	160	159	159.5	210	177	193.5
ENSSSCG00000008554_3_118996050_118996079_p	GTTCTTCGCCACGGCAGCCG	ABHD1	4	4	4	0	0	0
ENSSSCG00000007715_3_10698038_10698067_m	AAGGCCATAGACCTCCCGAA	ABHD11	159	153	156	91	93	92
ENSSSCG00000007715_3_10698026_10698055_p	AGAGGGATGCCCCATTCGGG	ABHD11	60	60	60	122	109	115.5
ENSSSCG00000007715_3_10699845_10699874_m	GCGCCAGGTCTCCGATCCCG	ABHD11	229	222	225.5	183	182	182.5
ENSSSCG00000005023_1_200927911_200927940_m	TCAGCATGTCCATAAGAGGA	ABHD12B	26	25	25.5	6	9	7.5
ENSSSCG00000005023_1_200923438_200923467_m	GGCCACCATATCCCACCACG	ABHD12B	89	87	88	65	70	67.5
ENSSSCG00000005023_1_200929140_200929169_m	GTATCACCCCAGGTTCAGCT	ABHD12B	148	146	147	139	124	131.5
ENSSSCG00000009541_11_82979951_82979980_m	TGTGGGATCCCAGTAGGCAT	ABHD13	2	2	2	3	3	3
ENSSSCG00000009541_11_82979941_82979970_m	CAGTAGGCATGGGAACATAG	ABHD13	45	44	44.5	26	27	26.5
ENSSSCG00000009541_11_82979927_82979956_m	ACATAGAGGCGTGAAGATGA	ABHD13	1	1	1	0	0	0
ENSSSCG00000030229_13_37307127_37307156_p	GCTCTGCCCTTCCTGATGCG	ABHD14A	14	13	13.5	24	29	26.5
ENSSSCG00000030229_13_37307189_37307218_p	TTCCACCCAGAATTACACCC	ABHD14A	71	70	70.5	40	44	42
ENSSSCG00000030229_13_37307192_37307221_m	TTCCTGGGTGTAATTCTGGG	ABHD14A	72	71	71.5	50	55	52.5
ENSSSCG00000026847_13_37298591_37298620_p	TCAGGTTTGTCAAGGTAACA	ABHD14B	49	45	47	34	29	31.5
ENSSSCG00000026847_13_37299182_37299211_p	AGTACATGCCACTCAACGAT	ABHD14B	50	48	49	38	32	35
ENSSSCG00000026847_13_37298686_37298715_m	ATATGGAGACCAGGACCCCA	ABHD14B	167	164	165.5	131	146	138.5
ENSSSCG00000017789_12_47713033_47713062_p	ACTGGTCCACTGGGCCTCCG	ABHD15	32	32	32	32	43	37.5
ENSSSCG00000017789_12_47712745_47712774_p	CCCCGGCGTTGGTTACCCGG	ABHD15	88	84	86	63	60	61.5
ENSSSCG00000017789_12_47712705_47712734_m	TGGTGATCCCCAATGCCTGG	ABHD15	133	132	132.5	106	106	106
ENSSSCG00000001417_7_27449250_27449279_p	GCATCTCAATCTAAACAACG	ABHD16A	161	157	159	96	84	90
ENSSSCG00000001417_7_27449710_27449739_p	GCTGCTGATCCGAAGAACCA	ABHD16A	229	225	227	153	196	174.5
ENSSSCG00000001417_7_27450473_27450502_p	ACATGAGTGCAGATGGCAGA	ABHD16A	2	2	2	0	0	0
ENSSSCG00000013442_2_77152234_77152263_m	CTTCTCGCATGGCAATGCAG	ABHD17A	41	41	41	27	18	22.5
ENSSSCG00000013442_2_77153324_77153353_p	TGCAGGAGATGCGGTTGCCG	ABHD17A	65	65	65	33	40	36.5
ENSSSCG00000013442_2_77153315_77153344_p	GCACGTACATGCAGGAGATG	ABHD17A	157	153	155	64	78	71
ENSSSCG00000021802_1_251726423_251726452_p	CTGACAGGTGTAAAGTCCAG	ABHD17B	24	24	24	7	9	8
ENSSSCG00000021802_1_251726522_251726551_p	GACATGGTGGACAGCAGAAG	ABHD17B	36	32	34	9	8	8.5
ENSSSCG00000021802_1_251726408_251726437_p	GCCAGTCTGCTCGTTCTGAC	ABHD17B	67	67	67	21	26	23.5
ENSSSCG00000001782_7_55050423_55050452_m	GCGCTGCGAGTACTGCCAGT	ABHD17C	12	12	12	9	6	7.5
ENSSSCG00000001782_7_55050532_55050561_m	GCGAGAAGAGCAGCGTGTAG	ABHD17C	18	17	17.5	12	13	12.5
ENSSSCG00000001782_7_55050543_55050572_p	GCTCTTCTCGCACGGCAACG	ABHD17C	76	70	73	75	69	72
ENSSSCG00000009074_8_103776028_103776057_m	TATGATTAAAGAGGCCCGAA	ABHD18	0	0	0	2	2	2
ENSSSCG00000009074_8_103770006_103770035_m	TCTCTTGCACTGGCTAGAGA	ABHD18	27	27	27	5	4	4.5
ENSSSCG00000009074_8_103776029_103776058_p	ATTCGGGCCTCTTTAATCAT	ABHD18	25	26	25.5	5	6	5.5
ENSSSCG00000001835_7_59700188_59700217_m	GCTCAGCCAAGGGTTCGAAG	ABHD2	23	24	23.5	4	6	5
ENSSSCG00000001835_7_59703752_59703781_m	GGTGGTTCAGCACAGCGCAC	ABHD2	97	97	97	57	49	53
ENSSSCG00000001835_7_59703716_59703745_m	GGGCATAGTCGACAAAGGTG	ABHD2	221	207	214	128	117	122.5
ENSSSCG00000028010_6_99401110_99401139_m	GTAGGCTTATACTAGATCCT	ABHD3	47	46	46.5	33	61	47
ENSSSCG00000028010_6_99400489_99400518_m	AACAGAAACATACTACCCGA	ABHD3	35	33	34	52	49	50.5
ENSSSCG00000028010_6_99398756_99398785_m	CCTACTGTCTTATTGTTGCC	ABHD3	120	124	122	98	93	95.5
ENSSSCG00000002051_7_81650961_81650990_p	GATCATACTGGGGATCCCCA	ABHD4	5	5	5	26	26	26
ENSSSCG00000002051_7_81651029_81651058_m	ACATTCCCGAGGGACCCAGA	ABHD4	48	48	48	34	40	37
ENSSSCG00000002051_7_81651039_81651068_m	CTCGAGGCCAACATTCCCGA	ABHD4	198	199	198.5	113	120	116.5
ENSSSCG00000011297_13_29875092_29875121_m	AGACCAGCTAAAGGGTTGAA	ABHD5	1	1	1	4	3	3.5
ENSSSCG00000011297_13_29875005_29875034_m	GGTCGCTCAGGAAAACCCCA	ABHD5	10	10	10	9	7	8
ENSSSCG00000011297_13_29875100_29875129_m	CAATCCTGAGACCAGCTAAA	ABHD5	55	55	55	52	38	45
ENSSSCG00000011470_13_44001664_44001693_p	GTATGCCGCTTACTACCCAT	ABHD6	11	12	11.5	5	2	3.5
ENSSSCG00000011470_13_43998148_43998177_p	GGTCCGCTATGTTCACCACG	ABHD6	26	27	26.5	15	20	17.5
ENSSSCG00000011470_13_44001680_44001709_m	ACAGGCTGCAGAGATCCGAT	ABHD6	89	88	88.5	71	55	63
ENSSSCG00000027006_15_118166715_118166744_p	TGAGTTGGAGGTGTTGTACG	ABI2	18	17	17.5		4	4
ENSSSCG00000027006_15_118160427_118160456_p	GGGAGTGGAAGAAACAACAG	ABI2	0	0	0	0	0	0
ENSSSCG00000027006_15_118160522_118160551_p	GGACAGTTGCAGGAACAAGA	ABI2	0	0	0	0	0	0
ENSSSCG00000027677_12_25379849_25379878_p	GTACTTTAGCCACCGTCCAG	ABI3	40	41	40.5	5	17	11
ENSSSCG00000027677_12_25368726_25368755_p	GCAGGAGTTTGAGATCCCCA	ABI3	145	141	143	55	63	59
ENSSSCG00000027677_12_25368780_25368809_m	GTAGTCCGCGACCCGCAGCA	ABI3	104	99	101.5	73	81	77
ENSSSCG00000005706_1_304798808_304798837_p	CCATCTCGCTGCGATACGAA	ABL1	34	33	33.5	23	29	26
ENSSSCG00000005706_1_304685943_304685972_p	TGCACTTTATCAAAGGCGCA	ABL1	147	141	144	107	133	120
ENSSSCG00000005706_1_304797570_304797599_p	GCATCTGACTTCGAGCCCCA	ABL1	252	245	248.5	227	230	228.5
ENSSSCG00000024674_9_132687132_132687161_p	GCGAGATTGATAGCTGCCCG	ABL2	45	46	45.5	24	22	23
ENSSSCG00000024674_9_132687120_132687149_m	TCAATCTCGCTCAGGTACGA	ABL2	60	59	59.5	32	42	37
ENSSSCG00000024674_9_132691710_132691739_p	GGTTCAACATCACAACCATA	ABL2	75	75	75	75	63	69
ENSSSCG00000010651_14_135992463_135992492_m	GCTTTAAATGCAAGTCCTGC	ABLIM1	74	72	73	42	29	35.5
ENSSSCG00000010651_14_136012867_136012896_p	AACGTGACTCGGTCTCCGGG	ABLIM1	112	110	111	42	42	42
ENSSSCG00000010651_14_136018268_136018297_p	CCACGAACTCCCCGCAGCCG	ABLIM1	77	75	76	63	55	59
ENSSSCG00000008721_8_4207062_4207091_p	GATCCTGTGTAACACCTGCG	ABLIM2	29	30	29.5	21	20	20.5
ENSSSCG00000008721_8_4181992_4182021_m	AGGAAGAGCCTGAAACTTGG	ABLIM2	58	60	59	38	41	39.5
ENSSSCG00000008721_8_4223427_4223456_m	CCTTGCCGTTGAAGGTCACT	ABLIM2	65	63	64	60	73	66.5
ENSSSCG00000014430_2_157099080_157099109_m	ATGACACTGGAGCCGCCCCG	ABLIM3	15	15	15	8	7	7.5
ENSSSCG00000014430_2_157111409_157111438_p	AGTAAGCCCATCAAGATCCG	ABLIM3	87	89	88	69	65	67
ENSSSCG00000014430_2_157099064_157099093_p	CAGAACCCTTACGCTCCCCG	ABLIM3	305	304	304.5	229	207	218
ENSSSCG00000017804_12_49019912_49019941_m	AGAGATCTACATTAACCAGC	ABR	122	121	121.5	30	34	32
ENSSSCG00000017804_12_49011930_49011959_m	GGACATCTACGAGATCCACA	ABR	55	57	56	71	67	69
ENSSSCG00000017804_12_49011966_49011995_p	GATGGTCTCGATCTGTTGGA	ABR		1	1	0	0	0
ENSSSCG00000006036_4_33354676_33354705_m	GGCACTCTGGACTTTCTGGT	ABRA	12	12	12	3	2	2.5
ENSSSCG00000006036_4_33354536_33354565_p	CTGGTTATCAACTTGGCCCG	ABRA	79	79	79	80	58	69
ENSSSCG00000006036_4_33354511_33354540_m	GGCTGTGCGTACCTTCCGGA	ABRA	118	118	118	86	86	86
ENSSSCG00000004145_1_28579037_28579066_p	GGTGAATTTCCTCCACCAAG	ABRACL	50	48	49	11	12	11.5
ENSSSCG00000004145_1_28579050_28579079_m	TCACGAGGTTAACCTCTTGG	ABRACL	26	27	26.5	28	26	27
ENSSSCG00000004145_1_28579047_28579076_m	CGAGGTTAACCTCTTGGTGG	ABRACL	133	134	133.5	102	97	99.5
ENSSSCG00000024827_13_80094647_80094676_p	GCAGGGCGCCGAAGGCCACA	ABTB1	4	4	4		1	1
ENSSSCG00000024827_13_80095082_80095111_p	GCTTGTACTCACGCAAGGCC	ABTB1	137	129	133	77	75	76
ENSSSCG00000024827_13_80095101_80095130_m	GCAGAGTGATGCCATTCGCC	ABTB1	206	201	203.5	137	147	142
ENSSSCG00000013303_2_28947397_28947426_m	CCACACGGATGAGCGCCCGA	ABTB2	12	12	12	8	11	9.5
ENSSSCG00000013303_2_28947405_28947434_p	GCTCATCCGTGTGGCCCGCG	ABTB2	23	23	23	14	17	15.5
ENSSSCG00000013303_2_28947235_28947264_m	AGAAGAGGTCTGCCACCTCG	ABTB2	21	21	21	18	18	18
ENSSSCG00000004510_1_108863617_108863646_m	TTTGCGTGTGGGAATCCCAA	ACAA2	9	8	8.5	4	1	2.5
ENSSSCG00000004510_1_108853616_108853645_m	ACGCCCTACAGTCACAACAG	ACAA2	65	63	64	31	37	34
ENSSSCG00000004510_1_108863601_108863630_p	TGAGAGCCGGGGTCTCCTTT	ACAA2	75	73	74	41	40	40.5
ENSSSCG00000017694_12_40367923_40367952_m	AATGCATGCGGTCTATCCGC	ACACA	215	215	215	193	178	185.5
ENSSSCG00000017694_12_40361984_40362013_m	ATATCCTCTCCAGACCTCCT	ACACA	336	322	329	286	269	277.5
ENSSSCG00000017694_12_40367906_40367935_p	ACATCTCATAAGACCACCGG	ACACA	2	2	2	0	0	0
ENSSSCG00000009937_14_44254048_44254077_m	AAGGCCCCAAAGACACCGGC	ACACB	28	29	28.5	34	37	35.5
ENSSSCG00000009937_14_44254032_44254061_p	CCGGGAAGTTCTCTGCCTGC	ACACB	194	185	189.5	121	117	119
ENSSSCG00000009937_14_44253949_44253978_p	GCCCGAGTCACGTTGGCTTG	ACACB	264	260	262	181	213	197
ENSSSCG00000011629_13_81394559_81394588_p	TTAGGAAGAAGTAAACCAGG	ACAD11	6	6	6		1	1
ENSSSCG00000011629_13_81392474_81392503_p	GTATCGCTGCAGTACAGCAA	ACAD11	66	67	66.5	39	35	37
ENSSSCG00000011629_13_81391192_81391221_p	ATATGGCTGAGCGTTCCGCT	ACAD11	59	56	57.5	54	42	48
ENSSSCG00000028123_9_67366430_67366459_m	CGTCTTTGCGACCTGCGCCG	ACAD8	30	29	29.5	18	22	20
ENSSSCG00000028123_9_67363894_67363923_p	CCTTCCGCATCATATCCACT	ACAD8	69	69	69	46	41	43.5
ENSSSCG00000028123_9_67364423_67364452_p	CTGCTCTTCATTTAGTCCCG	ACAD8	72	73	72.5	47	54	50.5
ENSSSCG00000023354_13_79012641_79012670_m	GGTCCAACATCCCTGCCGTG	ACAD9	29	29	29	23	20	21.5
ENSSSCG00000023354_13_79012630_79012659_p	GTATGGCTTACCTCACGGCA	ACAD9	81	79	80	29	34	31.5
ENSSSCG00000023354_13_79006952_79006981_m	AGCCGCCGCCAACTTCTCCG	ACAD9	82	80	81	39	34	36.5
ENSSSCG00000016156_15_124793088_124793117_p	AGATCCACGGAGGAGTCGTG	ACADL	32	32	32	4	12	8
ENSSSCG00000016156_15_124788846_124788875_m	AATATTGCAGAGCGTCATGG	ACADL	23	22	22.5	14	11	12.5
ENSSSCG00000016156_15_124793072_124793101_m	GGATCTCTGCGCTTGTGGGG	ACADL	71	70	70.5	37	32	34.5
ENSSSCG00000003776_6_127540498_127540527_m	CCCACTACTTAAAAGAGCCT	ACADM	10	8	9	2	5	3.5
ENSSSCG00000003776_6_127540669_127540698_m	TACTGCTCGTAAATTTGCCA	ACADM	66	65	65.5	15	36	25.5
ENSSSCG00000003776_6_127540670_127540699_m	CTACTGCTCGTAAATTTGCC	ACADM	43	42	42.5	44	36	40
ENSSSCG00000009916_14_43112170_43112199_p	CAAGGAACATCGCTTCCCGG	ACADS	28	28	28	6	8	7
ENSSSCG00000009916_14_43121485_43121514_p	GATGTGCCCGAGGAGTTAAG	ACADS	55	52	53.5	26	33	29.5
ENSSSCG00000009916_14_43121539_43121568_p	GCCATGGAGGAGATCAGCCG	ACADS	129	127	128	75	70	72.5
ENSSSCG00000010723_14_144174288_144174317_m	GGAACGGTCCCCATTGAATA	ACADSB	54	55	54.5	48	39	43.5
ENSSSCG00000010723_14_144178081_144178110_m	CGTAGCTAGCTTAGTCAAAT	ACADSB	45	41	43	54	70	62
ENSSSCG00000010723_14_144178081_144178110_p	CTATTTGACTAAGCTAGCTA	ACADSB	157	158	157.5	155	145	150
ENSSSCG00000001832_7_59447914_59447943_p	CTACACCCTGGACTTCGACA	ACAN	37	38	37.5	9	9	9
ENSSSCG00000001832_7_59446646_59446675_m	TGGGGTCGATGAAGTAGCAG	ACAN	32	32	32	12	13	12.5
ENSSSCG00000001832_7_59446889_59446918_p	TATCGCTGCGAGGTGATGCA	ACAN	256	251	253.5	114	115	114.5
ENSSSCG00000017943_12_54909370_54909399_m	GACGAGCCTCTCGGAAGCCG	ACAP1	56	54	55	45	26	35.5
ENSSSCG00000017943_12_54909489_54909518_m	GGCTCGGGCAACCTTCAAAG	ACAP1	61	56	58.5	41	53	47
ENSSSCG00000017943_12_54908638_54908667_p	AAGCGGGCGCCACTACCTCG	ACAP1	175	171	173	136	127	131.5
ENSSSCG00000003329_6_58055783_58055812_m	GCAGTTTGACAAAGTCCGGG	ACAP3	29	29	29	7	14	10.5
ENSSSCG00000003329_6_58058438_58058467_m	TTGCAGGGCAACCATTGACG	ACAP3	55	53	54	12	15	13.5
ENSSSCG00000003329_6_58055742_58055771_m	TGAGGAATGCCCAGGCCCCG	ACAP3	0	0	0	0	0	0
ENSSSCG00000026153_9_40601753_40601782_p	GCAGCCTCCTGCTTCGAAGG	ACAT1	82	80	81	48	45	46.5
ENSSSCG00000026153_9_40601719_40601748_p	GTGCTGTCGGTCCTTGTGCG	ACAT1	74	75	74.5	53	52	52.5
ENSSSCG00000026153_9_40613377_40613406_m	TCAAGCTTTACCCCACCGTA	ACAT1	173	171	172	79	87	83
ENSSSCG00000004049_1_9411670_9411699_p	CCGCCGAGACGATGACCACG	ACAT2	78	75	76.5	42	43	42.5
ENSSSCG00000004049_1_9407362_9407391_m	CGTTCGACAAGCCAGTGTGG	ACAT2	125	126	125.5	72	57	64.5
ENSSSCG00000004049_1_9405207_9405236_p	GAGGATGCTGTCAGTGAGCG	ACAT2	87	84	85.5	61	71	66
ENSSSCG00000017337_12_18527918_18527947_p	GCATCTCTTCGTAGGATGGG	ACBD4	110	108	109	103	82	92.5
ENSSSCG00000017337_12_18526985_18527014_p	GCTGGTTCCTTGGGGAGGCG	ACBD4	284	276	280	209	197	203
ENSSSCG00000017337_12_18527309_18527338_m	AGGTGATCCCTGACATGCCG	ACBD4	200	197	198.5	228	217	222.5
ENSSSCG00000015534_9_133864858_133864887_m	TGTTAGTTCTCTGTATCACG	ACBD6	52	54	53	17	27	22
ENSSSCG00000015534_9_133932940_133932969_p	AACCAGGCCTTGGAGGTGCG	ACBD6	85	85	85	58	57	57.5
ENSSSCG00000015534_9_133933062_133933091_m	GCTACCACGGGCGACAGCGG	ACBD6	99	99	99	64	64	64
ENSSSCG00000013282_2_19872199_19872228_m	GCTTTGACCTGCTGACCAGG	ACCS	73	74	73.5	54	45	49.5
ENSSSCG00000013282_2_19874199_19874228_m	ATGGTTCTGGGATTCAGCCG	ACCS	94	93	93.5	56	50	53
ENSSSCG00000013282_2_19874175_19874204_m	AGGCTACAGGACCTACCACA	ACCS	97	92	94.5	112	116	114
ENSSSCG00000013283_2_19890035_19890064_m	GCTCTGTATTGATCTGCTGA	ACCSL	47	45	46	54	52	53
ENSSSCG00000013283_2_19891526_19891555_p	CTAGAGTGCATGGAAGGGCA	ACCSL	53	52	52.5	75	83	79
ENSSSCG00000013283_2_19891603_19891632_p	GATCATCAGGTGACCCAGGA	ACCSL	75	74	74.5	80	84	82
ENSSSCG00000017296_12_15393909_15393938_m	ATATGACCGGAGATCCCAGG	ACE	90	88	89	31	25	28
ENSSSCG00000017296_12_15400914_15400943_m	ACATCACCGAAGAGAACGCG	ACE	53	54	53.5	27	36	31.5
ENSSSCG00000017296_12_15401033_15401062_m	GCAGCCGGGGAACTTTACCG	ACE	177	176	176.5	118	126	122
ENSSSCG00000012138_X_13089792_13089821_m	TTATGAAGTGACAGGGACAG	ACE2	69	67	68	31	17	24
ENSSSCG00000012138_X_13084163_13084192_p	ATGCTCGGTTTCTCTCCGAA	ACE2	100	97	98.5	104	71	87.5
ENSSSCG00000012138_X_13084148_13084177_p	GCTTCAGTAACATCTATGCT	ACE2	316	307	311.5	301	260	280.5
ENSSSCG00000023612_12_15373542_15373571_p	GCACAAGTAGGGAAGGTCCA	ACE3	12	12	12	21	13	17
ENSSSCG00000023612_12_15372752_15372781_m	ATACAAGGCGGCCCTGCCCG	ACE3	79	74	76.5	50	35	42.5
ENSSSCG00000023612_12_15372764_15372793_m	GCTGCAGAACCTATACAAGG	ACE3	219	217	218	161	140	150.5
ENSSSCG00000023969_2_73325665_73325694_p	GTACCTTCCTGTCCTTCCTG	ACER1	8	7	7.5	1	6	3.5
ENSSSCG00000023969_2_73325657_73325686_m	GGACAGGAAGGTACTGACCA	ACER1	65	64	64.5	59	70	64.5
ENSSSCG00000023969_2_73325723_73325752_m	CACAATGTAGACGATGTGCA	ACER1	198	192	195	144	137	140.5
ENSSSCG00000026955_1_227054209_227054238_p	GAGCACACATCAGAACCCAA	ACER2	19	18	18.5	18	14	16
ENSSSCG00000026955_1_227054183_227054212_p	ATACCTTCTGGGGAACCACA	ACER2	33	31	32	22	24	23
ENSSSCG00000026955_1_227065701_227065730_p	CAGCTGGTCCCACCAGTGCG	ACER2	148	142	145	81	81	81
ENSSSCG00000030303_3_8163011_8163040_p	GTAGATCCAGACAAGGACAG	ACHE	28	26	27	15	18	16.5
ENSSSCG00000030303_3_8163008_8163037_m	TGTCCTTGTCTGGATCTACG	ACHE	16	16	16	21	20	20.5
ENSSSCG00000030303_3_8163007_8163036_m	GTCCTTGTCTGGATCTACGG	ACHE	71	70	70.5	56	57	56.5
ENSSSCG00000002034_7_81292243_81292272_p	GACGAGATGATCCATCCCGA	ACIN1	8	8	8	5	12	8.5
ENSSSCG00000002034_7_81287154_81287183_p	GAGTACCTCACGCAAGATGG	ACIN1	67	68	67.5	35	44	39.5
ENSSSCG00000002034_7_81292242_81292271_p	GGACGAGATGATCCATCCCG	ACIN1	59	56	57.5	42	54	48
ENSSSCG00000006416_4_99222136_99222165_p	CCAACTGTACCAGGACAGAC	ACKR1	21	21	21	4	8	6
ENSSSCG00000006416_4_99222234_99222263_p	ATACTGGCGAGGATGAAGAA	ACKR1	34	29	31.5	23	22	22.5
ENSSSCG00000006416_4_99222242_99222271_p	GAGGATGAAGAAGGGCCGCG	ACKR1	98	95	96.5	81	74	77.5
ENSSSCG00000011289_13_28991461_28991490_p	CTATGAGTATTACCTGGACG	ACKR2	72	72	72	18	21	19.5
ENSSSCG00000011289_13_28991607_28991636_p	TCTGGTACGTGCCTCGAAAG	ACKR2	0	0	0	0	0	0
ENSSSCG00000011289_13_28991464_28991493_p	TGAGTATTACCTGGACGAGG	ACKR2	0	0	0	0	0	0
ENSSSCG00000016322_15_150857578_150857607_m	GGATGGTGACCACCACCCAC	ACKR3	2	2	2	12	12	12
ENSSSCG00000016322_15_150857742_150857771_m	CGTGTGGGCGAAGTAGGCCA	ACKR3	38	40	39	39	37	38
ENSSSCG00000016322_15_150857321_150857350_p	TCTTCGACTACTCGGAGCCG	ACKR3	261	256	258.5	177	187	182
ENSSSCG00000011630_13_81348197_81348226_p	GTACATCCTGAATTTGGCAG	ACKR4	60	59	59.5	51	34	42.5
ENSSSCG00000011630_13_81348191_81348220_m	CAAATTCAGGATGTACACAT	ACKR4	50	48	49	50	40	45
ENSSSCG00000011630_13_81348047_81348076_p	AGTGATCTGCATAAAAGAAG	ACKR4	0	0	0	0	0	0
ENSSSCG00000017421_12_21089951_21089980_p	CGTCGGGGTCAACCTCACCC	ACLY	28	30	29	16	15	15.5
ENSSSCG00000017421_12_21089916_21089945_p	GACCAGCTGATCAAACGGCG	ACLY	33	34	33.5	30	21	25.5
ENSSSCG00000017421_12_21092738_21092767_p	CATCTACGCTGCCCGAGACG	ACLY	133	129	131	102	103	102.5
ENSSSCG00000015699_15_19527892_19527921_m	GCTAAACATAACCGGAACCG	ACMSD	19	19	19	4	9	6.5
ENSSSCG00000015699_15_19534699_19534728_p	GCACCCCTGGGACATGCAGA	ACMSD	84	78	81	57	42	49.5
ENSSSCG00000015699_15_19529326_19529355_m	CGTTGTTTAGAAGCTGGCAC	ACMSD	9	9	9	0	0	0
ENSSSCG00000023807_10_38235631_38235660_p	GGATAGAATGATCAATGACG	ACO1	147	143	145	54	63	58.5
ENSSSCG00000023807_10_38235649_38235678_p	CGAGGTCAGCGGGACAGACA	ACO1	121	120	120.5	70	81	75.5
ENSSSCG00000023807_10_38239732_38239761_p	GCTCAGCAAGGTGTGCAAAT	ACO1	102	99	100.5	103	92	97.5
ENSSSCG00000000064_5_4397319_4397348_m	GGAAAACTACGCGTACCCTG	ACO2	0	0	0	4	4	4
ENSSSCG00000000064_5_4397303_4397332_p	TGCCGATCAGAAGAACCCCA	ACO2	1	1	1	46	49	47.5
ENSSSCG00000000064_5_4406054_4406083_p	TGGCATCCTGCATGGCCACG	ACO2	0	0	0	0	0	0
ENSSSCG00000014130_2_91725792_91725821_p	TTACACGGTGGCAGTGAAGT	ACOT12	63	62	62.5	40	52	46
ENSSSCG00000014130_2_91723765_91723794_p	TGACAAACCCAAAGACTTGG	ACOT12	49	50	49.5	51	59	55
ENSSSCG00000014130_2_91725832_91725861_m	TGACGTACTGTGATGAAGGT	ACOT12	72	72	72	59	61	60
ENSSSCG00000001093_7_20657325_20657354_p	GCTCTGCTATGCACAGAAAG	ACOT13	68	69	68.5	49	44	46.5
ENSSSCG00000001093_7_20658536_20658565_p	ATCTGACAAACAAGGTCACG	ACOT13	58	56	57	81	98	89.5
ENSSSCG00000001093_7_20657297_20657326_m	GGATACACAATCCACTAAGG	ACOT13	0	0	0	0	0	0
ENSSSCG00000002349_7_102790818_102790847_m	CCACGAGCCCGAGCCTCAGG	ACOT4	56	52	54	64	59	61.5
ENSSSCG00000002349_7_102789246_102789275_p	GTCGCAGTAAGCTAGCGCCA	ACOT4	215	212	213.5	150	133	141.5
ENSSSCG00000002349_7_102789212_102789241_p	GTATGGTGTCGAATTTCTTG	ACOT4	87	89	88	185	184	184.5
ENSSSCG00000002348_7_102745313_102745342_p	CATCATTCAAATATTCAGGG	ACOT6	16	16	16	16	7	11.5
ENSSSCG00000002348_7_102748204_102748233_m	AGCCCGAGAAGCCTTTGCTA	ACOT6	32	27	29.5	35	42	38.5
ENSSSCG00000002348_7_102748431_102748460_p	GTCCCAGCAGCAACGACCCG	ACOT6	66	68	67	45	47	46
ENSSSCG00000003377_6_62156710_62156739_m	GGAGGGCCGCAAGCGCTACG	ACOT7	8	8	8	4	5	4.5
ENSSSCG00000003377_6_62166811_62166840_m	CGAGGTGGCGCACGTCAGCG	ACOT7	27	27	27	40	43	41.5
ENSSSCG00000003377_6_62166781_62166810_m	CTACACGTCCAAGCACTCCG	ACOT7	147	143	145	157	151	154
ENSSSCG00000007426_17_53698609_53698638_m	ACTGGGTACCCTCAACCCAG	ACOT8	39	37	38	45	37	41
ENSSSCG00000007426_17_53688488_53688517_m	CCTCCAAGAGAAGTACCGAG	ACOT8	60	58	59	46	44	45
ENSSSCG00000007426_17_53688457_53688486_p	GCACCTCCTGGGCAGCAATT	ACOT8	0	0	0	0	0	0
ENSSSCG00000012172_X_21224444_21224473_m	GCTAAGTTGCTGGAAATAGT	ACOT9	17	16	16.5	6	1	3.5
ENSSSCG00000012172_X_21209031_21209060_m	ACTCATCCTTGAAAGCCCAG	ACOT9	23	24	23.5	18	16	17
ENSSSCG00000012172_X_21215731_21215760_p	TCTTCCCAACCCAACTAACG	ACOT9	41	39	40	83	63	73
ENSSSCG00000017198_12_5480294_5480323_p	CAGTCCATAGCACTTCCCCT	ACOX1	5	5	5	55	60	57.5
ENSSSCG00000017198_12_5484808_5484837_p	AATGATCTTGAAGTTCCAGG	ACOX1	62	62	62	61	73	67
ENSSSCG00000017198_12_5480262_5480291_m	TTGTCCCTATCCGGGAACAG	ACOX1	143	139	141	67	87	77
ENSSSCG00000011477_13_44261649_44261678_m	CGGAGGAACAGATTGCCAAG	ACOX2	84	80	82	56	50	53
ENSSSCG00000011477_13_44261103_44261132_p	GTGGACCACAAACTCCTGGG	ACOX2	86	79	82.5	64	63	63.5
ENSSSCG00000011477_13_44262660_44262689_p	GTGACATTCGGTATGCCAGA	ACOX2	112	109	110.5	165	159	162
ENSSSCG00000008724_8_4399221_4399250_p	AGAGGTCCACGCCTTGTCGT	ACOX3	4	4	4	2	6	4
ENSSSCG00000008724_8_4396257_4396286_p	GTTCGGACCTGCAGATGGCG	ACOX3	0	0	0	0	0	0
ENSSSCG00000008724_8_4396174_4396203_m	TCAAGGCCACGATAAAGACC	ACOX3	1	1	1	0	0	0
ENSSSCG00000008659_3_142387834_142387863_p	TCGATCACCCATCGCAGAAG	ACP1	101	101	101	52	51	51.5
ENSSSCG00000008659_3_142388162_142388191_p	GCTGTTTCTGATTGGAACGT	ACP1	97	96	96.5	56	65	60.5
ENSSSCG00000008659_3_142388166_142388195_p	TTTCTGATTGGAACGTGGGC	ACP1	119	118	118.5	84	87	85.5
ENSSSCG00000013242_2_16558353_16558382_m	GATATGTCTTTACTGGCGAG	ACP2	65	67	66	49	45	47
ENSSSCG00000013242_2_16558405_16558434_m	GTTAGCTGACCAAAGCCCTG	ACP2	97	107	102	70	76	73
ENSSSCG00000013242_2_16565196_16565225_m	GCAGCACTATGAGAAGGAAG	ACP2	1	1	1	0	0	0
ENSSSCG00000013612_GL896326.1_3727_3756_m	AGCCTCCCTGGTGCTCCCCG	ACP5	99	95	97	18	10	14
ENSSSCG00000013612_GL896326.1_3526_3555_m	GGACAATTTCTACTTCACTG	ACP5	25	24	24.5	26	21	23.5
ENSSSCG00000006697_4_109764393_109764422_p	TCGTGTTTCGACACGGGGCG	ACP6	7	5	6	5	8	6.5
ENSSSCG00000006697_4_109764386_109764415_p	GTGCAAGTCGTGTTTCGACA	ACP6	46	45	45.5	19	19	19
ENSSSCG00000006697_4_109764388_109764417_p	GCAAGTCGTGTTTCGACACG	ACP6	70	70	70	41	44	42.5
ENSSSCG00000011627_13_81011905_81011934_m	GCAGGCCTATTTCCTCCAGA	ACPP	45	43	44	31	42	36.5
ENSSSCG00000011627_13_81011864_81011893_p	GATGGGCTGCCAAAGTAGGT	ACPP	51	51	51	45	29	37
ENSSSCG00000011627_13_81007018_81007047_p	TCTCAAGTTCTTGAAAACGA	ACPP	0	0	0	0	0	0
ENSSSCG00000024736_6_51436806_51436835_m	GGCTCAGGAACGACTCGTAG	ACPT	56	56	56	30	25	27.5
ENSSSCG00000024736_6_51436631_51436660_p	AGGAGAATATTGCCACCCTG	ACPT	86	87	86.5	72	59	65.5
ENSSSCG00000024736_6_51437673_51437702_m	CCTCAGGGAACAGCCCCGCG	ACPT	200	189	194.5	114	102	108
ENSSSCG00000021265_GL893251.1_35110_35139_m	TGTGTGGGGAAGCAATAAGC	ACR	61	59	60	40	46	43
ENSSSCG00000000700_5_66540324_66540353_p	GCAAAAGGACTCGAACCAGG	ACRBP	26	25	25.5	10	15	12.5
ENSSSCG00000000700_5_66540569_66540598_p	ATACTGGTCCAGCTGGACGA	ACRBP	47	46	46.5	12	22	17
ENSSSCG00000000700_5_66537364_66537393_p	GATGTTCTCCATCATCATGG	ACRBP	55	54	54.5	54	39	46.5
ENSSSCG00000012401_X_65028529_65028558_p	GCGAGATTCGATACCCAAAG	ACRC	79	75	77	33	45	39
ENSSSCG00000012401_X_65029715_65029744_p	GTGATTCTCATGGCGATGCG	ACRC	235	235	235	190	181	185.5
ENSSSCG00000012401_X_65027150_65027179_p	ATACCTGGATGTTTCTTGCG	ACRC	1	1	1	0	0	0
ENSSSCG00000015216_9_58459698_58459727_p	ACTGCAGAGTTCTCACCAGA	ACRV1	18	18	18	12	10	11
ENSSSCG00000015216_9_58459608_58459637_p	CCAGAAGGCTGTTCACCGGA	ACRV1	89	87	88	93	79	86
ENSSSCG00000015216_9_58459804_58459833_p	ATAAAGCGTCACCGTCTGAA	ACRV1	241	234	237.5	118	118	118
ENSSSCG00000001760_7_53297668_53297697_p	TGTGCATCGGATGTTCTACG	ACSBG1	15	14	14.5	39	40	39.5
ENSSSCG00000001760_7_53297686_53297715_p	CGAGGCTCTGGACAACTACG	ACSBG1	107	102	104.5	64	54	59
ENSSSCG00000001760_7_53297655_53297684_p	AGACTCCCTACACTGTGCAT	ACSBG1	43	41	42	114	114	114
ENSSSCG00000013536_2_73468454_73468483_m	TGGGGTTTAACTCCGTCGAG	ACSBG2	53	51	52	20	14	17
ENSSSCG00000013536_2_73473511_73473540_m	GTATTACGAGGCTTGTCGGA	ACSBG2	79	76	77.5	64	66	65
ENSSSCG00000013536_2_73467706_73467735_m	TATTTACGCCACCAACTCCA	ACSBG2	0	0	0	0	0	0
ENSSSCG00000017566_12_26826668_26826697_m	ATGTAGCTGAGGCCTCCGAT	ACSF2	33	32	32.5	20	14	17
ENSSSCG00000017566_12_26828260_26828289_m	GAATTGCTTGGGGAACACGA	ACSF2	38	39	38.5	24	19	21.5
ENSSSCG00000017566_12_26827498_26827527_p	TTGAGTATCGGCCTCCGCAA	ACSF2	0	0	0	0	0	0
ENSSSCG00000023866_6_826280_826309_p	GCACGGCCGCCACACGTACG	ACSF3	21	20	20.5	11	11	11
ENSSSCG00000023866_6_826244_826273_m	GATCCGGTCCCCGAAGGCCA	ACSF3	51	49	50	23	24	23.5
ENSSSCG00000023866_6_826420_826449_p	TGGTGGCGCTGTGGGCCACG	ACSF3	94	96	95	61	60	60.5
ENSSSCG00000015784_15_52573291_52573320_p	AAAGTACCGGAACAGCTCGT	ACSL1	105	105	105	56	44	50
ENSSSCG00000015784_15_52562829_52562858_m	GATGTCAGAACGTTATACGA	ACSL1	90	89	89.5	63	59	61
ENSSSCG00000015784_15_52562818_52562847_m	GTTATACGAAGGTTTCCAGA	ACSL1	1	1	1	0	0	0
ENSSSCG00000016223_15_138681403_138681432_m	TATCTAGCGTATCACATCCA	ACSL3	40	39	39.5	23	16	19.5
ENSSSCG00000016223_15_138689683_138689712_p	AGAATGGATGATCGCTGCAC	ACSL3	79	75	77	69	61	65
ENSSSCG00000016223_15_138681385_138681414_p	TTGGCTTCAGTATTATACCC	ACSL3	92	86	89	69	68	68.5
ENSSSCG00000012583_X_105409465_105409494_p	GCATTGGTAAGAAAATACCA	ACSL4	34	33	33.5	28	25	26.5
ENSSSCG00000012583_X_105409483_105409512_m	GTGCCCTTATATTTATTCCA	ACSL4	99	94	96.5	135	151	143
ENSSSCG00000012583_X_105408615_105408644_m	GTAGTGGACTCACTGCCCTG	ACSL4	0	0	0	0	0	0
ENSSSCG00000007857_3_26046831_26046860_m	CTGAGAAGCCTAGAAAAGGG	ACSM3	38	37	37.5	25	33	29
ENSSSCG00000007857_3_26060538_26060567_m	TTCCAATCCAGCCTTCTGGT	ACSM3	73	72	72.5	53	60	56.5
ENSSSCG00000007857_3_26060526_26060555_p	ATTTCCATTTACCCACCAGA	ACSM3	117	112	114.5	86	85	85.5
ENSSSCG00000030033_3_26098094_26098123_p	GCAGCGAAGTTGAAGCTCTT	ACSM4	19	18	18.5	14	13	13.5
ENSSSCG00000030033_3_26098100_26098129_p	AAGTTGAAGCTCTTCGGCAG	ACSM4	24	23	23.5	14	16	15
ENSSSCG00000030033_3_26098093_26098122_m	GAAGAGCTTCAACTTCGCTG	ACSM4	29	27	28	18	20	19
ENSSSCG00000026453_3_26253423_26253452_p	GCGCTAATGGCATCCACCCG	ACSM5	45	43	44	38	38	38
ENSSSCG00000026453_3_26258218_26258247_p	AGGTGGCCACAATCTTCGGA	ACSM5	79	78	78.5	55	47	51
ENSSSCG00000026453_3_26258144_26258173_p	CCACACGTCCAGCACGTCAT	ACSM5	219	217	218	209	198	203.5
ENSSSCG00000007133_17_34988491_34988520_p	GATCCGCTCCTGATAAAAGC	ACSS1	8	8	8	4	1	2.5
ENSSSCG00000007133_17_34965564_34965593_m	GCCCGTCTCTCCTATGGCCG	ACSS1	5	5	5	6	7	6.5
ENSSSCG00000007133_17_34988495_34988524_p	CGCTCCTGATAAAAGCCGGG	ACSS1	34	32	33	12	5	8.5
ENSSSCG00000007286_17_43463297_43463326_m	GGTGGAATGGACCAGGACAT	ACSS2	51	50	50.5	34	34	34
ENSSSCG00000007286_17_43496447_43496476_m	CTCACGGTATGTGATCTGGG	ACSS2	284	266	275	200	236	218
ENSSSCG00000007286_17_43455343_43455372_m	GCGAAGGGACGTGCGCGCAA	ACSS2	1	1	1	0	0	0
ENSSSCG00000000939_5_105368012_105368041_m	AGATTAGCTGGTACAAGCCG	ACSS3	21	19	20	12	7	9.5
ENSSSCG00000000939_5_105368038_105368067_m	GAGGTTCTGGGGCAAAGCCG	ACSS3	22	25	23.5	13	19	16
ENSSSCG00000000939_5_105368020_105368049_p	GTACCAGCTAATCTGCTCCG	ACSS3	144	142	143	100	95	97.5
ENSSSCG00000010190_14_65238074_65238103_m	GTAGTCGGTGAGATCGCGGC	ACTA1	119	110	114.5	56	72	64
ENSSSCG00000010447_14_109865948_109865977_m	TTGAAGTACCCAATAGAACA	ACTA2	47	46	46.5	25	19	22
ENSSSCG00000010447_14_109867706_109867735_p	CTAGGACGTCCCACAATGGA	ACTA2	157	154	155.5	92	101	96.5
ENSSSCG00000010447_14_109860352_109860381_m	CATCATGCGTCTGGACCTGG	ACTA2	119	122	120.5	174	165	169.5
ENSSSCG00000007585_3_4731814_4731843_m	GCTGCGCTCGTGGTCGACAA	ACTB	13	13	13	7	10	8.5
ENSSSCG00000007585_3_4730864_4730893_p	GATGGCCACGTACATGGCTG	ACTB	2	2	2	30	29	29.5
ENSSSCG00000004803_1_152414435_152414464_p	GCACCCTACTCTGCTCACTG	ACTC1	346	335	340.5	238	246	242
ENSSSCG00000004803_1_152413039_152413068_p	AGGCGACGACGCTCCCCGCG	ACTC1	0	0	0	0	0	0
ENSSSCG00000028355_12_1164422_1164451_m	AGAGTCCATGACAATGCCAG	ACTG1	1		1	1		1
ENSSSCG00000028355_12_1164347_1164376_p	GTTCGAGACCTTCAACACGC	ACTG1	67	64	65.5	33	18	25.5
ENSSSCG00000028355_12_1163706_1163735_m	GCCATTGTCGATGACCAGCG	ACTG1	165	158	161.5	94	93	93.5
ENSSSCG00000008294_3_72310099_72310128_p	GATCTGGTTGGGACAAAAGT	ACTG2	8	8	8	4	4	4
ENSSSCG00000008294_3_72309715_72309744_p	TGTGCGGCCGGAAGCATAGA	ACTG2	20	19	19.5	13	18	15.5
ENSSSCG00000008294_3_72256493_72256522_m	CTTTGAGAACGAGATGGCCA	ACTG2	40	39	39.5	20	14	17
ENSSSCG00000007267_17_42108975_42109004_m	AGCTGTGTGATGACTTTGCG	ACTL10	6	6	6	1	3	2
ENSSSCG00000007267_17_42109067_42109096_p	GCTAGTTTCTGCCTAGGCAA	ACTL10	35	34	34.5	27	24	25.5
ENSSSCG00000007267_17_42109225_42109254_p	GACACGGCTGGCCAACACCA	ACTL10	38	38	38	41	39	40
ENSSSCG00000011762_13_126712048_126712077_p	ACTGCGATTCCAGTTCACGA	ACTL6A	30	29	29.5	5	6	5.5
ENSSSCG00000011762_13_126701719_126701748_m	CCACCATACCAATTGCAGTA	ACTL6A	28	28	28	14	14	14
ENSSSCG00000011762_13_126701822_126701851_p	CGAATGCTTTGCGTGTTCCG	ACTL6A	43	43	43	34	15	24.5
ENSSSCG00000007670_3_7962390_7962419_p	AGGTGTGATCCAGGATCGCA	ACTL6B	10	10	10	2	6	4
ENSSSCG00000007670_3_7962760_7962789_p	ATAACTTCTGCTCCATCCCG	ACTL6B	98	96	97	53	68	60.5
ENSSSCG00000007670_3_7955491_7955520_p	ATCATGCACTGGAATGGCCG	ACTL6B	1	1	1	0	0	0
ENSSSCG00000005439_1_280413972_280414001_p	GTAGTCGTGGACCTTGGCAC	ACTL7A	93	90	91.5	31	43	37
ENSSSCG00000005439_1_280414131_280414160_m	TTAGCTTGAGACGAACCTCT	ACTL7A	71	70	70.5	37	44	40.5
ENSSSCG00000005439_1_280414115_280414144_p	GCACGAGCTCATCAACCCAG	ACTL7A	1	1	1	0	0	0
ENSSSCG00000005438_1_280408249_280408278_p	ACCACGATGCCATATTTGAG	ACTL7B	28	30	29	15	18	16.5
ENSSSCG00000005438_1_280408402_280408431_m	GTGGCTATGCGGGCGAGCCG	ACTL7B	49	49	49	43	33	38
ENSSSCG00000005438_1_280408131_280408160_m	GCTTAGCCCCAGCAGCAACC	ACTL7B	77	71	74	39	40	39.5
ENSSSCG00000024062_6_70708788_70708817_m	GGACACGGCCACGCTGCACG	ACTL8	8	7	7.5	4	5	4.5
ENSSSCG00000024062_6_70708833_70708862_m	TCTCCAGGACAAACGACCAG	ACTL8	77	76	76.5	52	49	50.5
ENSSSCG00000024062_6_70708779_70708808_p	TTTAGCTACCCCGTGCAGCG	ACTL8	101	103	102	56	72	64
ENSSSCG00000013605_2_71027467_71027496_p	TGTTCACCACGAGTGAGCTA	ACTL9	49	47	48	39	43	41
ENSSSCG00000013605_2_71027315_71027344_p	GCAGCCGACGATGGTGGCCA	ACTL9	130	130	130	82	97	89.5
ENSSSCG00000013605_2_71027141_71027170_m	GCTGGAGCACGACCTCCGCG	ACTL9	134	131	132.5	111	114	112.5
ENSSSCG00000020703_7_98871622_98871651_p	GCTCCTTGTCGGCATCAGGG	ACTN1	1	1	1		1	1
ENSSSCG00000020703_7_98871523_98871552_p	GAGGCGTGATGGTTGTGTAG	ACTN1	76	75	75.5	48	35	41.5
ENSSSCG00000020703_7_98873358_98873387_m	ACTCACCCAGTGTCAACGCC	ACTN1	231	222	226.5	187	196	191.5
ENSSSCG00000010144_14_58717028_58717057_m	CGATGAGTATATGATCCAGG	ACTN2	60	59	59.5	24	27	25.5
ENSSSCG00000010144_14_58717025_58717054_m	TGAGTATATGATCCAGGAGG	ACTN2	42	41	41.5	45	40	42.5
ENSSSCG00000010144_14_58690115_58690144_m	GGTTGCCCAAACCCGACCGA	ACTN2	80	80	80	72	73	72.5
ENSSSCG00000002965_6_43099801_43099830_p	CGGTTACCTAAGCCAGAGCG	ACTN4	67	64	65.5	39	64	51.5
ENSSSCG00000002965_6_43099887_43099916_p	AGTCAAGCTGGTCTCCATCG	ACTN4	74	71	72.5	54	52	53
ENSSSCG00000002965_6_43099553_43099582_m	GATGTTCTCGATCTGTGTGC	ACTN4	184	188	186	103	91	97
ENSSSCG00000010585_14_123340258_123340287_p	AGAATCCAGCACCACACCCG	ACTR1A	23	21	22	4	3	3.5
ENSSSCG00000010585_14_123340216_123340245_p	GAAGCCCTCGTAAATGGGCA	ACTR1A	79	77	78	27	30	28.5
ENSSSCG00000010585_14_123340155_123340184_p	GAAGGAAGCGAGAGACGTCG	ACTR1A	62	59	60.5	32	27	29.5
ENSSSCG00000008194_3_59392577_59392606_m	ACTCAACCCGAGTAAGAACC	ACTR1B	21	20	20.5	2	6	4
ENSSSCG00000008194_3_59392065_59392094_p	GACAACCTCAAACTCGGCCG	ACTR1B	84	77	80.5	56	63	59.5
ENSSSCG00000008194_3_59393057_59393086_p	GCACCACTCCGTGCTCCATG	ACTR1B	1160	1143	1151.5	841	821	831
ENSSSCG00000008358_3_80510417_80510446_m	GGATGACATGAAACACCTGT	ACTR2	5	4	4.5	5	9	7
ENSSSCG00000008358_3_80503680_80503709_m	GTAGTGGTGGACTCTGGAGA	ACTR2	40	39	39.5	59	64	61.5
ENSSSCG00000008358_3_80510462_80510491_m	GTTAGAAGTTAATTACCCTA	ACTR2	115	108	111.5	106	103	104.5
ENSSSCG00000015710_15_22759894_22759923_p	ACTGGTACGGTAATAGACAG	ACTR3	40	38	39	20	19	19.5
ENSSSCG00000015710_15_22759866_22759895_m	CCGTTCTCCTACTTGTCTGG	ACTR3	37	36	36.5	22	32	27
ENSSSCG00000015710_15_22759900_22759929_p	ACGGTAATAGACAGCGGAGA	ACTR3	1	1	1	0	0	0
ENSSSCG00000016426_18_4978818_4978847_m	ATTCGAACAGGATTTCCGCC	ACTR3B	0	0	0	0	0	0
ENSSSCG00000016426_18_4979793_4979822_p	ACGGGGATCGTCATTGACAG	ACTR3B	0	0	0	0	0	0
ENSSSCG00000016426_18_4979753_4979782_m	TTGTCTCGACGTCCAAGACG	ACTR3B	0	0	0	0	0	0
ENSSSCG00000007349_17_47195383_47195412_m	TCATCTGTCGTGAATACAGC	ACTR5	65	61	63	20	18	19
ENSSSCG00000007349_17_47195409_47195438_m	ATAGCACTCAAAGAGAAGCT	ACTR5	40	38	39	25	21	23
ENSSSCG00000007349_17_47193857_47193886_m	GCTGTGGCCCGTGTGCCACC	ACTR5	45	46	45.5	37	50	43.5
ENSSSCG00000011458_13_39043141_39043170_p	GAGCAGTGATCTAAAATCGC	ACTR8	20	20	20	12	3	7.5
ENSSSCG00000011458_13_39057681_39057710_p	TAGCGACTCCGGCACCAACG	ACTR8	115	113	114	83	74	78.5
ENSSSCG00000011458_13_39054605_39054634_p	ATGACGTGAGGAATGCTGGC	ACTR8	1	1	1	0	0	0
ENSSSCG00000012648_X_120284787_120284816_p	ACAGAACTGATGACATGGCG	ACTRT1	62	60	61	30	30	30
ENSSSCG00000012648_X_120284458_120284487_p	CATAGAGTGCTACGACTGCA	ACTRT1	96	90	93	89	83	86
ENSSSCG00000012648_X_120284549_120284578_m	TGAGCCCTCCTTGAACCCAA	ACTRT1	110	107	108.5	96	98	97
ENSSSCG00000003357_6_59254311_59254340_p	CTTCTACCTGTCGGACCAGG	ACTRT2	73	71	72	37	45	41
ENSSSCG00000003357_6_59254219_59254248_m	GCTCGGTCATGAGCACCGGC	ACTRT2	86	87	86.5	54	69	61.5
ENSSSCG00000003357_6_59253956_59253985_p	GTTCCGGGCTCTGCAAGGCG	ACTRT2	306	305	305.5	316	317	316.5
ENSSSCG00000024585_13_117157027_117157056_p	GTTCATTGCCACATAACAAG	ACTRT3	20	18	19	11	16	13.5
ENSSSCG00000024585_13_117158558_117158587_m	CTACCGGTGGTGATCGACAA	ACTRT3	45	44	44.5	25	23	24
ENSSSCG00000024585_13_117157157_117157186_p	TCTAGCTGCTGGACACCATG	ACTRT3	117	117	117	105	115	110
ENSSSCG00000015874_15_71726952_71726981_p	ACAGTGGTCCTCGTTCCCAC	ACVR1	189	187	188	119	115	117
ENSSSCG00000015874_15_71726910_71726939_p	GCCATCGTTTATACTCAGCG	ACVR1	183	181	182	122	128	125
ENSSSCG00000015874_15_71724240_71724269_m	TGGAGTACGGCACCATCGAA	ACVR1	207	202	204.5	152	155	153.5
ENSSSCG00000000233_5_17919377_17919406_m	GCAGTAGAAGGGCTTCCCAG	ACVR1B	31	29	30	8	8	8
ENSSSCG00000000233_5_17919388_17919417_m	TCGGAGCTCAGGCAGTAGAA	ACVR1B	90	93	91.5	63	65	64
ENSSSCG00000000233_5_17920280_17920309_m	TAATGCCCACCAGCTCCACG	ACVR1B	76	75	75.5	85	62	73.5
ENSSSCG00000015873_15_71422351_71422380_m	GCTTCAGTTATGCTCACCAA	ACVR1C	38	36	37	33	24	28.5
ENSSSCG00000015873_15_71406175_71406204_p	GCACTGAAGCCAAGGACAAG	ACVR1C	186	175	180.5	103	129	116
ENSSSCG00000015873_15_71406082_71406111_p	TTACCAGATTGCACTCGGAG	ACVR1C	238	231	234.5	175	177	176
ENSSSCG00000015669_15_3862640_3862669_m	ACGGTGACAAAGATAAACGG	ACVR2A	14	12	13	4	5	4.5
ENSSSCG00000015669_15_3862666_3862695_p	GGATTCAACACCAGTTCGAT	ACVR2A	25	24	24.5	24	29	26.5
ENSSSCG00000015669_15_3862643_3862672_m	GTTACGGTGACAAAGATAAA	ACVR2A	0	0	0	0	0	0
ENSSSCG00000011257_13_25422256_25422285_m	CGATCCCCAGAGGAGGGCGA	ACVR2B	13	14	13.5	18	11	14.5
ENSSSCG00000011257_13_25444445_25444474_p	GCATCTACTACAACGCCAAC	ACVR2B	125	123	124	62	65	63.5
ENSSSCG00000011257_13_25445198_25445227_m	GCGATGCCGGTACATCCAGA	ACVR2B	62	60	61	98	104	101
ENSSSCG00000000232_5_17861355_17861384_m	GTAGTGGTTGACGAACTCAG	ACVRL1	106	107	106.5	31	26	28.5
ENSSSCG00000000232_5_17861179_17861208_m	GATCCCGAGAGGGCTTCACG	ACVRL1	99	96	97.5	63	72	67.5
ENSSSCG00000000232_5_17861299_17861328_m	CACAGCCCCGATGTTCCTGG	ACVRL1	62	62	62	88	75	81.5
ENSSSCG00000023325_13_37312736_37312765_m	GCATCCTTGAAGCCCTCAAA	ACY1	47	46	46.5	30	29	29.5
ENSSSCG00000023325_13_37311394_37311423_m	GTACTGACGGAAGAGCGTCA	ACY1	180	170	175	91	78	84.5
ENSSSCG00000023325_13_37312759_37312788_p	GATGGCTACATCTATGGCAG	ACY1	182	172	177	159	146	152.5
ENSSSCG00000002379_7_104109016_104109045_p	GGGCGGACACCGGAATCCTG	ACYP1	18	18	18	12	7	9.5
ENSSSCG00000002379_7_104108999_104109028_p	GCCCACGGCGGCTAAGAGGG	ACYP1	119	117	118	65	46	55.5
ENSSSCG00000002379_7_104108995_104109024_p	GTATGCCCACGGCGGCTAAG	ACYP1	129	125	127	89	92	90.5
ENSSSCG00000021255_17_52506419_52506448_p	ACACAGCTCCACCACCTCGG	ADA	74	79	76.5	37	46	41.5
ENSSSCG00000021255_17_52508825_52508854_p	TTTCATCTCCACAAACTCGT	ADA	133	131	132	73	87	80
ENSSSCG00000021255_17_52512617_52512646_m	GCTGCAGGACGTCATCGGCA	ADA	104	103	103.5	91	80	85.5
ENSSSCG00000009089_8_108871157_108871186_p	CGACATGCTGTAACTTTCCG	ADAD1	91	92	91.5	58	56	57
ENSSSCG00000009089_8_108871237_108871266_p	TCAGCATCTGAGCAAAGCTA	ADAD1	175	172	173.5	72	113	92.5
ENSSSCG00000009089_8_108871186_108871215_m	CAGACAGTAACTACACCCAC	ADAD1	411	407	409	313	297	305
ENSSSCG00000004710_1_142966412_142966441_m	ATATCAATCGACAGAAGAGG	ADAL	65	64	64.5	24	25	24.5
ENSSSCG00000004710_1_142966388_142966417_p	CATTCTCCTTGGCTGCTGAA	ADAL	31	30	30.5	35	33	34
ENSSSCG00000004710_1_142966352_142966381_m	GAGTTCTTCCTTTCTACAGA	ADAL	126	123	124.5	48	61	54.5
ENSSSCG00000004595_1_125517870_125517899_m	ATAATGGTCCAGAACTTCTG	ADAM10	52	53	52.5	11	11	11
ENSSSCG00000004595_1_125492831_125492860_m	GCCTATCTGTGGAAATGGAA	ADAM10	39	33	36	37	28	32.5
ENSSSCG00000004595_1_125506839_125506868_p	ACCATCATCAAAATCTCGGT	ADAM10	1	1	1	0	0	0
ENSSSCG00000017349_12_18822925_18822954_m	CTTCAACTCGAACTTCACGC	ADAM11	122	119	120.5	68	72	70
ENSSSCG00000017349_12_18887890_18887919_m	AAAGCAGCAGTTGGACACCA	ADAM11	30	31	30.5	128	130	129
ENSSSCG00000017349_12_18887868_18887897_m	GTCCGTCAGGAGCCTCCGGG	ADAM11	0	0	0	0	0	0
ENSSSCG00000010746_14_147029950_147029979_p	GCGTTGTCATGAGACTTTCG	ADAM12	18	18	18	6	20	13
ENSSSCG00000010746_14_147026715_147026744_p	GCTGTGCACATGCTCATGAT	ADAM12	8	9	8.5	19	20	19.5
ENSSSCG00000010746_14_147030076_147030105_p	AGCACTATTCGGATGTTCAG	ADAM12	59	59	59	15	33	24
ENSSSCG00000008639_3_135209291_135209320_m	GCATTCGCCAGCACTCCGTA	ADAM17	17	17	17	6	3	4.5
ENSSSCG00000008641_3_135116508_135116537_m	CGTCCACGTAGGGCAGGCAA	ADAM17	7	7	7	10	7	8.5
ENSSSCG00000008639_3_135205236_135205265_p	AGAAGTCCTGCCACTTGACG	ADAM17	31	31	31	12	12	12
ENSSSCG00000008641_3_135102455_135102484_m	TCTCTTACGGCTTTACCGTG	ADAM17	56	56	56	54	46	50
ENSSSCG00000008639_3_135209284_135209313_m	CCAGCACTCCGTAAGGAAAA	ADAM17	54	49	51.5	70	70	70
ENSSSCG00000008641_3_135118480_135118509_m	CATCAGGGAGAACACCAGGA	ADAM17	0	0	0	0	0	0
ENSSSCG00000007008_17_10994982_10995011_p	TCTGTGGAACTGTGACCTGC	ADAM18	89	89	89	43	60	51.5
ENSSSCG00000007008_17_10995601_10995630_m	CACTTCTCGCTGCGTTTGGA	ADAM18	199	193	196	126	111	118.5
ENSSSCG00000007008_17_10995602_10995631_m	GCACTTCTCGCTGCGTTTGG	ADAM18	373	367	370	259	251	255
ENSSSCG00000017052_16_71608906_71608935_p	GTCACGCTCAGCACCTGCCG	ADAM19	52	53	52.5	35	33	34
ENSSSCG00000017052_16_71604012_71604041_p	GAAACCCATTACACTCCAAG	ADAM19	35	35	35	42	39	40.5
ENSSSCG00000017052_16_71618331_71618360_m	GGTCTGGTTCGTAAACTGAA	ADAM19	149	140	144.5	92	114	103
ENSSSCG00000015804_15_54055949_54055978_p	ATACGGTCAATATCAAGTGA	ADAM2	20	18	19	5	12	8.5
ENSSSCG00000002322_7_100390556_100390585_p	TCCCCTTGAAGGTTGCCAAT	ADAM21	0	0	0	4	4	4
ENSSSCG00000002322_7_100390609_100390638_p	TCCTACAGCCTGCAGTTTGG	ADAM21	62	62	62	40	40	40
ENSSSCG00000002322_7_100390865_100390894_m	AATGTGGTAGAGTGTCTGAT	ADAM21	17	17	17	48	45	46.5
ENSSSCG00000015297_9_74854217_74854246_m	GTTTCCTCCTCCACATTACG	ADAM22	26	24	25	17	19	18
ENSSSCG00000015297_9_74857106_74857135_p	GTGAGTTTATGAAATACAGG	ADAM22	32	32	32	15	22	18.5
ENSSSCG00000015297_9_74857101_74857130_m	GTATTTCATAAACTCACGTA	ADAM22	234	232	233	101	121	111
ENSSSCG00000009644_14_9435037_9435066_p	GCTAGCATCAGCACGTGTAG	ADAM28	7	6	6.5	2	10	6
ENSSSCG00000009644_14_9435033_9435062_m	ACACGTGCTGATGCTAGCAT	ADAM28	59	56	57.5	21	34	27.5
ENSSSCG00000009644_14_9436705_9436734_p	AGCAGACTAACAGTGACTGT	ADAM28	110	108	109	98	74	86
ENSSSCG00000009697_14_16574935_16574964_p	CCAGTGCCATTTACCCTCAA	ADAM29	23	23	23	18	17	17.5
ENSSSCG00000009697_14_16574735_16574764_p	GGTCACCTTCCACATAACCG	ADAM29	111	110	110.5	39	26	32.5
ENSSSCG00000009697_14_16574802_16574831_m	GTTTACCTACACAGACCAGG	ADAM29	85	83	84	55	48	51.5
ENSSSCG00000006713_4_111216236_111216265_m	GGACTAATGTGGGGAGCAAA	ADAM30	49	46	47.5	54	62	58
ENSSSCG00000006713_4_111216459_111216488_m	GAGAAAACCTGCAGATTCCG	ADAM30	131	128	129.5	121	114	117.5
ENSSSCG00000006713_4_111216241_111216270_p	GCTCCCCACATTAGTCCTGG	ADAM30	132	128	130	118	128	123
ENSSSCG00000015807_15_54571124_54571153_p	AATTCAACTGCAGTTTCCAG	ADAM32	24	24	24	6	6	6
ENSSSCG00000015807_15_54578295_54578324_p	GTATATGGTTTCTCATCTAT	ADAM32	7	8	7.5	28	29	28.5
ENSSSCG00000015807_15_54571021_54571050_p	GAAAATGCTAGAGTCCACTA	ADAM32	0	0	0	0	0	0
ENSSSCG00000007145_17_36358067_36358096_p	GGGTACACGGAAACCCACTA	ADAM33	25	25	25	5	4	4.5
ENSSSCG00000007145_17_36350724_36350753_p	GGGGGTATCGGAGAACTAGT	ADAM33	61	62	61.5	33	34	33.5
ENSSSCG00000007145_17_36358562_36358591_m	CTCCATCCAGAAGATCTTGT	ADAM33	62	62	62	37	46	41.5
ENSSSCG00000009646_14_9535237_9535266_m	GGTGACCTCCTCTCCTTTGG	ADAM7	15	15	15	11	11	11
ENSSSCG00000009646_14_9535231_9535260_p	TTACTCCACCAAAGGAGAGG	ADAM7	66	64	65	61	58	59.5
ENSSSCG00000009646_14_9535228_9535257_p	GTATTACTCCACCAAAGGAG	ADAM7	132	129	130.5	82	78	80
ENSSSCG00000010772_14_153191015_153191044_p	CCAGGCCCACAAGCACCACA	ADAM8	29	28	28.5	9	12	10.5
ENSSSCG00000010772_14_153191031_153191060_m	TCAGGAGCTCAACTTCCGTG	ADAM8	52	53	52.5	58	37	47.5
ENSSSCG00000010772_14_153190902_153190931_p	GTTGTCATGCAGGTGTCGCG	ADAM8	198	197	197.5	238	248	243
ENSSSCG00000015808_15_54674365_54674394_m	GGTTCGCTTTCTGGGTCCCT	ADAM9	169	170	169.5	90	95	92.5
ENSSSCG00000009645_14_9500329_9500358_p	GAGACATATTACTCACCCAG	ADAMDEC1	9	10	9.5	6	9	7.5
ENSSSCG00000009645_14_9500334_9500363_p	ATATTACTCACCCAGAGGAG	ADAMDEC1	73	71	72	45	32	38.5
ENSSSCG00000009645_14_9503252_9503281_m	TCTTGGTCAGTGCTGTTCAG	ADAMDEC1	207	196	201.5	96	124	110
ENSSSCG00000012026_13_200135633_200135662_m	ACAACGCTGCTAGTCTTGCA	ADAMTS1	31	30	30.5	34	31	32.5
ENSSSCG00000012026_13_200135480_200135509_m	GATCGTGGCTTCCTAGCACC	ADAMTS1	136	131	133.5	85	89	87
ENSSSCG00000012026_13_200135339_200135368_m	GCTGCTCTTAGCCTCTGCGA	ADAMTS1	142	139	140.5	102	94	98
ENSSSCG00000026994_2_71100996_71101025_p	CACCCGGGTGGACCACAACG	ADAMTS10	12	13	12.5	10	11	10.5
ENSSSCG00000026994_2_71101841_71101870_m	AACGCTTGTACACCACGTGG	ADAMTS10	63	61	62	30	44	37
ENSSSCG00000026994_2_71101173_71101202_m	CTCTCGAGTCCAGTACTCCA	ADAMTS10	59	58	58.5	72	54	63
ENSSSCG00000016816_16_20526094_20526123_p	GCGCAATTGTGAAAGCCAAG	ADAMTS12	17	17	17	4	3	3.5
ENSSSCG00000016816_16_20526178_20526207_p	ATAGACCCAGCGTCTCACAA	ADAMTS12	17	15	16	13	13	13
ENSSSCG00000016816_16_20549589_20549618_m	ACAAAGATGATTGAGTACCA	ADAMTS12	85	81	83	86	67	76.5
ENSSSCG00000021241_1_307000298_307000327_p	TGTCCAGCAGGCTCACCAGG	ADAMTS13	41	43	42	26	20	23
ENSSSCG00000021241_1_307002664_307002693_p	CCAACATCACCGCATCCCTG	ADAMTS13	16	16	16	64	59	61.5
ENSSSCG00000021241_1_307002680_307002709_m	CCACTCACAGACGCTCCGCA	ADAMTS13	86	83	84.5	96	100	98
ENSSSCG00000010272_14_79415470_79415499_m	GTAGACACACTCCCTCCGCA	ADAMTS14	27	27	27	9	12	10.5
ENSSSCG00000010272_14_79415385_79415414_p	TACACCTGCGGCCCAACCGG	ADAMTS14	62	60	61	43	42	42.5
ENSSSCG00000010272_14_79415173_79415202_p	GGGACGTTTCCTCTCCCACG	ADAMTS14	34	35	34.5	91	88	89.5
ENSSSCG00000015250_9_63398155_63398184_p	CTTAACGCTGGCTCTCGCCG	ADAMTS15	14	14	14	4	3	3.5
ENSSSCG00000015250_9_63398181_63398210_m	TCTGGCTCTGAGCCGCCAGC	ADAMTS15	35	35	35	22	29	25.5
ENSSSCG00000015250_9_63398443_63398472_p	CTACTCTGGAGACGTGAACG	ADAMTS15	126	124	125	73	78	75.5
ENSSSCG00000017109_16_82784633_82784662_m	ATACAGACGCTGGGAAAGCG	ADAMTS16	41	40	40.5	6	7	6.5
ENSSSCG00000017109_16_82784697_82784726_m	CTTCCGGCAAGACTTCCACA	ADAMTS16	60	59	59.5	32	39	35.5
ENSSSCG00000017109_16_82784642_82784671_m	GGATTTCTCATACAGACGCT	ADAMTS16	53	52	52.5	43	40	41.5
ENSSSCG00000024043_2_80965952_80965981_m	CGTTCTCCAGACTCTGAGAG	ADAMTS2	40	39	39.5	17	20	18.5
ENSSSCG00000024043_2_80866247_80866276_m	GGCGATACACCACATGCACG	ADAMTS2	38	37	37.5	27	21	24
ENSSSCG00000024043_2_80928009_80928038_p	AGCACGTCAACAGCTCCAGG	ADAMTS2	192	192	192	92	76	84
ENSSSCG00000000795_5_77483695_77483724_m	CCTGGCTGCTGGCTACACCG	ADAMTS20	39	37	38	7	5	6
ENSSSCG00000000795_5_77483773_77483802_p	GTAGTGGGTCCTGAACGGCG	ADAMTS20	44	46	45	40	44	42
ENSSSCG00000000795_5_77483650_77483679_m	CCAGGCGGAGGATCGAAGCG	ADAMTS20	0	0	0	0	0	0
ENSSSCG00000008946_8_72666617_72666646_p	ATGGGTTTCCCCTTTCTATG	ADAMTS3	21	20	20.5	8	4	6
ENSSSCG00000008946_8_72665199_72665228_m	TGCGGCGATGAGACTGCGAT	ADAMTS3	78	77	77.5	62	70	66
ENSSSCG00000008946_8_72665691_72665720_m	TGTACCCTGAATCATGAGGA	ADAMTS3	63	63	63	73	70	71.5
ENSSSCG00000006359_4_97117730_97117759_m	ACACGATCTCCTCCTCCCGG	ADAMTS4	69	70	69.5	43	40	41.5
ENSSSCG00000006359_4_97117862_97117891_m	GTCCCTCGACCCGCACGCCG	ADAMTS4	90	88	89	62	80	71
ENSSSCG00000006359_4_97117748_97117777_p	GTGTTTCCAGAGAAGCTCAA	ADAMTS4	1	1	1	0	0	0
ENSSSCG00000012027_13_200448633_200448662_m	GGTGGGCTACCTCGTCTACG	ADAMTS5	61	59	60	18	17	17.5
ENSSSCG00000012027_13_200448822_200448851_p	TTTATCCTGGGCAGGTGCCG	ADAMTS5	210	210	210	168	204	186
ENSSSCG00000012027_13_200448680_200448709_p	CGATGTTCTGCACAAGCCCG	ADAMTS5	466	466	466	278	282	280
ENSSSCG00000016943_16_47268879_47268908_m	GTTTGTGGAGACATTAGTAG	ADAMTS6	20	18	19	8	14	11
ENSSSCG00000016943_16_47281093_47281122_m	ACCATTAAAGAATACCACAG	ADAMTS6	12	12	12	11	13	12
ENSSSCG00000016943_16_47281012_47281041_p	ATACAGATGCCGTTGTTGAA	ADAMTS6	206	202	204	116	120	118
ENSSSCG00000001765_7_53451802_53451831_m	ACATCGTACAGGACGCCAGG	ADAMTS7	35	32	33.5	37	29	33
ENSSSCG00000001765_7_53454445_53454474_m	TGTAGAGCATAGCATCAAAG	ADAMTS7	179	174	176.5	82	83	82.5
ENSSSCG00000001765_7_53453005_53453034_p	TGGGTGTGCAGAGTGCTGAG	ADAMTS7	0	0	0	0	0	0
ENSSSCG00000015249_9_63380520_63380549_p	AAGGAGCTCGGGCGTCCGGC	ADAMTS8	36	33	34.5	22	18	20
ENSSSCG00000015249_9_63380273_63380302_m	GTGCCCACGCGGTTGCCGGG	ADAMTS8	48	49	48.5	49	45	47
ENSSSCG00000015249_9_63380699_63380728_m	AGCCCACTCGGTGCTTCCCG	ADAMTS8	74	72	73	70	87	78.5
ENSSSCG00000011496_13_50689273_50689302_p	GGTTCACCCCGGGTGCCCCG	ADAMTS9	15	14	14.5	12	6	9
ENSSSCG00000011496_13_50690149_50690178_p	GTGCAGCCTGTCCTTGCGCA	ADAMTS9	67	65	66	59	78	68.5
ENSSSCG00000011496_13_50689495_50689524_p	GTTCTCCGAGAGCGTTCACT	ADAMTS9	112	109	110.5	65	82	73.5
ENSSSCG00000001794_7_56774828_56774857_m	GCAGTGGGATCATTGTATCG	ADAMTSL1	31	30	30.5	17	19	18
ENSSSCG00000001794_7_56774743_56774772_m	GGAAGTCCTCTGCATCCGGA	ADAMTSL1	42	41	41.5	23	18	20.5
ENSSSCG00000001794_7_56774926_56774955_m	CCAAGGAGTCAGTATTGCAA	ADAMTSL1	227	225	226	137	119	128
ENSSSCG00000026425_1_307098355_307098384_m	AGGAGATGCACTGCTCCTCG	ADAMTSL2	17	15	16	1	5	3
ENSSSCG00000026425_1_307098380_307098409_p	ATTCCCGTGTGTACAACGGG	ADAMTSL2	58	58	58	33	34	33.5
ENSSSCG00000026425_1_307098930_307098959_p	GCACCACCGTGGACGGCCAG	ADAMTSL2	114	109	111.5	74	65	69.5
ENSSSCG00000001793_7_56643860_56643889_m	GCTCAATTCTGCCGAGTGTG	ADAMTSL3	13	13	13	3	2	2.5
ENSSSCG00000001793_7_56663485_56663514_m	ACAACAGTTGAATTTCAGAG	ADAMTSL3	59	52	55.5	20	17	18.5
ENSSSCG00000001793_7_56643839_56643868_m	GGATATCCGCTTGAAGAGGG	ADAMTSL3	56	55	55.5	25	21	23
ENSSSCG00000006651_4_107832545_107832574_p	TGAGAAGCAGGACCTCGAAA	ADAMTSL4	15	14	14.5	6	6	6
ENSSSCG00000006651_4_107832208_107832237_p	TCAGATCTGAGTGGTCTCCG	ADAMTSL4	79	78	78.5	38	47	42.5
ENSSSCG00000006651_4_107832120_107832149_p	GGGAGGAAGTTCAGTTTGCG	ADAMTSL4	75	74	74.5	61	49	55
ENSSSCG00000017738_12_44649571_44649600_p	GGGGGACATAGTAGAAAGCA	ADAP2	5	5	5	16	4	10
ENSSSCG00000017738_12_44652827_44652856_m	ACCGCGAGCGCAACAAGAAG	ADAP2	34	35	34.5	11	16	13.5
ENSSSCG00000017738_12_44652766_44652795_m	GCACTGCGCGGACTGTGGGG	ADAP2	82	81	81.5	44	55	49.5
ENSSSCG00000006543_4_104004838_104004867_p	CAGCAAATAGAGTTTCTCAA	ADAR	11	11	11	15	10	12.5
ENSSSCG00000006543_4_104004937_104004966_p	TTTCCAGGACCACCTGCCAG	ADAR	40	36	38	26	27	26.5
ENSSSCG00000006543_4_104005197_104005226_m	GCGATTGATTTCCCTCTTGG	ADAR	110	109	109.5	97	126	111.5
ENSSSCG00000011160_10_75206159_75206188_m	GGCCGGTCTGGGACACCGTG	ADARB2	60	57	58.5	28	32	30
ENSSSCG00000011160_10_75206254_75206283_p	GAAGAAGGCCAAGATGCGGG	ADARB2	61	58	59.5	49	59	54
ENSSSCG00000011160_10_75201660_75201689_p	CTTCAAGCACGTGAGCCCCG	ADARB2	213	212	212.5	145	157	151
ENSSSCG00000002706_6_11921836_11921865_p	CCTCAATGATAGCCATGCCG	ADAT1	0	0	0	24	25	24.5
ENSSSCG00000002706_6_11920469_11920498_m	TGCAGGTTGTATCTTCACCA	ADAT1	63	60	61.5	53	47	50
ENSSSCG00000002706_6_11920408_11920437_p	GGAGCAGGCTGCCCAAGCAA	ADAT1	88	89	88.5	50	59	54.5
ENSSSCG00000004135_1_24202645_24202674_m	GCACATGATACACGGCTCCA	ADAT2	14	15	14.5	6	9	7.5
ENSSSCG00000004135_1_24210195_24210224_p	ATATCGGGCTGAGGAAGCAG	ADAT2	50	52	51	19	21	20
ENSSSCG00000004135_1_24202653_24202682_m	GCAGCTGCGCACATGATACA	ADAT2	39	40	39.5	37	33	35
ENSSSCG00000002408_7_106833751_106833780_m	CCACCTTGATAAATGTGCCC	ADCK1	26	24	25	37	50	43.5
ENSSSCG00000002408_7_106833717_106833746_m	GAGCTCACAGAGGCGCCGGG	ADCK1	11	10	10.5	45	48	46.5
ENSSSCG00000002408_7_106833870_106833899_p	GGTTCGCCAGGTCATCCGCG	ADCK1	153	146	149.5	71	59	65
ENSSSCG00000016496_18_9676068_9676097_p	ACCCTGACAGAGAAGCGCCA	ADCK2	66	68	67	45	37	41
ENSSSCG00000016496_18_9675989_9676018_p	AGCCCTGCAAGAGTACCCAG	ADCK2	81	78	79.5	60	83	71.5
ENSSSCG00000016496_18_9675613_9675642_p	CCTCTGAGAAGAGATCCCGC	ADCK2	162	159	160.5	160	109	134.5
ENSSSCG00000010861_10_17097744_17097773_p	AATGTGGTGTGACTCTTGGG	ADCK3	24	24	24	22	20	21
ENSSSCG00000010861_10_17094913_17094942_p	CCTCGTCAAGCTGACCCAGG	ADCK3	62	61	61.5	31	43	37
ENSSSCG00000010861_10_17097745_17097774_p	ATGTGGTGTGACTCTTGGGA	ADCK3	145	140	142.5	67	65	66
ENSSSCG00000005907_4_489344_489373_p	ATACCGCACCCCAAGAAGCA	ADCK5	20	19	19.5	11	11	11
ENSSSCG00000005907_4_489386_489415_p	GGACAGCGCCTTCCTCCACA	ADCK5	32	34	33	16	22	19
ENSSSCG00000005907_4_484417_484446_m	TGATGTCTGCGTGTCACCAG	ADCK5	113	108	110.5	54	59	56.5
ENSSSCG00000016726_18_54978649_54978678_p	CCAGCCGCAGCGTGTAGCCG	ADCY1	56	56	56	52	43	47.5
ENSSSCG00000016726_18_54978654_54978683_m	TGTTCCGCGGCTACACGCTG	ADCY1	74	73	73.5	60	53	56.5
ENSSSCG00000016726_18_54978511_54978540_p	AGAAGAGCACGCAGTGCACG	ADCY1	2	2	2	0	0	0
ENSSSCG00000006305_4_90784619_90784648_m	CCTGGGTCTCAAACAATCCA	ADCY10	1	1	1		1	1
ENSSSCG00000006305_4_90781928_90781957_p	AGCCATGTACATGGACCGAG	ADCY10	81	82	81.5	26	27	26.5
ENSSSCG00000006305_4_90784549_90784578_m	CCTCCGTTCCACCTTCCACA	ADCY10	106	101	103.5	64	51	57.5
ENSSSCG00000017101_16_80483261_80483290_m	AGTTGACATCAACATGCGCG	ADCY2	67	66	66.5	33	41	37
ENSSSCG00000017101_16_80483260_80483289_m	GTTGACATCAACATGCGCGT	ADCY2	88	88	88	72	63	67.5
ENSSSCG00000017101_16_80498957_80498986_m	GCTGCCGGCGCACATAGCCA	ADCY2	108	105	106.5	120	115	117.5
ENSSSCG00000001988_7_80229641_80229670_p	GTGTATGCCATGTTGCCCTT	ADCY4	67	62	64.5	47	46	46.5
ENSSSCG00000001988_7_80229718_80229747_m	AGGCCCAAGATACAGCCCGA	ADCY4	57	56	56.5	105	99	102
ENSSSCG00000001988_7_80229404_80229433_p	TCCCCTGTCCGGCCTCGTGT	ADCY4	209	200	204.5	102	109	105.5
ENSSSCG00000027952_13_146611900_146611929_m	AGGACATTGGAGACGAGCTG	ADCY5	41	41	41	15	9	12
ENSSSCG00000027952_13_146611896_146611925_m	CATTGGAGACGAGCTGCGGA	ADCY5	131	126	128.5	67	69	68
ENSSSCG00000027952_13_146612017_146612046_p	AGGCGCGGCTCCACTCGCAG	ADCY5	110	110	110	100	90	95
ENSSSCG00000007950_3_39477979_39478008_p	GGTCCGCCTCCACGTCCCCG	ADCY9	6	6	6	13	13	13
ENSSSCG00000007950_3_39477995_39478024_m	CTACCGCCTGCACTACCACG	ADCY9	71	71	71	19	25	22
ENSSSCG00000007950_3_39477920_39477949_p	GATGTTTCTCAGCAGCCAGT	ADCY9	0	0	0	0	0	0
ENSSSCG00000003698_6_98535812_98535841_m	CTACGCGCTCTACTACCCAG	ADCYAP1	12	12	12	14	15	14.5
ENSSSCG00000003698_6_98538073_98538102_p	AGGGAATCGGAGTCCCGCGG	ADCYAP1	33	30	31.5	15	16	15.5
ENSSSCG00000003698_6_98534079_98534108_m	GGCTGTTAAGAAATACTTGG	ADCYAP1	50	50	50	22	21	21.5
ENSSSCG00000016672_18_46255205_46255234_m	GGTGAGCCGGAATTGCACGG	ADCYAP1R1	73	72	72.5	27	29	28
ENSSSCG00000016672_18_46254487_46254516_m	GTCGGTGAAGGCCTTGTACA	ADCYAP1R1	43	41	42	49	44	46.5
ENSSSCG00000016672_18_46323586_46323615_m	GTGCCTGGAGAAGATCCAGC	ADCYAP1R1	111	110	110.5	58	56	57
ENSSSCG00000008692_8_1256954_1256983_m	ACCCAAACAGATCCGCCAGT	ADD1	42	39	40.5	36	38	37
ENSSSCG00000008692_8_1248503_1248532_p	AGAGAGGTATTTCGACAGGG	ADD1	59	59	59	49	43	46
ENSSSCG00000008692_8_1252536_1252565_p	GTTGGCGCTACAGCAGATAG	ADD1	76	74	75	52	63	57.5
ENSSSCG00000020736_3_75143619_75143648_m	GAAGTCCGCGATCTGCCGCA	ADD2	64	61	62.5	42	33	37.5
ENSSSCG00000020736_3_75141888_75141917_m	CCTGCCGCAGGTCCGCCGCA	ADD2	218	210	214	119	103	111
ENSSSCG00000020736_3_75141836_75141865_p	GTACTTCGACCGCTTCTCTG	ADD2	276	263	269.5	156	155	155.5
ENSSSCG00000010621_14_131405077_131405106_m	GCCCCAGGAAGGTCATTGAT	ADD3	58	60	59	26	27	26.5
ENSSSCG00000010621_14_131405100_131405129_p	GATACATCCTCATACGTGAA	ADD3	77	76	76.5	31	24	27.5
ENSSSCG00000010621_14_131402941_131402970_m	TGTAATGCTAGTAATCCAGT	ADD3	157	157	157	119	130	124.5
ENSSSCG00000004114_1_21161773_21161802_m	TGTATGTGTCATCTGCACGG	ADGB	41	40	40.5	15	22	18.5
ENSSSCG00000004114_1_21237746_21237775_p	CCCATTGAATATCTTCCACA	ADGB	54	55	54.5	49	49	49
ENSSSCG00000004114_1_21161717_21161746_p	GAGGGTCTCGAGACAGGCAT	ADGB	70	67	68.5	62	66	64
ENSSSCG00000015825_15_55726908_55726937_m	CGGCCCAAGGGGCTAAGCGG	ADGRA2	30	30	30	6	9	7.5
ENSSSCG00000015825_15_55726820_55726849_p	GTGCTGTTAGGCAGAAGGCC	ADGRA2	47	47	47	35	33	34
ENSSSCG00000015825_15_55726882_55726911_m	ATCCAACCCGGCACGCAGGA	ADGRA2	0	0	0	0	0	0
ENSSSCG00000008753_8_16906544_16906573_m	TCACCATTGCGTCAACAGGG	ADGRA3	41	41	41	13	10	11.5
ENSSSCG00000008753_8_16906829_16906858_m	ATACGAGCTGAAGGAGCCCA	ADGRA3	44	42	43	29	31	30
ENSSSCG00000008753_8_16906547_16906576_m	GGTTCACCATTGCGTCAACA	ADGRA3	176	174	175	107	112	109.5
ENSSSCG00000004270_1_55310785_55310814_m	GTGAATGAACACAAACTCCA	ADGRB3	54	53	53.5	20	34	27
ENSSSCG00000004270_1_55304770_55304799_p	GCTCAGTTACTTGTGGTCAA	ADGRB3	50	48	49	35	41	38
ENSSSCG00000004270_1_55310841_55310870_p	TGCACGCCACCCCAGTACGG	ADGRB3	193	191	192	163	149	156
ENSSSCG00000009745_14_25769469_25769498_p	ACAAAGGTAGAGTTATGAGA	ADGRD1	20	21	20.5	14	14	14
ENSSSCG00000009745_14_25766228_25766257_p	GCTGGGTTAAAGATGCAAGA	ADGRD1	0	0	0	73	74	73.5
ENSSSCG00000009745_14_25769482_25769511_p	TATGAGAAGGAAGCACAGTG	ADGRD1	1	1	1	0	0	0
ENSSSCG00000005591_1_299033915_299033944_p	TCTGCGCGTGACGCCTTCAG	ADGRD2	27	26	26.5	14	22	18
ENSSSCG00000005591_1_299033735_299033764_m	GGTGCCAGTGGCCATCCGCG	ADGRD2	55	55	55	31	45	38
ENSSSCG00000005591_1_299033618_299033647_m	TGGCCAGCGCTGGCACCGCG	ADGRD2	84	79	81.5	65	51	58
ENSSSCG00000013775_2_65106542_65106571_m	GGGTTGAGCTTGAAGCCGGG	ADGRE5	11	10	10.5	1		1
ENSSSCG00000013775_2_65098554_65098583_m	GGAGAAAGACGCCGTGGTGG	ADGRE5	16	16	16	22	18	20
ENSSSCG00000001726_7_48489215_48489244_p	GAGCCGAAGATGAATCCAAA	ADGRF1	1	1	1		3	3
ENSSSCG00000001726_7_48493516_48493545_m	GGTGGCCTACCGCAATTCCA	ADGRF1	62	58	60	35	36	35.5
ENSSSCG00000001726_7_48493447_48493476_p	CATTGACCCAGAGAACCACA	ADGRF1	144	138	141	81	72	76.5
ENSSSCG00000023591_3_92037044_92037073_m	TATGCCCCTGAAATTCTGGA	ADGRF2	30	30	30	34	23	28.5
ENSSSCG00000023591_3_92040124_92040153_p	AAGAAGATGACAATAACACG	ADGRF2	161	161	161	71	85	78
ENSSSCG00000023591_3_92042179_92042208_p	AATCAACGAGACCAGCCACA	ADGRF2	130	126	128	83	89	86
ENSSSCG00000008570_3_119631982_119632011_m	GCAACTGGTGACCCCACGAG	ADGRF3	44	44	44	57	53	55
ENSSSCG00000008570_3_119633989_119634018_m	TACGGGGGCAAAGGACCCCG	ADGRF3	116	116	116	68	84	76
ENSSSCG00000008570_3_119634636_119634665_m	GGCAGTACCCGGCTTCCATG	ADGRF3	0	0	0	0	0	0
ENSSSCG00000022089_3_92073886_92073915_m	GCTGGCTGCAATTGGAAGAA	ADGRF4	58	56	57	30	30	30
ENSSSCG00000022089_3_92076306_92076335_m	CCTTGAGCTACACTCTTGAT	ADGRF4	71	69	70	38	36	37
ENSSSCG00000022089_3_92069807_92069836_m	ATGTGATGATGAGATCTACG	ADGRF4	86	88	87	55	55	55
ENSSSCG00000001725_7_48344543_48344572_m	GCTATAGGTGGCCTCAGGAA	ADGRF5	24	24	24	11	9	10
ENSSSCG00000001725_7_48344457_48344486_m	CTTAAGGGACTGCCTCCCGA	ADGRF5	146	144	145	54	50	52
ENSSSCG00000001725_7_48362275_48362304_m	CCGTGAACAGGAACTAGCAG	ADGRF5	74	69	71.5	70	80	75
ENSSSCG00000002815_6_17662660_17662689_m	GAGCTCACATATGTCCACCG	ADGRG1	23	23	23	10	17	13.5
ENSSSCG00000002815_6_17660782_17660811_p	CATCTCCATCCGCAACTCCG	ADGRG1	73	73	73	57	54	55.5
ENSSSCG00000002815_6_17660745_17660774_p	AGAGCAGCCTCCGTTACGAG	ADGRG1	41	42	41.5	75	74	74.5
ENSSSCG00000029756_X_16597044_16597073_m	GCTGCTCCGTCAAAGCCCGG	ADGRG2	87	84	85.5	49	55	52
ENSSSCG00000029756_X_16594187_16594216_p	AAGCAATCCACGAGTCCAAG	ADGRG2	100	93	96.5	70	88	79
ENSSSCG00000029756_X_16601636_16601665_p	GGTCGTGATGACATTCGCAG	ADGRG2	91	90	90.5	87	91	89
ENSSSCG00000002814_6_17680194_17680223_m	ACATTTCTCTTACCTAAGGG	ADGRG3	38	36	37	18	26	22
ENSSSCG00000002814_6_17689753_17689782_m	GTTATGGCCAAGCGGACGGT	ADGRG3	39	39	39	24	22	23
ENSSSCG00000002814_6_17680311_17680340_p	TCGCAAAGTGTACACAGTCG	ADGRG3	161	162	161.5	130	114	122
ENSSSCG00000025503_6_17467568_17467597_p	AAGCTGGGCTGCAACTTCAC	ADGRG5	25	24	24.5	11	16	13.5
ENSSSCG00000025503_6_17467481_17467510_m	GCAGCCTCCATTCCAGGCCA	ADGRG5	164	164	164	218	206	212
ENSSSCG00000004139_1_25357218_25357247_m	CTGGCTCTCTCCATTATCAA	ADGRG6	67	67	67	68	63	65.5
ENSSSCG00000004139_1_25360619_25360648_m	CCCAGGAATGACTTTACTAA	ADGRG6	227	221	224	149	165	157
ENSSSCG00000004139_1_25357082_25357111_m	GGGTAGTCGTTAGGGTAGCA	ADGRG6	267	264	265.5	272	283	277.5
ENSSSCG00000013773_2_65308850_65308879_p	ACAGGTTTCGTGGTCTACGA	ADGRL1	0	0	0	77	78	77.5
ENSSSCG00000013773_2_65308822_65308851_p	CTACCGTCTGCCCAACCGCG	ADGRL1	196	194	195	139	142	140.5
ENSSSCG00000013773_2_65308924_65308953_p	GCGCACGCGCATCAAGAGCG	ADGRL1	186	180	183	165	182	173.5
ENSSSCG00000003761_6_122001443_122001472_p	ATTAAAGTATCGGTGCGATA	ADGRL2	21	20	20.5	5	8	6.5
ENSSSCG00000003761_6_122001220_122001249_m	TGATACCTCACCATATAGAT	ADGRL2	33	32	32.5	104	106	105
ENSSSCG00000003761_6_122037504_122037533_p	TCTCGCCTAACTAACCCAAA	ADGRL2	1	1	1	0	0	0
ENSSSCG00000026129_8_64691085_64691114_p	GAGCCTGTGGAGTAGCGCCC	ADGRL3	6	6	6	1	1	1
ENSSSCG00000026129_8_64684132_64684161_p	GTTTATATCTCCAGTAATGA	ADGRL3	47	49	48	26	23	24.5
ENSSSCG00000026129_8_64691119_64691148_m	ATTGGCTCAGGGAAAACGTC	ADGRL3	59	58	58.5	64	76	70
ENSSSCG00000003762_6_124521881_124521910_m	GTAGGAACAATTCAGCAAAG	ADGRL4	10	10	10	3	8	5.5
ENSSSCG00000003762_6_124521939_124521968_p	GCAAGATGTGAAATACGGAA	ADGRL4	34	33	33.5	20	24	22
ENSSSCG00000003762_6_124572141_124572170_m	TTATTGCTGGATCTGAAACC	ADGRL4	82	82	82	65	58	61.5
ENSSSCG00000009184_8_130412890_130412919_p	GCTCAACATTGAAGAGGTTG	ADH4	57	56	56.5	20	22	21
ENSSSCG00000009184_8_130414456_130414485_p	TCATCCATCCTCAATATGAA	ADH4	112	111	111.5	93	100	96.5
ENSSSCG00000009184_8_130412889_130412918_m	TCAACCTCTTCAATGTTGAG	ADH4	1	1	1	0	0	0
ENSSSCG00000009185_8_130462015_130462044_p	CGTTTCAACTGGTTATGGTG	ADH5	17	16	16.5	12	12	12
ENSSSCG00000009185_8_130457068_130457097_m	ATCAGTGTGGCAAACTGCAG	ADH5	33	32	32.5	23	24	23.5
ENSSSCG00000009185_8_130462001_130462030_m	TTGAAACGCCACAACCCAGA	ADH5	3	2	2.5	0	0	0
ENSSSCG00000009182_8_130171084_130171113_p	ACAGGGGTCGTGGAGAGCAT	ADH7	27	28	27.5	15	11	13
ENSSSCG00000009182_8_130171083_130171112_m	AATGCTCTCCACGACCCCTG	ADH7	30	30	30	17	26	21.5
ENSSSCG00000009182_8_130172023_130172052_p	ATATACAGAGTACACAGTGG	ADH7	115	112	113.5	57	82	69.5
ENSSSCG00000006213_4_74442953_74442982_m	CAAGGTTTATGATAACGTGA	ADHFE1	4	2	3	12	13	12.5
ENSSSCG00000006213_4_74442678_74442707_p	GCTGGACGCATACAGATTAG	ADHFE1	48	45	46.5	49	37	43
ENSSSCG00000006213_4_74428441_74428470_p	GTGTCCCTTTCACTAAGGCG	ADHFE1	201	197	199	133	119	126
ENSSSCG00000029161_3_140467810_140467839_p	GACTTGATCACCCTTCCCGC	ADI1	20	19	19.5	12	13	12.5
ENSSSCG00000029161_3_140468668_140468697_m	ACTGCCCGCGGGCCTCCAGG	ADI1	63	60	61.5	56	50	53
ENSSSCG00000029161_3_140468635_140468664_m	GGTTGTACGGTGTCCACACG	ADI1	160	151	155.5	138	126	132
ENSSSCG00000007346_17_47080664_47080693_m	CGTTCACCAGCGGCACCAGA	ADIG	17	17	17	16	12	14
ENSSSCG00000007346_17_47080674_47080703_m	AATGTCAGCTCGTTCACCAG	ADIG	43	43	43	18	14	16
ENSSSCG00000007346_17_47083852_47083881_p	GGAGACACTTCATAGCCCAG	ADIG	118	114	116	34	37	35.5
ENSSSCG00000010930_10_29269774_29269803_p	ATAGACGGTGTGGAAGAGCC	ADIPOR1	22	22	22	16	23	19.5
ENSSSCG00000010930_10_29273645_29273674_m	CTAGAGGAGAAGGGCACGCG	ADIPOR1	46	45	45.5	15	31	23
ENSSSCG00000010930_10_29273691_29273720_m	CAGCAGGGAGGCCGACACCG	ADIPOR1	166	163	164.5	168	151	159.5
ENSSSCG00000000757_5_71003765_71003794_p	GCCGGGAGACCCCTTCCGAA	ADIPOR2	96	92	94	46	28	37
ENSSSCG00000000757_5_71021721_71021750_m	CGAGACAGCAGAAAACCGAT	ADIPOR2	101	102	101.5	69	44	56.5
ENSSSCG00000000757_5_71021705_71021734_p	GAGTCCTGCTGTACTCCGAT	ADIPOR2	59	60	59.5	82	79	80.5
ENSSSCG00000010315_14_83196445_83196474_p	GAACAGAATGAGCAGCCAAC	ADK	18	14	16	22	22	22
ENSSSCG00000010315_14_83196461_83196490_m	CATGCAGCACAAGTTCCTGT	ADK	224	215	219.5	170	185	177.5
ENSSSCG00000010315_14_83196423_83196452_m	ATAGTAATGAGCATCCACAT	ADK	6	6	6	0	0	0
ENSSSCG00000013408_2_52577012_52577041_p	GGCGAGCACTTGATGCGCCG	ADM	13	12	12.5	27	28	27.5
ENSSSCG00000013408_2_52577587_52577616_p	CTTCAAGTCGGCGATCCCGG	ADM	133	127	130	66	68	67
ENSSSCG00000013408_2_52577254_52577283_p	GGAAGTTGTTCATACTCTGG	ADM	272	262	267	255	253	254
ENSSSCG00000023749_5_110527190_110527219_m	CGACAAGCTGCCAAAGGCGG	ADM2	57	57	57	41	46	43.5
ENSSSCG00000023749_5_110527104_110527133_p	GCCGACATTTGGGTCCCCGG	ADM2	147	143	145	59	53	56
ENSSSCG00000023749_5_110527130_110527159_p	CGAGCCCAGCTCCTGCGTGT	ADM2	76	74	75	67	64	65.5
ENSSSCG00000003190_6_50461247_50461276_m	AGTATATGATCTCTGGCAGG	ADM5	12	12	12	2	7	4.5
ENSSSCG00000003190_6_50461190_50461219_p	CACCAGGTTTCCCTAAAGAG	ADM5	63	65	64	45	45	45
ENSSSCG00000003190_6_50461323_50461352_p	AGGACCCCTACAGCTACGGG	ADM5	123	122	122.5	51	67	59
ENSSSCG00000007473_17_58761493_58761522_m	GGCAGCACCTTACATAGCAA	ADNP	30	28	29	11	10	10.5
ENSSSCG00000007473_17_58761440_58761469_p	TCCCGGGCGTTTGAGCCTAA	ADNP	32	27	29.5	22	27	24.5
ENSSSCG00000007473_17_58761489_58761518_m	GCACCTTACATAGCAAAGGC	ADNP	46	45	45.5	31	29	30
ENSSSCG00000005774_1_310030122_310030151_m	GAATCTCGACAACATCAGGA	ADNP2	13	12	12.5	9	12	10.5
ENSSSCG00000005774_1_310007557_310007586_p	CAGTAATACCTGTCAGACGG	ADNP2	61	61	61	34	39	36.5
ENSSSCG00000005774_1_310030068_310030097_m	TATTGGACTTGACAGCTGCA	ADNP2	92	90	91	118	124	121
ENSSSCG00000010223_14_71510619_71510648_p	GGCGTGTTCTTGCTTAAGAG	ADO	32	32	32	26	26	26
ENSSSCG00000010223_14_71510616_71510645_m	TCTTAAGCAAGAACACGCCG	ADO	8	8	8	0	0	0
ENSSSCG00000010223_14_71510572_71510601_m	ATGTGCATATAGGTGACGGG	ADO	1	1	1	0	0	0
ENSSSCG00000021059_9_125329691_125329720_p	GACGGTGGTGACTCCCCGAA	ADORA1	36	37	36.5	47	48	47.5
ENSSSCG00000021059_9_125295168_125295197_m	GGATCTTGACACGGAGGTAG	ADORA1	35	37	36	85	88	86.5
ENSSSCG00000021059_9_125329997_125330026_m	GTACTTCTGCGGGTCGCCCG	ADORA1	126	123	124.5	128	110	119
ENSSSCG00000006788_4_119038733_119038762_p	GTTCCGTTCCGTCATGAGGA	ADORA3	13	11	12	23	17	20
ENSSSCG00000006788_4_119039045_119039074_m	GTTCATCATGGAGTTAGCAT	ADORA3	85	84	84.5	67	88	77.5
ENSSSCG00000006788_4_119036707_119036736_m	CCCAACAGCGATGTCAGCCA	ADORA3	222	221	221.5	182	204	193
ENSSSCG00000001925_7_65277010_65277039_m	GCTGTTATTTCTCAGCCAGT	ADPGK	49	50	49.5	24	25	24.5
ENSSSCG00000001925_7_65276659_65276688_m	GTTAAACCCGAACGAGCCCG	ADPGK	79	79	79	40	43	41.5
ENSSSCG00000001925_7_65276685_65276714_p	TCCTGGAGCCAGCCTCCGAA	ADPGK	75	74	74.5	74	70	72
ENSSSCG00000011896_13_150008909_150008938_p	CTTCCCGTTGAAGTACCCCA	ADPRH	5	5	5	4	8	6
ENSSSCG00000011896_13_150008692_150008721_m	GATTGCATGGGAGACATGGA	ADPRH	32	31	31.5	27	27	27
ENSSSCG00000011896_13_150007415_150007444_p	CCGCCCTCATGGCTGTTAAA	ADPRH	56	55	55.5	47	45	46
ENSSSCG00000024103_11_86379194_86379223_p	ACTGCCTGAGTACATCCACC	ADPRHL1	54	51	52.5	69	47	58
ENSSSCG00000024103_11_86381112_86381141_p	CGAGATGGTGAGGCGCTACG	ADPRHL1	133	128	130.5	108	112	110
ENSSSCG00000024103_11_86381110_86381139_m	CGTAGCGCCTCACCATCTCG	ADPRHL1	133	128	130.5	108	112	110
ENSSSCG00000003634_6_85531487_85531516_p	TACAAGAAAGACCCAGACCG	ADPRHL2	18	16	17	4	7	5.5
ENSSSCG00000003634_6_85531157_85531186_p	GGCCAAAGAGGCTTTCGACG	ADPRHL2	108	106	107	46	54	50
ENSSSCG00000003634_6_85531611_85531640_p	ACGGCAACGGAGGTGCCATG	ADPRHL2	6	6	6	55	54	54.5
ENSSSCG00000018009_12_58063218_58063247_m	CCAAGCTGAAGGACACAACA	ADPRM	10	11	10.5	11	11	11
ENSSSCG00000018009_12_58063258_58063287_p	TAATGCGCAGTACCGAGCGT	ADPRM	76	74	75	42	42	42
ENSSSCG00000018009_12_58063047_58063076_m	AGTTCTGAACTCTCACTTAG	ADPRM	120	118	119	49	69	59
ENSSSCG00000009661_14_11907169_11907198_p	GGTAGCTCACGCCGATGTAG	ADRA1A	22	22	22	17	9	13
ENSSSCG00000009661_14_11907133_11907162_m	ACCATCGTCACCCAGAAACG	ADRA1A	12	12	12	17	18	17.5
ENSSSCG00000009661_14_11907353_11907382_m	CTACTACATCGTCAACCTGG	ADRA1A	22	21	21.5	27	11	19
ENSSSCG00000017041_16_69091661_69091690_m	GCCCCAGCTGGACATCACCA	ADRA1B	99	93	96	109	92	100.5
ENSSSCG00000017041_16_69091345_69091374_p	AGTAGCGCACCCCAATGTAG	ADRA1B	152	150	151	189	185	187
ENSSSCG00000017041_16_69091502_69091531_p	AGTGAAGCTTAGCAGCAGGT	ADRA1B	0	0	0	0	0	0
ENSSSCG00000007139_17_35851971_35852000_p	AGAACAACCGGAGCTCCGCG	ADRA1D	2	2	2	5	2	3.5
ENSSSCG00000007139_17_35852138_35852167_m	GGCGGTTGCAAGCCACCGAG	ADRA1D	78	71	74.5	50	72	61
ENSSSCG00000007139_17_35852017_35852046_p	AGGCGAGGTGAACGGCACGG	ADRA1D	146	141	143.5	80	77	78.5
ENSSSCG00000010629_14_132404182_132404211_p	ACTGGTACTTCGGCAAGGCG	ADRA2A	87	86	86.5	30	28	29
ENSSSCG00000010629_14_132404329_132404358_m	ATGATTGCTTTGATGCGGCG	ADRA2A	104	102	103	99	77	88
ENSSSCG00000010629_14_132404073_132404102_m	TCTGGGGCGCCTTGAGCGCG	ADRA2A	203	202	202.5	120	115	117.5
ENSSSCG00000008122_3_48584977_48585006_p	TGGAGTTGTACTCCAACGCG	ADRA2B	23	22	22.5	9	8	8.5
ENSSSCG00000008122_3_48584946_48584975_p	ATGATGCACTTGATGCGCCG	ADRA2B	141	138	139.5	40	41	40.5
ENSSSCG00000008122_3_48584964_48584993_m	ACAACTCCAAGCGCACCCCG	ADRA2B	157	150	153.5	117	111	114
ENSSSCG00000008703_8_2048922_2048951_m	CAGCGCGCGACTGGTCAGCA	ADRA2C	2	2	2	2	1	1.5
ENSSSCG00000008703_8_2049142_2049171_m	CCTGCGTCACGGACCAGTAG	ADRA2C	19	19	19	11	12	11.5
ENSSSCG00000008703_8_2049042_2049071_m	CACCTGCCCGAAGTACCAGT	ADRA2C	158	149	153.5	141	128	134.5
ENSSSCG00000010647_14_135520714_135520743_m	AGGCACCAGCAGCCGCGCCG	ADRB1	32	31	31.5	7	11	9
ENSSSCG00000010647_14_135520997_135521026_m	AGAAGGAGCCGTACTCCCAG	ADRB1	19	19	19	21	23	22
ENSSSCG00000010647_14_135520872_135520901_p	TGGCCATCGCCAAGACGCCG	ADRB1	175	173	174	108	90	99
ENSSSCG00000015821_15_55483682_55483711_p	GCACAGGGTTTCGATGCTGG	ADRB3	33	30	31.5	26	16	21
ENSSSCG00000015821_15_55483657_55483686_p	CCAGGTAGCGGTCCACCGCG	ADRB3	74	73	73.5	50	51	50.5
ENSSSCG00000015821_15_55483882_55483911_p	CGATGGCCACGATTACCAGC	ADRB3	167	162	164.5	145	146	145.5
ENSSSCG00000012918_2_3998745_3998774_m	AGTGCCATCGAGCACGTGCA	ADRBK1	54	52	53	67	67	67
ENSSSCG00000012918_2_4000890_4000919_p	TCTCGAAAGTCACCTCGCCC	ADRBK1	135	131	133	85	67	76
ENSSSCG00000012918_2_3997421_3997450_m	TGAGGTCTACGGGTGCCGCA	ADRBK1	137	132	134.5	99	82	90.5
ENSSSCG00000009956_14_46197992_46198021_p	AAGATCGCCTCTGTAGAAGT	ADRBK2	50	49	49.5	16	23	19.5
ENSSSCG00000009956_14_46219321_46219350_p	GGAGGATTCGGTGAAGTATA	ADRBK2	0	0	0	0	0	0
ENSSSCG00000009956_14_46198000_46198029_m	AAATCTGCCGACTTCTACAG	ADRBK2	1	1	1	0	0	0
ENSSSCG00000000077_5_5277867_5277896_m	GGTACAAATTCCGGACCTGG	ADSL	47	47	47	16	20	18
ENSSSCG00000000077_5_5273855_5273884_p	CATGAGCCATCACATCATGT	ADSL	44	43	43.5	26	28	27
ENSSSCG00000000077_5_5273804_5273833_m	GCTGCCGCTATTATTCACCT	ADSL	46	48	47	33	31	32
ENSSSCG00000016754_18_55949897_55949926_p	GCTCCGACAGGAAGCCCTCG	AEBP1	27	27	27	24	32	28
ENSSSCG00000016754_18_55949833_55949862_p	ACTGGAAGTGTGGGTTCAGG	AEBP1	78	79	78.5	48	56	52
ENSSSCG00000016754_18_55949885_55949914_p	GCTCGGACTCCAGCTCCGAC	AEBP1	156	153	154.5	105	100	102.5
ENSSSCG00000000587_5_56986544_56986573_m	GAGGAGCCCAAGGGACCGCG	AEBP2	12	11	11.5	5	1	3
ENSSSCG00000000587_5_56986844_56986873_m	GCGCTGCTGCTGAACGGCGG	AEBP2	13	13	13	8	12	10
ENSSSCG00000000587_5_56987004_56987033_p	GGCCATGTCGGTGATAGCGG	AEBP2	150	148	149	84	92	88
ENSSSCG00000005102_1_212639823_212639852_p	ATCGCCATAGTAACTCACCA	AEN	8	8	8		2	2
ENSSSCG00000005102_1_212640028_212640057_p	GGCGGAGCATCCAAGAGCAT	AEN	28	28	28	26	28	27
ENSSSCG00000005102_1_212640127_212640156_m	GGAAGAGCCGACAGCACCAG	AEN	92	89	90.5	83	79	81
ENSSSCG00000014431_2_157236116_157236145_p	CTACCTGTACCTGAACACGG	AFAP1L1	16	15	15.5	16	14	15
ENSSSCG00000014431_2_157236884_157236913_m	GCGCGTCTCGAAGGTCACCC	AFAP1L1	20	18	19	21	20	20.5
ENSSSCG00000014431_2_157240511_157240540_p	GGACGGCTACTACGAGGACG	AFAP1L1	156	156	156	110	106	108
ENSSSCG00000010650_14_135781552_135781581_m	ACAGCTTATTCCACCAAAGG	AFAP1L2	5	5	5	3	8	5.5
ENSSSCG00000010650_14_135776995_135777024_m	CCAAAGATCGAGTCTCCAGA	AFAP1L2	18	18	18	23	28	25.5
ENSSSCG00000010650_14_135776999_135777028_p	TGGAGACTCGATCTTTGGGA	AFAP1L2	207	207	207	130	139	134.5
ENSSSCG00000012730_X_138428482_138428511_p	TCACAACCCTAGCATCGTGC	AFF2	35	35	35	11	13	12
ENSSSCG00000012730_X_138428472_138428501_m	CTAGGGTTGTGACCATCTCG	AFF2	42	43	42.5	16	23	19.5
ENSSSCG00000012730_X_138428515_138428544_m	CATCTTGCTTGGCTGCCCAC	AFF2	43	43	43	26	36	31
ENSSSCG00000014291_2_140772311_140772340_m	CGGAATCAGGAAATTCAGCA	AFF4	3	3	3	13	4	8.5
ENSSSCG00000014291_2_140772331_140772360_m	GTATGAAAGAACGGGAAAGG	AFF4	33	34	33.5	52	55	53.5
ENSSSCG00000014291_2_140768459_140768488_m	GCTCTCATCAGAGCAGCAAA	AFF4	95	93	94	49	63	56
ENSSSCG00000022947_6_90833632_90833661_m	GCAGGAGCTGGGCATCGAAG	AFG3L2	32	30	31	15	6	10.5
ENSSSCG00000022947_6_90833598_90833627_p	TCTCAGCGATGTAGACCACG	AFG3L2	152	150	151	15	30	22.5
ENSSSCG00000022947_6_90831316_90831345_m	CCTGCTCTACACCATCCGGA	AFG3L2	198	188	193	81	80	80.5
ENSSSCG00000008950_8_73811508_73811537_m	GCAGCAACAGTTAGTAGTGT	AFM	32	32	32	12	15	13.5
ENSSSCG00000008950_8_73811506_73811535_m	AGCAACAGTTAGTAGTGTAG	AFM	86	85	85.5	42	41	41.5
ENSSSCG00000008950_8_73810455_73810484_p	AAAATATATGTGCTATGGAG	AFM	122	115	118.5	80	74	77
ENSSSCG00000008363_3_81231310_81231339_p	TATCAGTTCTAAAATCTCCT	AFTPH	1	1	1	3	3	3
ENSSSCG00000008363_3_81231730_81231759_m	TCTCCACCACCATTAGACAA	AFTPH	48	45	46.5	27	37	32
ENSSSCG00000008363_3_81231720_81231749_p	TCTTCAGCTCCATTGTCTAA	AFTPH	59	59	59	42	37	39.5
ENSSSCG00000015772_15_45623699_45623728_p	GGCCAAGTGTTGACGATCAG	AGA	28	29	28.5	11	8	9.5
ENSSSCG00000015772_15_45623706_45623735_p	TGTTGACGATCAGCGGCAGA	AGA	64	63	63.5	24	48	36
ENSSSCG00000015772_15_45623725_45623754_p	AGGGCTGGAGCTGCGTACCG	AGA	74	73	73.5	71	61	66
ENSSSCG00000016317_15_150267283_150267312_p	TCCTTGAGCGGCCGACCGGA	AGAP1	38	39	38.5	28	30	29
ENSSSCG00000016317_15_150267295_150267324_m	GCTGCTGCACGCCGTCCGGT	AGAP1	64	61	62.5	75	85	80
ENSSSCG00000016317_15_150267279_150267308_p	GGGCTCCTTGAGCGGCCGAC	AGAP1	197	188	192.5	117	109	113
ENSSSCG00000025610_18_6501841_6501870_m	GTTCGCGCTCTCCAACTCGG	AGAP3	56	55	55.5	25	40	32.5
ENSSSCG00000025610_18_6472062_6472091_p	CGTCAGATAGCGGTGCACCA	AGAP3	99	94	96.5	68	73	70.5
ENSSSCG00000025610_18_6471017_6471046_p	CGGCTGTCGTCAATGACCCG	AGAP3	236	229	232.5	223	218	220.5
ENSSSCG00000016529_18_15051699_15051728_p	AATAGTATCTGCGTAGTCCG	AGBL3	10	10	10	2	4	3
ENSSSCG00000016529_18_15051700_15051729_p	ATAGTATCTGCGTAGTCCGG	AGBL3	30	29	29.5	33	24	28.5
ENSSSCG00000016529_18_15030872_15030901_p	GTATCATCACAGTTATCCAC	AGBL3	221	215	218	226	217	221.5
ENSSSCG00000010957_10_33568660_33568689_p	GCGAGTTTCTTAGTCTCCAA	AGBL4	5	5	5	7	3	5
ENSSSCG00000010957_10_33571484_33571513_p	GAATTTGCAGAATCATCGCT	AGBL4	43	42	42.5	38	52	45
ENSSSCG00000010957_10_33571518_33571547_m	AATATACTCGTAAAAGCTGA	AGBL4	0	0	0	0	0	0
ENSSSCG00000008558_3_119062365_119062394_p	TCTCGAATGCGCTCCCAGCG	AGBL5	25	25	25	5	5	5
ENSSSCG00000008558_3_119062363_119062392_p	GGTCTCGAATGCGCTCCCAG	AGBL5	29	28	28.5	5	6	5.5
ENSSSCG00000008558_3_119061979_119062008_p	GTAGCAGAAGGCGAAGAAGG	AGBL5	176	172	174	87	82	84.5
ENSSSCG00000001437_7_28041351_28041380_p	GGACCTTCCAAGCTTCTGTC	AGER	65	59	62	40	38	39
ENSSSCG00000001437_7_28040576_28040605_p	GGGTCACCATCAACTCGGAG	AGER	44	42	43	40	47	43.5
ENSSSCG00000001437_7_28041283_28041312_m	CAATGGCTCCCTCCTCCTGC	AGER	414	407	410.5	350	339	344.5
ENSSSCG00000016248_15_142760296_142760325_m	GATGCATTTGGACAGTCTAG	AGFG1	18	19	18.5	18	24	21
ENSSSCG00000016248_15_142769401_142769430_m	CTGTCGTAGGTCGCTCTCAA	AGFG1	53	52	52.5	32	39	35.5
ENSSSCG00000016248_15_142770319_142770348_m	CCAGCACTGCACTTAAATAA	AGFG1	78	76	77	47	77	62
ENSSSCG00000007664_3_7811613_7811642_p	CTTCGAGTGCGCCCAGCGCG	AGFG2	39	37	38	13	18	15.5
ENSSSCG00000007664_3_7820581_7820610_p	GTAGTGTTCCTGCAGTCCCG	AGFG2	52	51	51.5	41	34	37.5
ENSSSCG00000007664_3_7811640_7811669_m	GCCCACAGTGATATCCACGT	AGFG2	128	125	126.5	61	87	74
ENSSSCG00000014094_2_87507497_87507526_p	GAGCGCCGAGAGCAATAACC	AGGF1	55	56	55.5	19	21	20
ENSSSCG00000014094_2_87507340_87507369_m	GACGGCGACAACGAAGGCGA	AGGF1	116	115	115.5	70	74	72
ENSSSCG00000014094_2_87507424_87507453_p	GCGAGCTGCGGAGCTGCAAG	AGGF1	2	2	2	0	0	0
ENSSSCG00000016492_18_8648578_8648607_m	AGGAGATGGGACATTACAAG	AGK	55	56	55.5	21	29	25
ENSSSCG00000016492_18_8655719_8655748_p	GCCAGATAAGTGTAAAATCG	AGK	78	76	77	42	25	33.5
ENSSSCG00000016492_18_8648598_8648627_m	GATGTGATCATTGTTGCTGG	AGK	233	225	229	195	215	205
ENSSSCG00000006872_4_129817375_129817404_p	TGGAGAGTAACGCAGTCCAA	AGL	52	51	51.5	32	35	33.5
ENSSSCG00000006872_4_129815399_129815428_p	TAGTCCAAGAGTTTGCAACG	AGL	67	70	68.5	43	40	41.5
ENSSSCG00000006872_4_129818149_129818178_p	ATATGGGTAATTGGTATACA	AGL	88	90	89	60	70	65
ENSSSCG00000003463_6_69204361_69204390_m	GATAGGCCTCTCGAATGAGG	AGMAT	53	52	52.5	11	8	9.5
ENSSSCG00000003463_6_69204372_69204401_p	AGAGGCCTATCAGAAAATCG	AGMAT	18	18	18	14	11	12.5
ENSSSCG00000003463_6_69201900_69201929_m	GCTTTGGGAGGCTGGTTCCG	AGMAT	94	89	91.5	41	58	49.5
ENSSSCG00000003630_6_85331059_85331088_p	GATTGACGTCTACCACTACG	AGO1	30	28	29	7	12	9.5
ENSSSCG00000003630_6_85331074_85331103_p	CTACGAGGTGGATATCAAGC	AGO1	165	166	165.5	106	92	99
ENSSSCG00000003630_6_85331072_85331101_m	GCTTGATATCCACCTCGTAG	AGO1	165	166	165.5	106	92	99
ENSSSCG00000005935_4_2362787_2362816_p	ACAGCGATGCCGCTTCCCAT	AGO2	148	145	146.5	70	59	64.5
ENSSSCG00000005935_4_2367717_2367746_p	TACACGATGCACTTTCGGGG	AGO2	95	94	94.5	62	93	77.5
ENSSSCG00000005935_4_2362792_2362821_p	GATGCCGCTTCCCATCGGGA	AGO2	252	242	247	195	175	185
ENSSSCG00000024887_6_85456030_85456059_m	GTTAGAAAATGGCCAAACCG	AGO3	0	0	0	2	2	2
ENSSSCG00000024887_6_85456206_85456235_m	GTGTTTGTAATGTAACAAGA	AGO3	53	52	52.5	26	44	35
ENSSSCG00000024887_6_85456012_85456041_p	CTGTGCTACTGTTCTCTCCA	AGO3	124	121	122.5	124	117	120.5
ENSSSCG00000003629_6_85271536_85271565_m	GGATGGTAATAACCTTCAGG	AGO4	34	32	33	17	13	15
ENSSSCG00000003629_6_85271147_85271176_p	GAAGTGACCCTTCCAGGCGA	AGO4	75	76	75.5	54	59	56.5
ENSSSCG00000003629_6_85269423_85269452_p	ACAGCACATCCACTGCCAAT	AGO4	29	29	29	113	107	110
ENSSSCG00000001435_7_28028249_28028278_m	CATTGACCGGAAGCGCACTG	AGPAT1	5	5	5	3	1	2
ENSSSCG00000001435_7_28028774_28028803_m	ATACCTGTACGGGATCCGAG	AGPAT1	30	29	29.5	13	15	14
ENSSSCG00000001435_7_28028762_28028791_m	GATCCGAGTGGAGGTGCGAG	AGPAT1	23	23	23	77	81	79
ENSSSCG00000005829_1_313738040_313738069_p	GGAGAAGCTGGAGTACACCA	AGPAT2	18	18	18		5	5
ENSSSCG00000005829_1_313739947_313739976_m	GCTGTGTGCAGATCGCCAAG	AGPAT2	35	36	35.5	23	20	21.5
ENSSSCG00000005829_1_313739594_313739623_m	GGGCACACGGAATGACAACG	AGPAT2	107	104	105.5	64	69	66.5
ENSSSCG00000004033_1_8341328_8341357_m	CCTACGTCCCCATAATCGGC	AGPAT4	84	80	82	45	37	41
ENSSSCG00000004033_1_8404052_8404081_p	GCTTGTTTATGGGCCAGAGG	AGPAT4	67	66	66.5	69	58	63.5
ENSSSCG00000004033_1_8404092_8404121_p	GGTGTTTATGATGAGACCCG	AGPAT4	101	97	99	89	92	90.5
ENSSSCG00000015755_15_43014055_43014084_p	CTACTGCATCTATCAGAGCA	AGPAT5	73	74	73.5	81	110	95.5
ENSSSCG00000015755_15_43013905_43013934_m	CGAGTACATGTGGAGCACCA	AGPAT5	214	212	213	163	170	166.5
ENSSSCG00000015755_15_43014085_43014114_p	CTTCTTCGAGAACTACACTG	AGPAT5	278	275	276.5	189	181	185
ENSSSCG00000023983_15_92653967_92653996_p	GAGTGGATCGAAAATATCCT	AGPS	64	62	63	43	37	40
ENSSSCG00000023983_15_92609872_92609901_m	GGTGCCCGACTCCTGTGCGG	AGPS	129	126	127.5	83	92	87.5
ENSSSCG00000023983_15_92609808_92609837_p	GTACCAATGAGTGCAAAGCG	AGPS	169	167	168	119	143	131
ENSSSCG00000015363_9_94846423_94846452_p	TGTGGCCCTCTCTTATACTC	AGR2	40	39	39.5	31	29	30
ENSSSCG00000015363_9_94846430_94846459_m	CTTTGGCCAGAGTATAAGAG	AGR2	61	60	60.5	58	65	61.5
ENSSSCG00000015363_9_94846387_94846416_m	TGATAAGGAAATCTTCTCCA	AGR2	76	76	76	128	138	133
ENSSSCG00000029650_9_94938891_94938920_m	CACTTGGGTGCAGACATATG	AGR3	48	43	45.5	20	15	17.5
ENSSSCG00000002775_6_25400425_25400454_p	GCAGTTGTCCTCTTCAGTGG	AGRP	88	88	88	27	39	33
ENSSSCG00000002775_6_25399898_25399927_p	GCAGCCTTACGCAGCGACGT	AGRP	132	132	132	57	52	54.5
ENSSSCG00000002775_6_25400648_25400677_p	GCCTTCCGATACCCTCCAGG	AGRP	137	132	134.5	73	70	71.5
ENSSSCG00000010184_14_64385847_64385876_p	GGGGCACGCGGATCACTGAG	AGT	5	5	5	4		4
ENSSSCG00000010184_14_64382371_64382400_p	AGCTGATTCTCGCTCCAAGA	AGT	17	16	16.5	10	10	10
ENSSSCG00000010184_14_64385761_64385790_p	GAAGTTGTGCTGGAAGGTGA	AGT	113	113	113	67	85	76
ENSSSCG00000011695_13_96976755_96976784_m	GGTAATTGCCAAAGGGCCAG	AGTR1	70	69	69.5	39	36	37.5
ENSSSCG00000011695_13_96976812_96976841_m	GTAGAAACACACTGGCATAG	AGTR1	58	56	57	42	36	39
ENSSSCG00000011695_13_96976738_96976767_p	ACACTGCTATGGAATACCGC	AGTR1	173	174	173.5	102	131	116.5
ENSSSCG00000012600_X_109824743_109824772_p	TTCTTCTTTGAGACAGAAAG	AGTR2	36	36	36	30	24	27
ENSSSCG00000012600_X_109824784_109824813_m	TCACCTGCATGAGTGTTGAT	AGTR2	65	62	63.5	38	30	34
ENSSSCG00000012600_X_109824932_109824961_p	GCAGTAAGTCAGCCACAGCC	AGTR2	101	99	100	92	98	95
ENSSSCG00000022401_6_65707255_65707284_m	CCACATGTACCGGGAGCGCG	AGTRAP	41	41	41	13	11	12
ENSSSCG00000022401_6_65707335_65707364_p	TGAAGCGCCCCGTGTCCGAG	AGTRAP	60	57	58.5	25	15	20
ENSSSCG00000022401_6_65705769_65705798_m	CTACCAGACCATCGACTCAG	AGTRAP	77	75	76	88	86	87
ENSSSCG00000016402_15_157618945_157618974_m	GCAGCGTGAAGTGGCTTCCA	AGXT	84	82	83	58	62	60
ENSSSCG00000016402_15_157617570_157617599_m	AGGAGTCCTGCGGCTCCAGG	AGXT	28	29	28.5	59	65	62
ENSSSCG00000016402_15_157617169_157617198_m	ACCTGCCGCCTTGTGCCCCA	AGXT	392	384	388	296	314	305
ENSSSCG00000016829_16_21510099_21510128_p	TCAGGTGTGAAGTCACACGG	AGXT2	42	41	41.5	14	9	11.5
ENSSSCG00000016829_16_21508954_21508983_m	GAGTGGCTCTTTGATTATGA	AGXT2	38	36	37	17	17	17
ENSSSCG00000016829_16_21507150_21507179_p	GCCAAGCTGCGTTTGTGCCG	AGXT2	112	107	109.5	70	64	67
ENSSSCG00000010863_10_17371777_17371806_m	TAACCACTCTTGATAAACCA	AHCTF1	48	48	48	26	21	23.5
ENSSSCG00000010863_10_17371676_17371705_m	TTCACAGCTAGGACTATAGG	AHCTF1	76	75	75.5	49	72	60.5
ENSSSCG00000010863_10_17375317_17375346_m	GCTCCTCCATGATTAATTAT	AHCTF1	40	42	41	88	72	80
ENSSSCG00000007278_17_42700886_42700915_p	GAGTCATTAACGTTGATGGC	AHCY	2	2	2	22	23	22.5
ENSSSCG00000007278_17_42700906_42700935_p	AGGCACCTTCAGGATCCCGT	AHCY	27	26	26.5	22	30	26
ENSSSCG00000007278_17_42700923_42700952_p	CGTTGGCCTTCATCTTGTAC	AHCY	90	86	88	74	82	78
ENSSSCG00000016568_18_20373674_20373703_m	TGTCAAGAACATCAAACAGG	AHCYL2	23	21	22	9	1	5
ENSSSCG00000016568_18_20365552_20365581_m	CCTGGGGGCACAGTGTCGAT	AHCYL2	9	9	9	7	4	5.5
ENSSSCG00000016568_18_20373159_20373188_m	TTGGCCGGAGCCAAAATTGT	AHCYL2	22	21	21.5	14	16	15
ENSSSCG00000003579_6_78332830_78332859_m	GGTAGTACTTGGGCTCCCGG	AHDC1	30	31	30.5	19	10	14.5
ENSSSCG00000003579_6_78332836_78332865_p	GAGCCCAAGTACTACCCCAG	AHDC1	94	94	94	67	43	55
ENSSSCG00000003579_6_78333086_78333115_p	GACGTCGCTGGGACAACGGG	AHDC1	1	1	1	0	0	0
ENSSSCG00000004166_1_32069327_32069356_m	GGCTCTGAATGTGCTGACCG	AHI1	79	75	77	48	40	44
ENSSSCG00000004166_1_32069459_32069488_p	ATGCCACACTTCAGAAAGCG	AHI1	75	71	73	70	77	73.5
ENSSSCG00000004166_1_32069463_32069492_m	GGTCCGCGCTTTCTGAAGTG	AHI1	111	112	111.5	75	81	78
ENSSSCG00000027969_2_8545358_8545387_p	GCTACGCCAAAAGTGAAAGG	AHNAK	6	6	6	28	26	27
ENSSSCG00000027969_2_8545530_8545559_p	TCAGCACTCCAGGAGTCAAA	AHNAK	108	102	105	49	53	51
ENSSSCG00000027969_2_8545389_8545418_p	TCGTCCTTCCAAAAGTGGAG	AHNAK	0	0	0	0	0	0
ENSSSCG00000008383_3_84529563_84529592_p	AATCAGTGAGCTGAAGCAGG	AHSA2	67	67	67	36	42	39
ENSSSCG00000008383_3_84529500_84529529_m	GAGCTCTCGGAGCTTCCCCT	AHSA2	77	75	76	38	49	43.5
ENSSSCG00000008383_3_84567933_84567962_p	GAATCTGGTGTGAAGCACAA	AHSA2	144	143	143.5	73	81	77
ENSSSCG00000011799_13_133821754_133821783_m	GATGTAGTCCACGGCCGCCA	AHSG	8	8	8	15	20	17.5
ENSSSCG00000011799_13_133821789_133821818_m	AAGGTGTGCTTGTAGCCCCG	AHSG	71	69	70	42	56	49
ENSSSCG00000011799_13_133821720_133821749_m	GTTTCTACGTCATCACAGGC	AHSG	94	90	92	62	77	69.5
ENSSSCG00000022403_GL896035.2_9062_9091_p	AATCAGGATCTCATTTCTGC	AHSP	22	23	22.5	8	7	7.5
ENSSSCG00000022403_GL896035.2_9057_9086_m	GAAATGAGATCCTGATTGGT	AHSP	31	30	30.5	22	35	28.5
ENSSSCG00000000667_5_65614810_65614839_m	GAAGGAAGAGCAATTCCACG	AICDA	4	4	4		2	2
ENSSSCG00000000667_5_65614905_65614934_p	CTACGACTGTGCACGTCACG	AICDA	127	124	125.5	60	70	65
ENSSSCG00000000667_5_65614986_65615015_p	CTTCTGCGACGGCTACAAGG	AICDA	459	442	450.5	299	284	291.5
ENSSSCG00000010835_10_13592185_13592214_m	AAATTGGCCTGAAAGATGCC	AIDA	9	8	8.5	14	11	12.5
ENSSSCG00000010835_10_13601099_13601128_p	GGACAGGCTGAACATCAAAT	AIDA	82	79	80.5	55	65	60
ENSSSCG00000010835_10_13592166_13592195_p	ATAGGGATCAATGCACTGCC	AIDA	43	41	42	66	63	64.5
ENSSSCG00000001408_7_27521618_27521647_m	TTAATCAAGGAGGTATCCAG	AIF1	116	111	113.5	52	60	56
ENSSSCG00000001408_7_27521682_27521711_m	TATGTCCCTGAAACGAATGC	AIF1	120	119	119.5	75	67	71
ENSSSCG00000001408_7_27520928_27520957_p	GAGATAGCCTTCTTGGCCGG	AIF1	106	102	104	69	74	71.5
ENSSSCG00000012657_X_122468493_122468522_m	GCTAGCTCTGGTGCATCAGG	AIFM1	6	7	6.5	5	2	3.5
ENSSSCG00000012657_X_122452968_122452997_p	AGTTGCTGAGGTATTCAGGG	AIFM1	26	25	25.5	25	13	19
ENSSSCG00000012657_X_122452532_122452561_m	TTACTCATCAAGCTGAAAGA	AIFM1	19	18	18.5	18	22	20
ENSSSCG00000010258_14_78986229_78986258_m	TTCAAGGAAAACTTTCGGCA	AIFM2	24	24	24	18	15	16.5
ENSSSCG00000010258_14_78986690_78986719_p	AGTCCTTCATGTCCACCAGC	AIFM2	12	10	11	19	21	20
ENSSSCG00000010258_14_78986205_78986234_p	TCAGGTCTATCTCCACCACC	AIFM2	284	278	281	143	167	155
ENSSSCG00000010096_14_54017710_54017739_p	TGGCGCTCAGGACTTCATGG	AIFM3	7	6	6.5	10	11	10.5
ENSSSCG00000010096_14_54018303_54018332_p	GCTTGCTTCAACATCAGCAC	AIFM3	35	35	35	40	32	36
ENSSSCG00000010096_14_54018291_54018320_m	TGAAGCAAGCGCCATGCCAG	AIFM3	241	240	240.5	243	262	252.5
ENSSSCG00000004136_1_24308052_24308081_m	TACCCTTTCCTGGAACACAT	AIG1	11	10	10.5	1	2	1.5
ENSSSCG00000004136_1_24308013_24308042_p	TGGTTGTAGACCCAAAGAAG	AIG1	44	44	44	27	23	25
ENSSSCG00000004136_1_24308049_24308078_p	GGCCAATGTGTTCCAGGAAA	AIG1	53	50	51.5	41	56	48.5
ENSSSCG00000004371_1_82003329_82003358_m	CTTTGGTATCAAGAACGGCG	AIM1	39	37	38	8	12	10
ENSSSCG00000004371_1_81997647_81997676_m	TCTTGACCGTAAGCTCGCGG	AIM1	84	81	82.5	34	35	34.5
ENSSSCG00000004371_1_82029818_82029847_m	TGTCCCAGAAGGATAAGTCG	AIM1	106	103	104.5	47	56	51.5
ENSSSCG00000024168_8_123881844_123881873_m	GCTCCAAGAACCGTTGTCAG	AIMP1	59	56	57.5	24	22	23
ENSSSCG00000024168_8_123889110_123889139_p	GCTTGCAGTGCAGTACCAGA	AIMP1	81	82	81.5	39	42	40.5
ENSSSCG00000024168_8_123881937_123881966_p	AACCAATTCGAAGATCCAGA	AIMP1	73	70	71.5	51	44	47.5
ENSSSCG00000024245_3_5174084_5174113_m	TCTGTACGAGCTGAAAGCTG	AIMP2	32	31	31.5	21	11	16
ENSSSCG00000024245_3_5172077_5172106_m	GCTGCTGTGTGACCACTACA	AIMP2	20	20	20	37	31	34
ENSSSCG00000024245_3_5174045_5174074_m	GATGATTCAGACGCCAGACG	AIMP2	141	136	138.5	88	82	85
ENSSSCG00000012904_2_3762931_3762960_m	GAGTCTGCGGAACATCGCCG	AIP	16	16	16	8	12	10
ENSSSCG00000012904_2_3767300_3767329_m	TATCATCGCAAGACTCCGGG	AIP	22	20	21	21	20	20.5
ENSSSCG00000012904_2_3762284_3762313_p	GATGGCGTCGTAGTACTTGG	AIP	209	209	209	115	147	131
ENSSSCG00000022026_12_52912443_52912472_m	AGCTCGATCACGAAGATCAG	AIPL1	28	25	26.5	10	20	15
ENSSSCG00000022026_12_52906717_52906746_p	CCGCACCATGAAATGTGACG	AIPL1	130	128	129	67	68	67.5
ENSSSCG00000022026_12_52913813_52913842_m	AGAGCCGGTTCCCTTCTCCG	AIPL1	93	86	89.5	72	65	68.5
ENSSSCG00000025294_13_217028332_217028361_p	CGACCACGAAGTGGTCCCCG	AIRE	11	11	11	7	13	10
ENSSSCG00000025294_13_217028276_217028305_m	CCGCCACCGCGATCTCCGTG	AIRE	157	154	155.5	143	111	127
ENSSSCG00000025294_13_217029749_217029778_m	ATTGCTGTCCGGCTTCTTGG	AIRE	220	220	220	136	179	157.5
ENSSSCG00000005627_1_302278857_302278886_m	ATTGCCTTCTACGAGAAACG	AK1	49	50	49.5	23	16	19.5
ENSSSCG00000005627_1_302278949_302278978_m	TGAAGCGCGGAGAGACCAGT	AK1	190	183	186.5	89	120	104.5
ENSSSCG00000005627_1_302281695_302281724_m	TCCAAAGGCTTCCTGATCGA	AK1	271	271	271	183	195	189
ENSSSCG00000023595_1_243086723_243086752_m	CAGCTGGTAAACTCTATCCA	AK3	90	90	90	44	40	42
ENSSSCG00000023595_1_243086802_243086831_p	CGCTGGATCCATCCAGGCAG	AK3	78	77	77.5	58	41	49.5
ENSSSCG00000023595_1_243085597_243085626_p	CCAAGACTTTCATTGACCAA	AK3	94	91	92.5	65	43	54
ENSSSCG00000003773_6_125983889_125983918_m	GCACACAGTGTGAAAAGCTG	AK5	1	1	1	4	3	3.5
ENSSSCG00000003773_6_125980765_125980794_p	CCCCTTGCTTCACTTCGCGA	AK5	281	275	278	139	143	141
ENSSSCG00000003773_6_125965019_125965048_m	CTACCGAGCCTCCATCCCTG	AK5	202	197	199.5	168	179	173.5
ENSSSCG00000002504_7_124874317_124874346_p	CATCACCGAAGAGGAGGAAG	AK7	18	17	17.5	9	14	11.5
ENSSSCG00000002504_7_124867986_124868015_p	GAAAGCTATCCGGATCCAGA	AK7	17	17	17	96	87	91.5
ENSSSCG00000002504_7_124868020_124868049_m	TGCTGCTGTACGAGTCCAGC	AK7	221	215	218	124	132	128
ENSSSCG00000005732_1_306530281_306530310_p	GAGACGGGCCTGGATTTCCA	AK8	31	31	31	19	23	21
ENSSSCG00000005732_1_306530260_306530289_m	CCTGCAGAACCCAAAGGACA	AK8	38	39	38.5	40	41	40.5
ENSSSCG00000005732_1_306530188_306530217_m	GCTGGAGCAGTTCTACCAGC	AK8	187	183	185	134	116	125
ENSSSCG00000009430_11_25426805_25426834_m	TTTGCATCAGAAGCGCCAAC	AKAP11	4	3	3.5	45	49	47
ENSSSCG00000009430_11_25426766_25426795_m	TGATGACGACACTAACCAGT	AKAP11	164	157	160.5	90	75	82.5
ENSSSCG00000009430_11_25426802_25426831_m	GCATCAGAAGCGCCAACTGG	AKAP11	129	122	125.5	109	115	112
ENSSSCG00000004091_1_17322053_17322082_m	GGTGGTTCAAGACAACGCCA	AKAP12	27	28	27.5	26	21	23.5
ENSSSCG00000004091_1_17321726_17321755_p	CGTCTCTTCGGGTTTCTCGG	AKAP12	63	61	62	46	45	45.5
ENSSSCG00000004091_1_17321972_17322001_m	GGATGAGCTGACACAGGCCG	AKAP12	0	0	0	0	0	0
ENSSSCG00000012627_X_113947437_113947466_p	TTAGGTGCAAACCACTTGCA	AKAP17A	41	42	41.5	28	25	26.5
ENSSSCG00000012627_X_113947541_113947570_m	AGAGTGGGAACACTTCCCCA	AKAP17A	1	1	1	39	38	38.5
ENSSSCG00000012627_X_113947883_113947912_m	GGTGGTGTATGATAACTCCG	AKAP17A	34	34	34	57	61	59
ENSSSCG00000000720_5_68010915_68010944_m	TGCGGGCCATGGCTATGACG	AKAP3	102	101	101.5	61	68	64.5
ENSSSCG00000000720_5_68010980_68011009_p	CCACCAGTCAGTGTACCTGG	AKAP3	46	44	45	106	99	102.5
ENSSSCG00000000720_5_68010778_68010807_p	CCACCGCCAAGGGCAATCCA	AKAP3	168	166	167	160	187	173.5
ENSSSCG00000012306_X_48812934_48812963_m	TCATGAAGTTCGCCAAGGAA	AKAP4	3	2	2.5	12	9	10.5
ENSSSCG00000012306_X_48812939_48812968_m	AGAGGTCATGAAGTTCGCCA	AKAP4	33	33	33	13	11	12
ENSSSCG00000012306_X_48812975_48813004_p	TACGCTGTACCCCTTCTCTG	AKAP4	211	205	208	121	127	124
ENSSSCG00000002268_7_94903515_94903544_m	GGCTGCACTTTAGCCTTACA	AKAP5	42	43	42.5	41	29	35
ENSSSCG00000002268_7_94903275_94903304_p	AAGTTAGTCCTCAGGATGAG	AKAP5	79	78	78.5	49	64	56.5
ENSSSCG00000002268_7_94903404_94903433_m	TCAGAAGCTCCCGCTTCTGG	AKAP5	119	118	118.5	68	63	65.5
ENSSSCG00000013837_2_61803065_61803094_p	ATGGACGGAGATGAACTACG	AKAP8	10	9	9.5	4	2	3
ENSSSCG00000013837_2_61802139_61802168_m	GGTCTTAGTGGCCTCCCACG	AKAP8	43	43	43	33	30	31.5
ENSSSCG00000013837_2_61802946_61802975_p	GATGGCTTCATGAGGGGCCG	AKAP8	0	0	0	0	0	0
ENSSSCG00000013838_2_61773660_61773689_p	GACCAGTTCCGCATGCGTGG	AKAP8L	101	98	99.5	38	37	37.5
ENSSSCG00000013838_2_61773746_61773775_m	CCACATGCGCCCATAGCCCG	AKAP8L	106	104	105	53	65	59
ENSSSCG00000013838_2_61773846_61773875_p	CCTGAGTACGGCATGTTCCA	AKAP8L	99	96	97.5	115	112	113.5
ENSSSCG00000015310_9_78674976_78675005_p	AGAGCTACTTACGGGACAGA	AKAP9	86	82	84	47	46	46.5
ENSSSCG00000015310_9_78652535_78652564_m	ATTGCTCAGTATTCTCAGCA	AKAP9	99	98	98.5	112	108	110
ENSSSCG00000015310_9_78652577_78652606_p	GTAAATAGTTCTCAGAGATT	AKAP9	2	2	2	0	0	0
ENSSSCG00000014574_9_601732_601761_p	GCTGCCTCTGACACCAAGGG	AKIP1	55	51	53	42	28	35
ENSSSCG00000014574_9_605748_605777_m	CGTTCGGTGGAGCTTCCCAA	AKIP1	200	200	200	139	151	145
ENSSSCG00000014574_9_605845_605874_p	GTCCACCCCGTTCAGCGCCG	AKIP1	244	227	235.5	160	151	155.5
ENSSSCG00000003652_6_87948104_87948133_p	CTATGAAGATAAAATTCGGG	AKIRIN1	30	30	30	16	18	17
ENSSSCG00000003652_6_87948050_87948079_p	GCCCACCTTTACCCTCCGAC	AKIRIN1	102	102	102	35	43	39
ENSSSCG00000003652_6_87948062_87948091_m	TATTATCCCAACCTGTCGGA	AKIRIN1	140	137	138.5	95	83	89
ENSSSCG00000004307_1_62812365_62812394_m	GCCGCAGAAGTATCTCCGAA	AKIRIN2	8	8	8	1	2	1.5
ENSSSCG00000004307_1_62812374_62812403_p	ATACTTCTGCGGCGAGGCGG	AKIRIN2	203	203	203	69	51	60
ENSSSCG00000004307_1_62793168_62793197_p	GATCATCCCAACCTGCCGTA	AKIRIN2	103	102	102.5	60	61	60.5
ENSSSCG00000016539_18_15606170_15606199_m	CATGGGCACAGTCAATGTGG	AKR1B1	28	26	27	32	29	30.5
ENSSSCG00000016539_18_15608008_15608037_m	CGTTGCCGTCGCCATCCAGC	AKR1B1	8	7	7.5	35	41	38
ENSSSCG00000016539_18_15606120_15606149_m	GCCTCTGTCACTTTGCCTGG	AKR1B1	89	88	88.5	84	88	86
ENSSSCG00000024988_18_12072339_12072368_p	CTAAAAGCTTTACCCCTGAA	AKR1D1	24	23	23.5	11	23	17
ENSSSCG00000024988_18_12071249_12071278_m	GATTTCTAGATGTTCCCAAA	AKR1D1	80	81	80.5	56	55	55.5
ENSSSCG00000024988_18_12072246_12072275_p	ATGAGCTTCTAAACTCACTG	AKR1D1	1	1	1	0	0	0
ENSSSCG00000003491_6_71820283_71820312_p	CGCGCAGCGTCTCTTCCACG	AKR7A2	14	14	14	1	3	2
ENSSSCG00000003491_6_71823624_71823653_m	GCGTCGCCCCAGACAATCCG	AKR7A2	36	35	35.5	24	22	23
ENSSSCG00000003491_6_71823428_71823457_m	ACTGCCTTCATGTACAGCGA	AKR7A2	73	73	73	35	25	30
ENSSSCG00000003194_6_50615297_50615326_p	CGGCCTCCCACAGCTCCTCG	AKT1S1	19	19	19	7	5	6
ENSSSCG00000003194_6_50614973_50615002_m	GAGACCTCGGGGGAGCCGCT	AKT1S1	48	47	47.5	19	20	19.5
ENSSSCG00000003194_6_50613632_50613661_p	TCAGGGTCCGACTCACAGAA	AKT1S1	80	79	79.5	43	44	43.5
ENSSSCG00000002989_6_44351870_44351899_p	CTCTTCAGCAGGAAGTACCG	AKT2	10	10	10	2	8	5
ENSSSCG00000002989_6_44340372_44340401_p	GGATCTTCATGGCGTAGTAG	AKT2	81	84	82.5	13	17	15
ENSSSCG00000002989_6_44340368_44340397_m	ACTACGCCATGAAGATCCTG	AKT2	239	232	235.5	114	108	111
ENSSSCG00000010872_10_18124045_18124074_m	AAATGTTCTCTCTATAACAG	AKT3	74	71	72.5	41	42	41.5
ENSSSCG00000010872_10_17976545_17976574_p	TACCATTGTGAAGGAAGGTT	AKT3	159	159	159	110	88	99
ENSSSCG00000010872_10_18140284_18140313_m	GAAGTCTGTCTGCTACAGCC	AKT3	238	235	236.5	155	168	161.5
ENSSSCG00000011437_13_37664890_37664919_p	GTAGTCGTTGCTACACCAGA	ALAS1	9	9	9	5		5
ENSSSCG00000011437_13_37666878_37666907_m	GGACAAAACTGCCAAAGCCG	ALAS1	39	39	39	28	23	25.5
ENSSSCG00000011437_13_37666764_37666793_m	AAGCAAATGTCCTTTCCTGG	ALAS1	72	70	71	31	40	35.5
ENSSSCG00000012347_X_53821811_53821840_p	AGGGATAAGCATCAGCCCAG	ALAS2	11	11	11	6	9	7.5
ENSSSCG00000012347_X_53815224_53815253_m	GTAGGACTGTATGGGTCCCG	ALAS2	93	90	91.5	51	45	48
ENSSSCG00000012347_X_53821827_53821856_m	GTTCAAGACTGTGAACCGCT	ALAS2	0	0	0	0	0	0
ENSSSCG00000008948_8_73626270_73626299_p	AGTCAGCGCATAAAGCAACA	ALB	41	40	40.5	27	20	23.5
ENSSSCG00000008948_8_73626392_73626421_p	CCATAGTGTTCACGAAGGGA	ALB	44	47	45.5	31	32	31.5
ENSSSCG00000008948_8_73626388_73626417_p	GTCACCATAGTGTTCACGAA	ALB	176	174	175	143	112	127.5
ENSSSCG00000011946_13_163045690_163045719_p	GATTCTGAGGTACATCGAGT	ALCAM	12	11	11.5	11	13	12
ENSSSCG00000011946_13_163019011_163019040_m	GTAGGAACGCAACTGTGGTA	ALCAM	53	54	53.5	56	54	55
ENSSSCG00000011946_13_163019090_163019119_m	GATTTGTCCTTAAACCCAAG	ALCAM	0	0	0	0	0	0
ALDBSSCT0000000001_154_183_m	TGGCCTCCACAGGACGAGAG	ALDBSSCT0000000001	47	46	46.5	25	32	28.5
ALDBSSCT0000000001_20_49_p	ACAGTAGAAGAAGCTGTGAT	ALDBSSCT0000000001	151	151	151	142	146	144
ALDBSSCT0000000002_53_82_m	CTCTACATACCAGAGCCACG	ALDBSSCT0000000002	40	38	39	22	23	22.5
ALDBSSCT0000000002_60_89_p	CTCTGGTATGTAGAGACCCG	ALDBSSCT0000000002	83	83	83	47	44	45.5
ALDBSSCT0000000002_161_190_p	CCAACCTTCTCCCTGCGCAT	ALDBSSCT0000000002	421	412	416.5	338	316	327
ALDBSSCT0000000003_136_165_p	TGACACTGCCGACGAAGCGA	ALDBSSCT0000000003	113	112	112.5	189	190	189.5
ALDBSSCT0000000003_137_166_p	GACACTGCCGACGAAGCGAG	ALDBSSCT0000000003	114	113	113.5	192	192	192
ALDBSSCT0000000003_73_102_p	CCAACCTTCTCCCTGCGCAT	ALDBSSCT0000000003	421	412	416.5	338	316	327
ALDBSSCT0000000004_14_43_m	GGGTCAATACGGATCACACG	ALDBSSCT0000000004	24	25	24.5	18	8	13
ALDBSSCT0000000004_164_193_m	AGGAGCTGTAATTCATCGGA	ALDBSSCT0000000004	17	17	17	10	16	13
ALDBSSCT0000000004_52_81_m	GCTGTTTAAACGAAGGGCCG	ALDBSSCT0000000004	23	23	23	19	14	16.5
ALDBSSCT0000000005_151_180_m	ACAGGCACCAGGACACTCGG	ALDBSSCT0000000005	98	97	97.5	56	52	54
ALDBSSCT0000000005_23_52_m	CTGCAAGGAGACACACGGCG	ALDBSSCT0000000005	0	0	0	0	0	0
ALDBSSCT0000000005_26_55_p	GCCGTGTGTCTCCTTGCAGA	ALDBSSCT0000000005	6	5	5.5	0	0	0
ALDBSSCT0000000006_118_147_m	TCTCTTCTCATAACTATTCC	ALDBSSCT0000000006	70	69	69.5	41	48	44.5
ALDBSSCT0000000006_73_102_m	AGTCACCACAGAGGGACAAT	ALDBSSCT0000000006	140	134	137	110	108	109
ALDBSSCT0000000007_145_174_m	TCACCAGGATCCAGCGCGAG	ALDBSSCT0000000007	17	16	16.5	13	11	12
ALDBSSCT0000000007_154_183_p	TGGATCCTGGTGAAGCCCTT	ALDBSSCT0000000007	13	11	12	23	24	23.5
ALDBSSCT0000000007_62_91_m	AGTCACCACAGAGGGACAAT	ALDBSSCT0000000007	140	134	137	110	108	109
ALDBSSCT0000000008_147_176_p	GCTAATCTCCAGGCCGAAAC	ALDBSSCT0000000008	31	29	30	31	28	29.5
ALDBSSCT0000000008_103_132_m	TGACCCCGAAGGATCGGCCG	ALDBSSCT0000000008	68	67	67.5	72	70	71
ALDBSSCT0000000008_28_57_m	AGTCACCACAGAGGGACAAT	ALDBSSCT0000000008	140	134	137	110	108	109
ALDBSSCT0000000009_131_160_m	TTGTTCTCATTGCCAACAGG	ALDBSSCT0000000009	32	32	32	16	14	15
ALDBSSCT0000000009_118_147_p	ATCTGACTACAACCTCCTGT	ALDBSSCT0000000009	41	43	42	33	15	24
ALDBSSCT0000000009_134_163_m	TGCTTGTTCTCATTGCCAAC	ALDBSSCT0000000009	81	81	81	33	39	36
ALDBSSCT0000000010_121_150_p	CCCTCGAGCGTCAGTGCCCA	ALDBSSCT0000000010	33	33	33	13	12	12.5
ALDBSSCT0000000010_122_151_m	CCCTGGGCACTGACGCTCGA	ALDBSSCT0000000010	45	43	44	44	42	43
ALDBSSCT0000000010_13_42_m	TTTGGTCTGCAGACCGCAGG	ALDBSSCT0000000010	37	36	36.5	50	50	50
ALDBSSCT0000000011_166_195_p	AGGCATGCAAGCATCAGTTG	ALDBSSCT0000000011	0	0	0	0	0	0
ALDBSSCT0000000012_126_155_p	GGGAGCGCAGATGCTCCAGG	ALDBSSCT0000000012	40	40	40	34	32	33
ALDBSSCT0000000012_12_41_p	ACGATGTGAAAACCTCCCAC	ALDBSSCT0000000012	61	58	59.5	33	41	37
ALDBSSCT0000000012_106_135_p	GAAGCGAGACTGTCTCAGGA	ALDBSSCT0000000012	245	234	239.5	210	212	211
ALDBSSCT0000000013_126_155_p	GGGAGCGCAGATGCTCCAGG	ALDBSSCT0000000013	40	40	40	34	32	33
ALDBSSCT0000000013_12_41_p	ACGATGTGAAAACCTCCCAC	ALDBSSCT0000000013	61	58	59.5	33	41	37
ALDBSSCT0000000013_106_135_p	GAAGCGAGACTGTCTCAGGA	ALDBSSCT0000000013	245	234	239.5	210	212	211
ALDBSSCT0000000014_106_135_p	CCCATAGGTTGAGAGACGGG	ALDBSSCT0000000014	95	93	94	97	105	101
ALDBSSCT0000000014_109_138_p	ATAGGTTGAGAGACGGGCGG	ALDBSSCT0000000014	205	199	202	202	199	200.5
ALDBSSCT0000000014_107_136_m	CCGCCCGTCTCTCAACCTAT	ALDBSSCT0000000014	205	199	202	202	199	200.5
ALDBSSCT0000000015_42_71_m	TGGAGCCCAATGACACCAGT	ALDBSSCT0000000015	145	134	139.5	122	100	111
ALDBSSCT0000000015_44_73_p	ACTGGTGTCATTGGGCTCCA	ALDBSSCT0000000015	145	134	139.5	122	100	111
ALDBSSCT0000000015_58_87_p	GCTCCAAGGAGCGTTGGCGG	ALDBSSCT0000000015	1	1	1	0	0	0
ALDBSSCT0000000016_30_59_p	GTGTGGGCAAAGTCACGAAG	ALDBSSCT0000000016	134	128	131	27	41	34
ALDBSSCT0000000016_165_194_p	AAAACCTCCTGACTGGGCAA	ALDBSSCT0000000016	127	124	125.5	121	99	110
ALDBSSCT0000000016_54_83_p	AGAGTGACCGAGGGCCACCA	ALDBSSCT0000000016	166	160	163	123	122	122.5
ALDBSSCT0000000017_131_160_m	TGCTCCTGAAAAGTTGTCAC	ALDBSSCT0000000017	105	103	104	81	74	77.5
ALDBSSCT0000000017_96_125_p	GTATAGCATCCGGAGACCTG	ALDBSSCT0000000017	141	140	140.5	89	96	92.5
ALDBSSCT0000000017_41_70_p	CGACACGGCACCTGCCTCAA	ALDBSSCT0000000017	183	182	182.5	162	141	151.5
ALDBSSCT0000000018_20_49_p	TCGCCTCCTGTTGGACGCGG	ALDBSSCT0000000018	47	45	46	21	20	20.5
ALDBSSCT0000000018_17_46_p	TCATCGCCTCCTGTTGGACG	ALDBSSCT0000000018	164	160	162	101	96	98.5
ALDBSSCT0000000018_11_40_p	CAGACGTCATCGCCTCCTGT	ALDBSSCT0000000018	176	169	172.5	110	110	110
ALDBSSCT0000000019_23_52_p	GCCCCAAAGCCCGGTGCGCG	ALDBSSCT0000000019	19	20	19.5	8	6	7
ALDBSSCT0000000019_113_142_m	ACACCTATAGAGAACATGAG	ALDBSSCT0000000019	24	24	24	14	20	17
ALDBSSCT0000000019_14_43_p	AGCACATGCGCCCCAAAGCC	ALDBSSCT0000000019	83	78	80.5	67	76	71.5
ALDBSSCT0000000020_127_156_m	TGGCAGAAAGCCATGACTGT	ALDBSSCT0000000020	12	12	12	6	11	8.5
ALDBSSCT0000000020_139_168_p	CTTTCTGCCATAGTGCAGCT	ALDBSSCT0000000020	42	41	41.5	30	34	32
ALDBSSCT0000000020_147_176_m	TATACATCCAAGCTGCACTA	ALDBSSCT0000000020	131	132	131.5	109	110	109.5
ALDBSSCT0000000021_84_113_p	AAAACCATCAAATTCAAGCC	ALDBSSCT0000000021	26	24	25	7	6	6.5
ALDBSSCT0000000021_166_195_m	AAGTCCTGCTCCCCTGCCGA	ALDBSSCT0000000021	54	51	52.5	40	43	41.5
ALDBSSCT0000000021_35_64_p	CTACAGATCACTTAATTAGA	ALDBSSCT0000000021	69	72	70.5	53	46	49.5
ALDBSSCT0000000022_11_40_m	GCGGCGCTCAGCGCGATCCG	ALDBSSCT0000000022	76	76	76	62	61	61.5
ALDBSSCT0000000022_155_184_m	AGGTGTTTACGGGACGAGCG	ALDBSSCT0000000022	163	162	162.5	92	106	99
ALDBSSCT0000000022_154_183_m	GGTGTTTACGGGACGAGCGG	ALDBSSCT0000000022	305	298	301.5	235	268	251.5
ALDBSSCT0000000023_10_39_m	GCGGCGCTCAGCGCGATCCG	ALDBSSCT0000000023	76	76	76	62	61	61.5
ALDBSSCT0000000023_154_183_m	AGGTGTTTACGGGACGAGCG	ALDBSSCT0000000023	163	162	162.5	92	106	99
ALDBSSCT0000000023_153_182_m	GGTGTTTACGGGACGAGCGG	ALDBSSCT0000000023	305	298	301.5	235	268	251.5
ALDBSSCT0000000024_10_39_m	GCGGCGCTCAGCGCGATCCG	ALDBSSCT0000000024	76	76	76	62	61	61.5
ALDBSSCT0000000024_154_183_m	AGGTGTTTACGGGACGAGCG	ALDBSSCT0000000024	163	162	162.5	92	106	99
ALDBSSCT0000000024_153_182_m	GGTGTTTACGGGACGAGCGG	ALDBSSCT0000000024	305	298	301.5	235	268	251.5
ALDBSSCT0000000025_10_39_m	GCGGCGCTCAGCGCGATCCG	ALDBSSCT0000000025	76	76	76	62	61	61.5
ALDBSSCT0000000025_154_183_m	AGGTGTTTACGGGACGAGCG	ALDBSSCT0000000025	163	162	162.5	92	106	99
ALDBSSCT0000000025_153_182_m	GGTGTTTACGGGACGAGCGG	ALDBSSCT0000000025	305	298	301.5	235	268	251.5
ALDBSSCT0000000026_13_42_p	TAACTCATTGGAACACCTGT	ALDBSSCT0000000026	108	105	106.5	52	40	46
ALDBSSCT0000000026_112_141_p	GCCCCAAAGTGAGTAGCAGG	ALDBSSCT0000000026	222	218	220	168	187	177.5
ALDBSSCT0000000026_162_191_p	GCACCCTTCATTCCATGAAT	ALDBSSCT0000000026	236	236	236	239	231	235
ALDBSSCT0000000027_13_42_p	TAACTCATTGGAACACCTGT	ALDBSSCT0000000027	108	105	106.5	52	40	46
ALDBSSCT0000000027_112_141_p	GCCCCAAAGTGAGTAGCAGG	ALDBSSCT0000000027	222	218	220	168	187	177.5
ALDBSSCT0000000027_162_191_p	GCACCCTTCATTCCATGAAT	ALDBSSCT0000000027	236	236	236	239	231	235
ALDBSSCT0000000028_13_42_p	TAACTCATTGGAACACCTGT	ALDBSSCT0000000028	108	105	106.5	52	40	46
ALDBSSCT0000000028_112_141_p	GCCCCAAAGTGAGTAGCAGG	ALDBSSCT0000000028	222	218	220	168	187	177.5
ALDBSSCT0000000028_162_191_p	GCACCCTTCATTCCATGAAT	ALDBSSCT0000000028	236	236	236	239	231	235
ALDBSSCT0000000029_22_51_p	ACGTCATGTACAGTCGTACG	ALDBSSCT0000000029	10	10	10	10	6	8
ALDBSSCT0000000029_7_36_m	ATGACGTGCAATAAACCAGC	ALDBSSCT0000000029	30	28	29	36	38	37
ALDBSSCT0000000029_80_109_m	TTGTGTATGTAGAGAAAAGT	ALDBSSCT0000000029	50	50	50	47	36	41.5
ALDBSSCT0000000030_58_87_m	TCAGTGCTGCAGCCAAAGGG	ALDBSSCT0000000030	74	72	73	35	34	34.5
ALDBSSCT0000000030_61_90_m	ACTTCAGTGCTGCAGCCAAA	ALDBSSCT0000000030	42	41	41.5	121	121	121
ALDBSSCT0000000030_73_102_p	GCACTGAAGTACCACGACCG	ALDBSSCT0000000030	211	208	209.5	166	144	155
ALDBSSCT0000000031_45_74_m	TCAGTGCTGCAGCCAAAGGG	ALDBSSCT0000000031	74	72	73	35	34	34.5
ALDBSSCT0000000031_48_77_m	ACTTCAGTGCTGCAGCCAAA	ALDBSSCT0000000031	42	41	41.5	121	121	121
ALDBSSCT0000000031_60_89_p	GCACTGAAGTACCACGACCG	ALDBSSCT0000000031	211	208	209.5	166	144	155
ALDBSSCT0000000032_137_166_m	TCAGTGCTGCAGCCAAAGGG	ALDBSSCT0000000032	74	72	73	35	34	34.5
ALDBSSCT0000000032_140_169_m	ACTTCAGTGCTGCAGCCAAA	ALDBSSCT0000000032	42	41	41.5	121	121	121
ALDBSSCT0000000032_152_181_p	GCACTGAAGTACCACGACCG	ALDBSSCT0000000032	211	208	209.5	166	144	155
ALDBSSCT0000000033_69_98_m	CTCTGCTCCCCAGCAGCGCG	ALDBSSCT0000000033	23	21	22	17	22	19.5
ALDBSSCT0000000033_166_195_p	GGTCCAAGCTGTTTATAAAA	ALDBSSCT0000000033	88	84	86	51	51	51
ALDBSSCT0000000033_137_166_m	TCTTCGTTACACTGCCTGCC	ALDBSSCT0000000033	261	257	259	143	118	130.5
ALDBSSCT0000000034_156_185_m	ATCCAGCACTTTAAGAAGGG	ALDBSSCT0000000034	71	66	68.5	52	48	50
ALDBSSCT0000000034_113_142_p	ACGTGACCTTGAGCTCTTGA	ALDBSSCT0000000034	187	180	183.5	52	63	57.5
ALDBSSCT0000000034_159_188_m	GGAATCCAGCACTTTAAGAA	ALDBSSCT0000000034	0	0	0	0	0	0
ALDBSSCT0000000035_119_148_p	ACTACAGGAACAACCAACAC	ALDBSSCT0000000035	19	19	19	11	9	10
ALDBSSCT0000000036_13_42_p	AATCGGCTACCTCTGATGGG	ALDBSSCT0000000036	6	6	6	15	23	19
ALDBSSCT0000000036_24_53_p	TCTGATGGGAGGGCAACTAG	ALDBSSCT0000000036	168	165	166.5	135	141	138
ALDBSSCT0000000036_154_183_p	GGATGAATAACAGGGTCTCA	ALDBSSCT0000000036	0	0	0	0	0	0
ALDBSSCT0000000037_126_155_m	ACTAAGATTAGAATGGCTTT	ALDBSSCT0000000037	8	6	7	2	2	2
ALDBSSCT0000000037_125_154_m	CTAAGATTAGAATGGCTTTA	ALDBSSCT0000000037	33	35	34	21	26	23.5
ALDBSSCT0000000037_133_162_m	TTCAGTGACTAAGATTAGAA	ALDBSSCT0000000037	181	180	180.5	147	160	153.5
ALDBSSCT0000000038_61_90_p	GCAAAGCAGATGTCCTGGAT	ALDBSSCT0000000038	29	27	28	17	17	17
ALDBSSCT0000000038_4_33_m	GAGTCTCTCCTTAAGAACTT	ALDBSSCT0000000038	34	35	34.5	29	35	32
ALDBSSCT0000000038_18_47_p	AGAGACTCGGTCAAAGCAAG	ALDBSSCT0000000038	35	35	35	37	37	37
ALDBSSCT0000000039_26_55_p	ATATGTCTACCCATGAGCCC	ALDBSSCT0000000039	97	98	97.5	78	86	82
ALDBSSCT0000000039_44_73_m	TTGCCAGCAGCCTTTCACCT	ALDBSSCT0000000039	130	131	130.5	98	93	95.5
ALDBSSCT0000000039_146_175_p	TGCGAGAACGAATAAGGACG	ALDBSSCT0000000039	2	2	2	0	0	0
ALDBSSCT0000000040_7_36_p	GACCAGACTGGAAAGCCTTT	ALDBSSCT0000000040	33	32	32.5	56	55	55.5
ALDBSSCT0000000040_97_126_p	GTTGGGTGTGTCACCGGCCA	ALDBSSCT0000000040	48	47	47.5	63	55	59
ALDBSSCT0000000040_152_181_p	GCGCTGCTACCAAAGCTGGA	ALDBSSCT0000000040	104	101	102.5	93	90	91.5
ALDBSSCT0000000041_151_180_p	GCTCGCATGCGACATCCACC	ALDBSSCT0000000041	1	1	1	1	1	1
ALDBSSCT0000000041_78_107_p	GCAGCGTGTGCACCGCTGCC	ALDBSSCT0000000041	13	13	13	5	5	5
ALDBSSCT0000000041_100_129_p	GCTGAGGCTCTTCCTTGAGA	ALDBSSCT0000000041	30	30	30	34	22	28
ALDBSSCT0000000042_43_72_m	GCTGCAGGTGTTCGGCTCTC	ALDBSSCT0000000042	30	28	29	19	23	21
ALDBSSCT0000000042_149_178_m	TGCAGAGGCTTCTGGCTACG	ALDBSSCT0000000042	233	229	231	145	166	155.5
ALDBSSCT0000000042_11_40_p	ATCCACCAGGAAGAGCTGGG	ALDBSSCT0000000042	2	2	2	0	0	0
ALDBSSCT0000000043_75_104_p	CTACTCAGGACTCCTGGTTA	ALDBSSCT0000000043	26	25	25.5	20	11	15.5
ALDBSSCT0000000043_47_76_p	TTGGTCTAGAGCACTTACAG	ALDBSSCT0000000043	51	49	50	92	100	96
ALDBSSCT0000000043_12_41_p	TAGAGGCTGTGAAGCCCTGC	ALDBSSCT0000000043	135	132	133.5	100	101	100.5
ALDBSSCT0000000044_165_194_p	GGAGAAATAGGTTTGACCTT	ALDBSSCT0000000044	1	1	1	40	43	41.5
ALDBSSCT0000000044_38_67_p	TTGGTCTAGAGCACTTACAG	ALDBSSCT0000000044	51	49	50	92	100	96
ALDBSSCT0000000044_3_32_p	TAGAGGCTGTGAAGCCCTGC	ALDBSSCT0000000044	135	132	133.5	100	101	100.5
ALDBSSCT0000000045_122_151_m	TAACCCAAGCTGCCAAGGAG	ALDBSSCT0000000045	16	16	16	18	16	17
ALDBSSCT0000000045_89_118_m	TTACTTGCAGAGTTATCCAA	ALDBSSCT0000000045	102	101	101.5	46	65	55.5
ALDBSSCT0000000045_92_121_p	TGGATAACTCTGCAAGTAAG	ALDBSSCT0000000045	167	162	164.5	137	106	121.5
ALDBSSCT0000000046_64_93_p	GCGTTCTGATGCTCTTTGGT	ALDBSSCT0000000046	55	54	54.5	44	45	44.5
ALDBSSCT0000000046_99_128_p	ACAAAGAGAATGGTGGCGGG	ALDBSSCT0000000046	122	121	121.5	77	70	73.5
ALDBSSCT0000000046_24_53_p	TGCATCCTCCGCGACGAGGG	ALDBSSCT0000000046	240	230	235	110	136	123
ALDBSSCT0000000047_91_120_m	GCCTTCTGCTCAAGAAAGAG	ALDBSSCT0000000047	6	6	6	7	8	7.5
ALDBSSCT0000000047_150_179_p	CGCCAGCTCAGCTGAAGGCA	ALDBSSCT0000000047	156	155	155.5	103	88	95.5
ALDBSSCT0000000047_149_178_p	GCGCCAGCTCAGCTGAAGGC	ALDBSSCT0000000047	234	230	232	150	134	142
ALDBSSCT0000000048_41_70_m	CTAGTGAGAAGAGCTCAGCT	ALDBSSCT0000000048	74	73	73.5	31	38	34.5
ALDBSSCT0000000048_64_93_p	GTCTACTTGCATCTTCCTTA	ALDBSSCT0000000048	211	211	211	242	225	233.5
ALDBSSCT0000000048_33_62_m	AAGAGCTCAGCTAGGTTAGT	ALDBSSCT0000000048	0	0	0	0	0	0
ALDBSSCT0000000049_157_186_p	ATGTACCTTGAGGCTTTCCA	ALDBSSCT0000000049	59	57	58	55	50	52.5
ALDBSSCT0000000049_147_176_p	GGAGACACAAATGTACCTTG	ALDBSSCT0000000049	122	115	118.5	57	78	67.5
ALDBSSCT0000000049_126_155_p	TTGCCCTTGGGACAATGCCG	ALDBSSCT0000000049	71	68	69.5	87	78	82.5
ALDBSSCT0000000050_41_70_m	GAGCAAGCAGTACATCTAAG	ALDBSSCT0000000050	42	38	40	54	34	44
ALDBSSCT0000000050_152_181_p	GGAGACACAAATGTACCTTG	ALDBSSCT0000000050	122	115	118.5	57	78	67.5
ALDBSSCT0000000050_131_160_p	TTGCCCTTGGGACAATGCCG	ALDBSSCT0000000050	71	68	69.5	87	78	82.5
ALDBSSCT0000000051_73_102_m	GTTATTTGTTAAGATGACGC	ALDBSSCT0000000051	42	40	41	27	27	27
ALDBSSCT0000000051_136_165_p	AATCTCAGCTTTATAAACCA	ALDBSSCT0000000051	56	55	55.5	32	32	32
ALDBSSCT0000000051_20_49_p	CCACAATGCGTAGCGCGCAG	ALDBSSCT0000000051	35	35	35	43	34	38.5
ALDBSSCT0000000052_120_149_p	GCAACAAGTTCCTGGCAACT	ALDBSSCT0000000052	45	41	43	27	16	21.5
ALDBSSCT0000000052_93_122_m	GCCAAGTTCTTAAGAGTCAC	ALDBSSCT0000000052	15	15	15	60	59	59.5
ALDBSSCT0000000052_8_37_m	GCAGCGGGACAGAGAGCAAA	ALDBSSCT0000000052	139	130	134.5	101	103	102
ALDBSSCT0000000053_19_48_m	TGCAGCGTGAAGATCTGGAG	ALDBSSCT0000000053	28	26	27	29	30	29.5
ALDBSSCT0000000053_24_53_m	GATAGTGCAGCGTGAAGATC	ALDBSSCT0000000053	37	36	36.5	31	45	38
ALDBSSCT0000000054_89_118_p	TCAACCAGTCAGGAGGACTG	ALDBSSCT0000000054	8	8	8	3	3	3
ALDBSSCT0000000054_136_165_m	GGAGAGGGCAGTCACAAAGG	ALDBSSCT0000000054	10	11	10.5	5	6	5.5
ALDBSSCT0000000054_59_88_m	CTATAAAGAGACACACGATG	ALDBSSCT0000000054	352	345	348.5	282	266	274
ALDBSSCT0000000055_142_171_m	TCCACTGTAATAGTATATAC	ALDBSSCT0000000055	94	88	91	32	42	37
ALDBSSCT0000000055_140_169_p	ACCAGTATATACTATTACAG	ALDBSSCT0000000055	214	210	212	103	112	107.5
ALDBSSCT0000000056_27_56_m	GCAGAGCCCTGGCAAAACAT	ALDBSSCT0000000056	41	40	40.5	22	25	23.5
ALDBSSCT0000000056_64_93_m	GAGCCGGAAGAGTTGCACAC	ALDBSSCT0000000056	213	210	211.5	145	135	140
ALDBSSCT0000000056_168_197_p	TTTGACCCGTGAACATCTGT	ALDBSSCT0000000056	175	175	175	170	142	156
ALDBSSCT0000000057_26_55_m	CCAGTGTAAACGAAGCCGAA	ALDBSSCT0000000057	7	7	7	17	16	16.5
ALDBSSCT0000000057_10_39_p	ATGTACCATCAGTCGCCGTT	ALDBSSCT0000000057	147	144	145.5	76	69	72.5
ALDBSSCT0000000057_58_87_m	GCCAGTCTGTGTTAGCTCAA	ALDBSSCT0000000057	87	83	85	146	178	162
ALDBSSCT0000000058_164_193_p	GGAAACCTAGCCTATGGGGT	ALDBSSCT0000000058	21	23	22	23	27	25
ALDBSSCT0000000058_159_188_p	TGGATGGAAACCTAGCCTAT	ALDBSSCT0000000058	73	71	72	39	34	36.5
ALDBSSCT0000000058_125_154_p	GAGAGAGACCTGATCCATGT	ALDBSSCT0000000058	6	7	6.5	115	107	111
ALDBSSCT0000000059_115_144_p	GGAAACCTAGCCTATGGGGT	ALDBSSCT0000000059	21	23	22	23	27	25
ALDBSSCT0000000059_110_139_p	TGGATGGAAACCTAGCCTAT	ALDBSSCT0000000059	73	71	72	39	34	36.5
ALDBSSCT0000000059_126_155_m	AGGATATCAGCCCACCCCAT	ALDBSSCT0000000059	222	215	218.5	159	169	164
ALDBSSCT0000000060_164_193_m	AGCAGATGAATAGGACTTGT	ALDBSSCT0000000060	4	4	4	1		1
ALDBSSCT0000000061_32_61_p	TTGCATAATGCAGTAGCAAC	ALDBSSCT0000000061	96	93	94.5	65	71	68
ALDBSSCT0000000061_72_101_m	AAGATACTTGTTCTTTAGCA	ALDBSSCT0000000061	546	537	541.5	385	376	380.5
ALDBSSCT0000000061_88_117_p	TATCTTGGTTCACAGCAAAG	ALDBSSCT0000000061	483	478	480.5	390	387	388.5
ALDBSSCT0000000062_19_48_p	TTGCATAATGCAGTAGCAAC	ALDBSSCT0000000062	96	93	94.5	65	71	68
ALDBSSCT0000000062_59_88_m	AAGATACTTGTTCTTTAGCA	ALDBSSCT0000000062	546	537	541.5	385	376	380.5
ALDBSSCT0000000062_75_104_p	TATCTTGGTTCACAGCAAAG	ALDBSSCT0000000062	483	478	480.5	390	387	388.5
ALDBSSCT0000000063_142_171_m	GGTCTCTCAATGGTAGACAG	ALDBSSCT0000000063	61	60	60.5	28	31	29.5
ALDBSSCT0000000063_58_87_m	AAGATACTTGTTCTTTAGCA	ALDBSSCT0000000063	546	537	541.5	385	376	380.5
ALDBSSCT0000000063_74_103_p	TATCTTGGTTCACAGCAAAG	ALDBSSCT0000000063	483	478	480.5	390	387	388.5
ALDBSSCT0000000064_18_47_p	TTGCATAATGCAGTAGCAAC	ALDBSSCT0000000064	96	93	94.5	65	71	68
ALDBSSCT0000000064_58_87_m	AAGATACTTGTTCTTTAGCA	ALDBSSCT0000000064	546	537	541.5	385	376	380.5
ALDBSSCT0000000064_74_103_p	TATCTTGGTTCACAGCAAAG	ALDBSSCT0000000064	483	478	480.5	390	387	388.5
ALDBSSCT0000000065_142_171_m	GGTCTCTCAATGGTAGACAG	ALDBSSCT0000000065	61	60	60.5	28	31	29.5
ALDBSSCT0000000065_58_87_m	AAGATACTTGTTCTTTAGCA	ALDBSSCT0000000065	546	537	541.5	385	376	380.5
ALDBSSCT0000000065_74_103_p	TATCTTGGTTCACAGCAAAG	ALDBSSCT0000000065	483	478	480.5	390	387	388.5
ALDBSSCT0000000066_163_192_m	ATAGGGCTAAATTGAAAGGC	ALDBSSCT0000000066	31	30	30.5	19	24	21.5
ALDBSSCT0000000066_58_87_m	AAGATACTTGTTCTTTAGCA	ALDBSSCT0000000066	546	537	541.5	385	376	380.5
ALDBSSCT0000000066_74_103_p	TATCTTGGTTCACAGCAAAG	ALDBSSCT0000000066	483	478	480.5	390	387	388.5
ALDBSSCT0000000067_44_73_p	AGTTCTAGGGAGTTGAATGC	ALDBSSCT0000000067	14	13	13.5	10	9	9.5
ALDBSSCT0000000067_5_34_p	TATCTTGGTTCACAGCAAAG	ALDBSSCT0000000067	483	478	480.5	390	387	388.5
ALDBSSCT0000000068_147_176_p	GCACAATTTCTATAACAGAT	ALDBSSCT0000000068	63	64	63.5	42	34	38
ALDBSSCT0000000068_98_127_p	GTTAGGCAGAGGCCAAGTGG	ALDBSSCT0000000068	53	56	54.5	32	49	40.5
ALDBSSCT0000000068_124_153_p	TTAGGATCAGAGCGACAAAG	ALDBSSCT0000000068	3	3	3	0	0	0
ALDBSSCT0000000069_107_136_p	TTCGCTTGACATGGTCCAGA	ALDBSSCT0000000069	142	141	141.5	88	68	78
ALDBSSCT0000000069_162_191_m	GGACATTGTTAGGGACAGTG	ALDBSSCT0000000069	196	192	194	129	130	129.5
ALDBSSCT0000000069_98_127_m	CATGTCAAGCGAATGCAATA	ALDBSSCT0000000069	103	101	102	244	246	245
ALDBSSCT0000000070_135_164_m	TCTCCTGGCAACGGCAGACG	ALDBSSCT0000000070	67	68	67.5	38	36	37
ALDBSSCT0000000070_16_45_m	CATCGTATCAATTCGGCGCA	ALDBSSCT0000000070	53	52	52.5	32	47	39.5
ALDBSSCT0000000070_11_40_m	TATCAATTCGGCGCACGGAT	ALDBSSCT0000000070	96	95	95.5	74	75	74.5
ALDBSSCT0000000071_14_43_p	AGGCTCGGCAAAGACTGCTG	ALDBSSCT0000000071	65	61	63	32	37	34.5
ALDBSSCT0000000071_73_102_m	TGAAACGACCATAAAGACGA	ALDBSSCT0000000071	93	97	95	43	32	37.5
ALDBSSCT0000000071_10_39_m	GCAGTCTTTGCCGAGCCTGA	ALDBSSCT0000000071	62	63	62.5	58	67	62.5
ALDBSSCT0000000072_159_188_m	TTCTAAGTCTGAAGTGCAGA	ALDBSSCT0000000072	44	41	42.5	33	37	35
ALDBSSCT0000000072_77_106_m	GACTATGGTGTCAATCAGGC	ALDBSSCT0000000072	33	33	33	86	89	87.5
ALDBSSCT0000000072_136_165_m	GTAGATGTGACATGAAACTG	ALDBSSCT0000000072	282	276	279	153	190	171.5
ALDBSSCT0000000073_120_149_p	AGTAGCCTTTCGGAATGCAG	ALDBSSCT0000000073	13	12	12.5	12	14	13
ALDBSSCT0000000073_126_155_m	AGTCTCCACTGCATTCCGAA	ALDBSSCT0000000073	76	74	75	37	46	41.5
ALDBSSCT0000000073_109_138_m	GAAAGGCTACTTGGACACCA	ALDBSSCT0000000073	218	214	216	140	149	144.5
ALDBSSCT0000000074_132_161_m	GCTGGTCTGGGGTATTAAAG	ALDBSSCT0000000074	2	2	2	3	3	3
ALDBSSCT0000000074_6_35_m	GTTCTCTTGGGCCTCCAAGT	ALDBSSCT0000000074	49	48	48.5	22	17	19.5
ALDBSSCT0000000074_7_36_m	TGTTCTCTTGGGCCTCCAAG	ALDBSSCT0000000074	190	179	184.5	89	73	81
ALDBSSCT0000000075_88_117_p	GGGAGAGACATTCTATAACC	ALDBSSCT0000000075	51	48	49.5	26	22	24
ALDBSSCT0000000075_41_70_p	GATGCCTGTGCCGGTCTGGA	ALDBSSCT0000000075	156	148	152	158	171	164.5
ALDBSSCT0000000075_40_69_p	GGATGCCTGTGCCGGTCTGG	ALDBSSCT0000000075	231	222	226.5	217	234	225.5
ALDBSSCT0000000076_97_126_m	TCTTACGATCCAGCTAGGCA	ALDBSSCT0000000076	84	83	83.5	50	37	43.5
ALDBSSCT0000000076_142_171_p	TCATTGCATCTGTAGGACAC	ALDBSSCT0000000076	124	124	124	62	62	62
ALDBSSCT0000000076_135_164_p	GTCCACTTCATTGCATCTGT	ALDBSSCT0000000076	146	145	145.5	102	78	90
ALDBSSCT0000000077_167_196_m	GTACTTATATTTAATCATTA	ALDBSSCT0000000077	113	112	112.5	49	59	54
ALDBSSCT0000000077_26_55_p	CTACCAAGTGAAATGCTGAG	ALDBSSCT0000000077	227	228	227.5	197	204	200.5
ALDBSSCT0000000077_59_88_p	CTGGGCAAGATACATACATT	ALDBSSCT0000000077	3	3	3	0	0	0
ALDBSSCT0000000078_130_159_m	GGTTAAATCCAGTTCATTCA	ALDBSSCT0000000078	14	13	13.5	11	13	12
ALDBSSCT0000000078_24_53_m	TTAACTCAGCCGATATCAAA	ALDBSSCT0000000078	63	64	63.5	28	30	29
ALDBSSCT0000000078_83_112_p	ACTCATACTCACTTCAGTGC	ALDBSSCT0000000078	222	217	219.5	118	130	124
ALDBSSCT0000000079_23_52_m	TTAACTCAGCCGATATCAAA	ALDBSSCT0000000079	63	64	63.5	28	30	29
ALDBSSCT0000000079_86_115_p	GCTGTTATGTCACTATGCTG	ALDBSSCT0000000079	58	57	57.5	27	45	36
ALDBSSCT0000000079_89_118_p	GTTATGTCACTATGCTGAGG	ALDBSSCT0000000079	89	88	88.5	54	60	57
ALDBSSCT0000000080_9_38_m	TTAACTCAGCCGATATCAAA	ALDBSSCT0000000080	63	64	63.5	28	30	29
ALDBSSCT0000000080_72_101_p	GCTGTTATGTCACTATGCTG	ALDBSSCT0000000080	58	57	57.5	27	45	36
ALDBSSCT0000000080_150_179_p	ACTCATACTCACTTCAGTGC	ALDBSSCT0000000080	222	217	219.5	118	130	124
ALDBSSCT0000000081_1_30_p	CGTGCGTCCACAGACCGGGA	ALDBSSCT0000000081	1	1	1	3	1	2
ALDBSSCT0000000081_32_61_m	TCTGCGTGCGGGAGCCGCAG	ALDBSSCT0000000081	34	34	34	24	24	24
ALDBSSCT0000000081_45_74_p	GCACGCAGACTGCTGCGGCC	ALDBSSCT0000000081	6	5	5.5	39	36	37.5
ALDBSSCT0000000082_114_143_m	AAGGTCTATAATGATCAGAC	ALDBSSCT0000000082	6	7	6.5	2	5	3.5
ALDBSSCT0000000082_133_162_m	AGTTACATGCTGGATGGCTA	ALDBSSCT0000000082	14	15	14.5	6	9	7.5
ALDBSSCT0000000082_139_168_m	TATGTCAGTTACATGCTGGA	ALDBSSCT0000000082	89	87	88	87	77	82
ALDBSSCT0000000083_160_189_m	CCATGGGATGAAGTTTGGGT	ALDBSSCT0000000083	57	57	57	36	42	39
ALDBSSCT0000000083_45_74_p	CTTACGGCATAAAGAAAGGA	ALDBSSCT0000000083	77	77	77	150	130	140
ALDBSSCT0000000083_41_70_p	TATACTTACGGCATAAAGAA	ALDBSSCT0000000083	0	0	0	0	0	0
ALDBSSCT0000000084_14_43_p	GTACTTTCAAGGCTGCGCTA	ALDBSSCT0000000084	24	26	25	15	8	11.5
ALDBSSCT0000000084_109_138_m	ATCTGGCATCCAGATGAAAT	ALDBSSCT0000000084	116	111	113.5	67	63	65
ALDBSSCT0000000084_136_165_p	TGAAATGCTCCTTCTCAAGT	ALDBSSCT0000000084	188	185	186.5	114	122	118
ALDBSSCT0000000085_13_42_p	GACCGTGGTTTACCTGTTGA	ALDBSSCT0000000085	35	35	35	25	19	22
ALDBSSCT0000000085_44_73_p	GCTTCTTTCAATCTTTGTTC	ALDBSSCT0000000085	158	158	158	115	111	113
ALDBSSCT0000000087_29_58_p	GCGTCATCGGAGCACCATGG	ALDBSSCT0000000087	5	5	5	10	7	8.5
ALDBSSCT0000000087_26_55_p	GGCGCGTCATCGGAGCACCA	ALDBSSCT0000000087	89	91	90	45	40	42.5
ALDBSSCT0000000087_63_92_p	GGCGGCGACAGCCACAGGGG	ALDBSSCT0000000087	1	1	1	0	0	0
ALDBSSCT0000000088_124_153_m	GTAAAATATTCAGCACAAGG	ALDBSSCT0000000088	32	29	30.5	2	8	5
ALDBSSCT0000000088_125_154_m	GGTAAAATATTCAGCACAAG	ALDBSSCT0000000088	24	23	23.5	2	8	5
ALDBSSCT0000000088_75_104_p	TGTCAGGGTTGTCAGGGCGA	ALDBSSCT0000000088	119	119	119	93	110	101.5
ALDBSSCT0000000090_74_103_p	ATTACTAAAGACAGTACACT	ALDBSSCT0000000090	86	87	86.5	55	50	52.5
ALDBSSCT0000000090_141_170_m	GAGGGATTGGTTAATCTATT	ALDBSSCT0000000090	78	74	76	64	45	54.5
ALDBSSCT0000000090_14_43_p	TATGTGTACATGGACAATTG	ALDBSSCT0000000090	16	15	15.5	58	56	57
ALDBSSCT0000000091_2_31_p	CGCGTGGCTAGTCTCGCGCG	ALDBSSCT0000000091	40	39	39.5	40	35	37.5
ALDBSSCT0000000091_70_99_p	GGTGGCGGTAAACTGTGGGA	ALDBSSCT0000000091	181	178	179.5	103	86	94.5
ALDBSSCT0000000091_11_40_p	AGTCTCGCGCGAGGATGTAG	ALDBSSCT0000000091	139	140	139.5	86	110	98
ALDBSSCT0000000092_6_35_p	TATCGCAGGGCAGAAACTGA	ALDBSSCT0000000092	110	104	107	89	68	78.5
ALDBSSCT0000000092_88_117_p	TAAGGAGAGAGGCTGAGTGC	ALDBSSCT0000000092	76	71	73.5	92	86	89
ALDBSSCT0000000092_7_36_p	ATCGCAGGGCAGAAACTGAG	ALDBSSCT0000000092	330	322	326	255	249	252
ALDBSSCT0000000093_4_33_p	TATCGCAGGGCAGAAACTGA	ALDBSSCT0000000093	110	104	107	89	68	78.5
ALDBSSCT0000000093_86_115_p	TAAGGAGAGAGGCTGAGTGC	ALDBSSCT0000000093	76	71	73.5	92	86	89
ALDBSSCT0000000093_5_34_p	ATCGCAGGGCAGAAACTGAG	ALDBSSCT0000000093	330	322	326	255	249	252
ALDBSSCT0000000094_149_178_m	CTTCAACACTATATGAAAGA	ALDBSSCT0000000094	48	49	48.5	18	30	24
ALDBSSCT0000000095_113_142_p	TTGTGTGGGTGTCCTGTGAG	ALDBSSCT0000000095	228	219	223.5	191	152	171.5
ALDBSSCT0000000095_35_64_p	CGAAAGCTAGTTAACTTGGC	ALDBSSCT0000000095	256	254	255	175	176	175.5
ALDBSSCT0000000095_46_75_p	TAACTTGGCTGGTACTCAAA	ALDBSSCT0000000095	281	268	274.5	268	282	275
ALDBSSCT0000000096_113_142_p	TTGTGTGGGTGTCCTGTGAG	ALDBSSCT0000000096	228	219	223.5	191	152	171.5
ALDBSSCT0000000096_35_64_p	CGAAAGCTAGTTAACTTGGC	ALDBSSCT0000000096	256	254	255	175	176	175.5
ALDBSSCT0000000096_46_75_p	TAACTTGGCTGGTACTCAAA	ALDBSSCT0000000096	281	268	274.5	268	282	275
ALDBSSCT0000000097_149_178_p	TGAAAATGAGTCAAGAAACG	ALDBSSCT0000000097	39	36	37.5	23	22	22.5
ALDBSSCT0000000097_126_155_m	TACTGGGACTATTGAGGGAG	ALDBSSCT0000000097	40	39	39.5	53	42	47.5
ALDBSSCT0000000097_158_187_p	GTCAAGAAACGTGGAAGCTA	ALDBSSCT0000000097	62	61	61.5	86	105	95.5
ALDBSSCT0000000098_134_163_m	ACCCCTTCGCGGGGAAGGCG	ALDBSSCT0000000098	28	26	27	27	35	31
ALDBSSCT0000000098_65_94_p	CACCCCTTCTGGTCAAAGCC	ALDBSSCT0000000098	60	57	58.5	41	45	43
ALDBSSCT0000000098_89_118_m	TTTCTCTCACGGTCGCGCTA	ALDBSSCT0000000098	202	192	197	117	150	133.5
ALDBSSCT0000000099_148_177_p	TATCTGATCCTACAGTGAAA	ALDBSSCT0000000099	65	63	64	32	25	28.5
ALDBSSCT0000000099_15_44_m	AACACTGGTGTGCTTTCAGC	ALDBSSCT0000000099	57	54	55.5	45	38	41.5
ALDBSSCT0000000099_144_173_m	TCACTGTAGGATCAGATAGA	ALDBSSCT0000000099	112	114	113	103	97	100
ALDBSSCT0000000100_104_133_m	CTTATCAGTTCACAGCCCAG	ALDBSSCT0000000100	43	45	44	55	54	54.5
ALDBSSCT0000000100_80_109_p	AACTCCCAAGGCTACTTCCG	ALDBSSCT0000000100	35	34	34.5	62	68	65
ALDBSSCT0000000100_159_188_m	CTAGAGAGCTGATTTGTCAC	ALDBSSCT0000000100	107	107	107	74	77	75.5
ALDBSSCT0000000101_35_64_p	AATAAGGAAACTATTATTCC	ALDBSSCT0000000101	5	5	5	4		4
ALDBSSCT0000000101_42_71_p	AAACTATTATTCCAGGCAAC	ALDBSSCT0000000101	97	98	97.5	33	46	39.5
ALDBSSCT0000000101_83_112_m	AACTTCTCCTTCTACCATTA	ALDBSSCT0000000101	138	134	136	144	146	145
ALDBSSCT0000000102_104_133_m	GATGGCAAATTACCTTTGAG	ALDBSSCT0000000102	15	15	15	20	18	19
ALDBSSCT0000000102_79_108_p	CTGCTTCTATTTGGAGGCTG	ALDBSSCT0000000102	56	55	55.5	32	26	29
ALDBSSCT0000000102_50_79_m	ACACGTTCCACGTAACCCAG	ALDBSSCT0000000102	195	186	190.5	130	134	132
ALDBSSCT0000000103_116_145_m	TGACGTTGCAAGGAAGGCCT	ALDBSSCT0000000103	70	69	69.5	46	31	38.5
ALDBSSCT0000000103_126_155_m	GGGTGCATCTTGACGTTGCA	ALDBSSCT0000000103	104	104	104	88	94	91
ALDBSSCT0000000103_159_188_m	TTAAGAATGGCTTAAGTACG	ALDBSSCT0000000103	12	11	11.5	0	0	0
ALDBSSCT0000000104_18_47_m	AGAGAGCGAGACCCCGGCGG	ALDBSSCT0000000104	9	8	8.5	12	13	12.5
ALDBSSCT0000000104_20_49_m	GCAGAGAGCGAGACCCCGGC	ALDBSSCT0000000104	40	39	39.5	28	33	30.5
ALDBSSCT0000000104_40_69_p	GCGCTGCCCGGCAGCTGCGA	ALDBSSCT0000000104	60	57	58.5	39	44	41.5
ALDBSSCT0000000105_127_156_m	GTGGTAGGCGAGCAGGACAC	ALDBSSCT0000000105	41	44	42.5	22	26	24
ALDBSSCT0000000105_66_95_m	CGCACGCAGGAGAAAGAGTG	ALDBSSCT0000000105	47	46	46.5	31	24	27.5
ALDBSSCT0000000105_16_45_p	GCGCTGCCCGGCAGCTGCGA	ALDBSSCT0000000105	60	57	58.5	39	44	41.5
ALDBSSCT0000000106_14_43_p	GACAAGTCCCGAAACTTTGC	ALDBSSCT0000000106	14	14	14	14	9	11.5
ALDBSSCT0000000106_131_160_m	AGGAAGAGACGCCTTTGCAG	ALDBSSCT0000000106	107	99	103	83	82	82.5
ALDBSSCT0000000106_114_143_m	CAGCGGGTCGCATTGCTCCT	ALDBSSCT0000000106	378	372	375	271	301	286
ALDBSSCT0000000107_114_143_p	AGATAATAAAAGTTTGCCTG	ALDBSSCT0000000107	7	6	6.5	2	2	2
ALDBSSCT0000000107_8_37_p	GTTCAAGGAGTCTATTTCCT	ALDBSSCT0000000107	44	43	43.5	48	46	47
ALDBSSCT0000000107_45_74_m	AACTCTGCTGATACATTAGT	ALDBSSCT0000000107	75	75	75	65	73	69
ALDBSSCT0000000108_51_80_p	AGATAATAAAAGTTTGCCTG	ALDBSSCT0000000108	7	6	6.5	2	2	2
ALDBSSCT0000000108_127_156_p	GTTACCTCTCTTCATGCCAA	ALDBSSCT0000000108	144	138	141	91	89	90
ALDBSSCT0000000108_134_163_p	CTCTTCATGCCAAAGGACTG	ALDBSSCT0000000108	161	156	158.5	142	135	138.5
ALDBSSCT0000000109_31_60_p	TACTTGGTGCACAAGACATG	ALDBSSCT0000000109	8	7	7.5	1	3	2
ALDBSSCT0000000109_15_44_p	ATATGCCCTAAATATTTACT	ALDBSSCT0000000109	50	47	48.5	12	19	15.5
ALDBSSCT0000000109_149_178_m	CAGTGACTTCTCAGAAAAGA	ALDBSSCT0000000109	32	31	31.5	27	18	22.5
ALDBSSCT0000000110_36_65_m	CACACAAACTTATGCTTCAC	ALDBSSCT0000000110	305	302	303.5	207	213	210
ALDBSSCT0000000111_36_65_m	CACACAAACTTATGCTTCAC	ALDBSSCT0000000111	305	302	303.5	207	213	210
ALDBSSCT0000000112_63_92_m	GGTTTCAAGGACAATTACCA	ALDBSSCT0000000112	257	248	252.5	190	198	194
ALDBSSCT0000000112_107_136_m	TCACTGAGACTTACAAGGGC	ALDBSSCT0000000112	335	333	334	193	213	203
ALDBSSCT0000000112_111_140_m	CAATTCACTGAGACTTACAA	ALDBSSCT0000000112	240	234	237	214	222	218
ALDBSSCT0000000113_41_70_m	GGTTTCAAGGACAATTACCA	ALDBSSCT0000000113	257	248	252.5	190	198	194
ALDBSSCT0000000113_85_114_m	TCACTGAGACTTACAAGGGC	ALDBSSCT0000000113	335	333	334	193	213	203
ALDBSSCT0000000113_89_118_m	CAATTCACTGAGACTTACAA	ALDBSSCT0000000113	240	234	237	214	222	218
ALDBSSCT0000000114_16_45_m	GGTTTCAAGGACAATTACCA	ALDBSSCT0000000114	257	248	252.5	190	198	194
ALDBSSCT0000000114_60_89_m	TCACTGAGACTTACAAGGGC	ALDBSSCT0000000114	335	333	334	193	213	203
ALDBSSCT0000000114_64_93_m	CAATTCACTGAGACTTACAA	ALDBSSCT0000000114	240	234	237	214	222	218
ALDBSSCT0000000115_15_44_m	GGTTTCAAGGACAATTACCA	ALDBSSCT0000000115	257	248	252.5	190	198	194
ALDBSSCT0000000115_59_88_m	TCACTGAGACTTACAAGGGC	ALDBSSCT0000000115	335	333	334	193	213	203
ALDBSSCT0000000115_63_92_m	CAATTCACTGAGACTTACAA	ALDBSSCT0000000115	240	234	237	214	222	218
ALDBSSCT0000000116_60_89_m	ATGAAGATACAGAAATAGGA	ALDBSSCT0000000116	17	17	17	1	2	1.5
ALDBSSCT0000000116_61_90_m	CATGAAGATACAGAAATAGG	ALDBSSCT0000000116	99	94	96.5	57	40	48.5
ALDBSSCT0000000116_140_169_p	ATACTCAGAGCGTTTCAAAG	ALDBSSCT0000000116	162	157	159.5	61	80	70.5
ALDBSSCT0000000117_68_97_m	GTACCGCGTCCTCAAACAGA	ALDBSSCT0000000117	11	11	11	10	9	9.5
ALDBSSCT0000000117_69_98_m	TGTACCGCGTCCTCAAACAG	ALDBSSCT0000000117	148	144	146	56	50	53
ALDBSSCT0000000117_27_56_p	TGGTACACCGCAGTGAACAG	ALDBSSCT0000000117	46	45	45.5	182	200	191
ALDBSSCT0000000118_124_153_m	AGGGACACTGTGGAATCATC	ALDBSSCT0000000118	34	32	33	39	47	43
ALDBSSCT0000000119_164_193_p	GTGGGAAGTCAGGAAATTAA	ALDBSSCT0000000119	42	44	43	35	33	34
ALDBSSCT0000000119_28_57_m	ATGAGTTTGGATGGATCCAG	ALDBSSCT0000000119	61	60	60.5	53	69	61
ALDBSSCT0000000119_37_66_m	GCATGAGGGATGAGTTTGGA	ALDBSSCT0000000119	98	96	97	70	71	70.5
ALDBSSCT0000000120_25_54_m	TCCTCAGAAGGACTCTGTCA	ALDBSSCT0000000120	114	108	111	87	87	87
ALDBSSCT0000000120_122_151_p	AGGAAGTTCTTTAGATTTGA	ALDBSSCT0000000120	57	58	57.5	237	223	230
ALDBSSCT0000000121_37_66_p	GCGGCGAACGGCGTAGCCCG	ALDBSSCT0000000121	82	84	83	32	39	35.5
ALDBSSCT0000000121_13_42_p	CCCAAGAGCCTTTGGCCAAG	ALDBSSCT0000000121	65	61	63	45	50	47.5
ALDBSSCT0000000121_61_90_p	TTGAGCCCTGGGGCTTCGCA	ALDBSSCT0000000121	75	71	73	76	81	78.5
ALDBSSCT0000000122_28_57_m	AAGAGCAAGTATCACTTATG	ALDBSSCT0000000122	24	23	23.5	19	21	20
ALDBSSCT0000000122_30_59_m	TAAAGAGCAAGTATCACTTA	ALDBSSCT0000000122	53	53	53	29	44	36.5
ALDBSSCT0000000122_33_62_p	AAGTGATACTTGCTCTTTAC	ALDBSSCT0000000122	115	114	114.5	64	86	75
ALDBSSCT0000000123_124_153_m	ATATTGTGTACATTGGATTA	ALDBSSCT0000000123	41	37	39	16	20	18
ALDBSSCT0000000123_118_147_m	TGTACATTGGATTATGGAGT	ALDBSSCT0000000123	30	29	29.5	19	27	23
ALDBSSCT0000000123_131_160_m	TGTCACAATATTGTGTACAT	ALDBSSCT0000000123	55	55	55	37	46	41.5
ALDBSSCT0000000124_96_125_p	TCCCGACTCCTTCTGCAGTA	ALDBSSCT0000000124	101	103	102	69	55	62
ALDBSSCT0000000124_66_95_m	GCCACTTGCCCTTCATACAA	ALDBSSCT0000000124	168	164	166	118	92	105
ALDBSSCT0000000124_64_93_p	GCCCTTGTATGAAGGGCAAG	ALDBSSCT0000000124	130	130	130	160	184	172
ALDBSSCT0000000125_91_120_p	TATTAGAGTAAGTTTCCCTA	ALDBSSCT0000000125	1		1	0	0	0
ALDBSSCT0000000126_129_158_m	GATTCATTTATCTTGAAAGA	ALDBSSCT0000000126	14	14	14	9	11	10
ALDBSSCT0000000126_88_117_p	TTGATATCAACCATAGAGTG	ALDBSSCT0000000126	88	84	86	31	32	31.5
ALDBSSCT0000000126_10_39_m	ATCACAGTGGCACTTCTTAT	ALDBSSCT0000000126	62	62	62	57	69	63
ALDBSSCT0000000127_163_192_p	GCCTTCTTCCAGCGAGACCA	ALDBSSCT0000000127	22	20	21	37	44	40.5
ALDBSSCT0000000127_131_160_m	GGGTCAGCACCATCCCGCCG	ALDBSSCT0000000127	122	120	121	57	69	63
ALDBSSCT0000000127_88_117_m	AGCCACCGCAACCGCCACCG	ALDBSSCT0000000127	173	169	171	117	116	116.5
ALDBSSCT0000000128_66_95_p	GCGATGTGAGGGGCCCGCGG	ALDBSSCT0000000128	41	41	41	20	20	20
ALDBSSCT0000000128_4_33_m	CGTCACCGCCAGCCGACAAT	ALDBSSCT0000000128	72	76	74	39	48	43.5
ALDBSSCT0000000128_38_67_m	AGCCACCGCAACCGCCACCG	ALDBSSCT0000000128	173	169	171	117	116	116.5
ALDBSSCT0000000129_43_72_m	CCTGACAGAGCTGAAAGGGG	ALDBSSCT0000000129	28	25	26.5	12	17	14.5
ALDBSSCT0000000129_19_48_m	GACAGGTTCATCACTGCAGC	ALDBSSCT0000000129	41	42	41.5	30	30	30
ALDBSSCT0000000129_42_71_p	CCTCCCCTTTCAGCTCTGTC	ALDBSSCT0000000129	124	124	124	95	68	81.5
ALDBSSCT0000000130_72_101_p	CTGGTGTTCTATCGGAGTCG	ALDBSSCT0000000130	36	35	35.5	30	40	35
ALDBSSCT0000000130_114_143_p	TTCACCTTCATCTCTACGCT	ALDBSSCT0000000130	142	142	142	116	107	111.5
ALDBSSCT0000000130_46_75_m	TTTCATTCCATCCCAACAAG	ALDBSSCT0000000130	92	89	90.5	116	126	121
ALDBSSCT0000000131_138_167_m	TCCCCAACTCAGAAGCCCAT	ALDBSSCT0000000131	56	53	54.5	33	33	33
ALDBSSCT0000000131_122_151_p	AAGTGGGTCTCAGGGCCTAT	ALDBSSCT0000000131	90	90	90	55	51	53
ALDBSSCT0000000131_44_73_m	GCAAATTGCAGCCTGGTATG	ALDBSSCT0000000131	80	78	79	119	116	117.5
ALDBSSCT0000000132_32_61_p	AAGTATTTGCTGAGGCGCGT	ALDBSSCT0000000132	42	39	40.5	23	15	19
ALDBSSCT0000000132_31_60_m	AACGCGCCTCAGCAAATACT	ALDBSSCT0000000132	45	43	44	29	27	28
ALDBSSCT0000000132_24_53_p	CAAAATCCAAGTATTTGCTG	ALDBSSCT0000000132	1	1	1	29	30	29.5
ALDBSSCT0000000134_70_99_m	CTTAGCGAGTGAACGATCCA	ALDBSSCT0000000134	96	92	94	41	53	47
ALDBSSCT0000000134_71_100_m	GCTTAGCGAGTGAACGATCC	ALDBSSCT0000000134	280	275	277.5	187	189	188
ALDBSSCT0000000135_108_137_p	CTGGCCCAAACAGTATAGGA	ALDBSSCT0000000135	42	41	41.5	33	30	31.5
ALDBSSCT0000000135_104_133_p	GTGACTGGCCCAAACAGTAT	ALDBSSCT0000000135	51	49	50	67	56	61.5
ALDBSSCT0000000135_109_138_p	TGGCCCAAACAGTATAGGAG	ALDBSSCT0000000135	71	68	69.5	78	76	77
ALDBSSCT0000000136_126_155_m	GTAAAACTCGATGTATGATG	ALDBSSCT0000000136	44	43	43.5	29	15	22
ALDBSSCT0000000136_157_186_p	CACCATACACAGAGACCCCT	ALDBSSCT0000000136	75	72	73.5	88	94	91
ALDBSSCT0000000136_102_131_m	CATCTGTAAATCTCCACAAG	ALDBSSCT0000000136	0	0	0	0	0	0
ALDBSSCT0000000137_61_90_p	GTAGCATCTATAACCACACC	ALDBSSCT0000000137	51	46	48.5	35	30	32.5
ALDBSSCT0000000137_31_60_p	GCAGTTGTACCAGGAGCTTG	ALDBSSCT0000000137	136	132	134	90	75	82.5
ALDBSSCT0000000137_34_63_p	GTTGTACCAGGAGCTTGTGG	ALDBSSCT0000000137	12	11	11.5	97	89	93
ALDBSSCT0000000138_150_179_p	GAGCCCCAAGGAAAGAACTT	ALDBSSCT0000000138	124	122	123	72	80	76
ALDBSSCT0000000138_7_36_p	AGGCAGATCAATCTGCTAAA	ALDBSSCT0000000138	265	264	264.5	242	249	245.5
ALDBSSCT0000000138_154_183_m	TCACCGAAGTTCTTTCCTTG	ALDBSSCT0000000138	804	789	796.5	603	603	603
ALDBSSCT0000000139_150_179_p	GAGCCCCAAGGAAAGAACTT	ALDBSSCT0000000139	124	122	123	72	80	76
ALDBSSCT0000000139_7_36_p	AGGCAGATCAATCTGCTAAA	ALDBSSCT0000000139	265	264	264.5	242	249	245.5
ALDBSSCT0000000139_154_183_m	TCACCGAAGTTCTTTCCTTG	ALDBSSCT0000000139	804	789	796.5	603	603	603
ALDBSSCT0000000140_150_179_p	GAGCCCCAAGGAAAGAACTT	ALDBSSCT0000000140	124	122	123	72	80	76
ALDBSSCT0000000140_7_36_p	AGGCAGATCAATCTGCTAAA	ALDBSSCT0000000140	265	264	264.5	242	249	245.5
ALDBSSCT0000000140_154_183_m	TCACCGAAGTTCTTTCCTTG	ALDBSSCT0000000140	804	789	796.5	603	603	603
ALDBSSCT0000000141_102_131_m	TCTTGGTCAAAACGCTGCCT	ALDBSSCT0000000141	46	46	46	6	13	9.5
ALDBSSCT0000000141_153_182_m	ACAACGTGTGAATTTCCAAG	ALDBSSCT0000000141	52	50	51	27	43	35
ALDBSSCT0000000141_4_33_p	AGGCAGATCAATCTGCTAAA	ALDBSSCT0000000141	265	264	264.5	242	249	245.5
ALDBSSCT0000000142_102_131_m	TCTTGGTCAAAACGCTGCCT	ALDBSSCT0000000142	46	46	46	6	13	9.5
ALDBSSCT0000000142_138_167_m	TGACGTGTCCTGGACCACAG	ALDBSSCT0000000142	155	150	152.5	119	127	123
ALDBSSCT0000000142_4_33_p	AGGCAGATCAATCTGCTAAA	ALDBSSCT0000000142	265	264	264.5	242	249	245.5
ALDBSSCT0000000143_147_176_p	GAGCCCCAAGGAAAGAACTT	ALDBSSCT0000000143	124	122	123	72	80	76
ALDBSSCT0000000143_4_33_p	AGGCAGATCAATCTGCTAAA	ALDBSSCT0000000143	265	264	264.5	242	249	245.5
ALDBSSCT0000000143_151_180_m	TCACCGAAGTTCTTTCCTTG	ALDBSSCT0000000143	804	789	796.5	603	603	603
ALDBSSCT0000000144_114_143_p	GAGCCCCAAGGAAAGAACTT	ALDBSSCT0000000144	124	122	123	72	80	76
ALDBSSCT0000000144_168_197_m	TGACGTGTCCTGGACCACAG	ALDBSSCT0000000144	155	150	152.5	119	127	123
ALDBSSCT0000000144_118_147_m	TCACCGAAGTTCTTTCCTTG	ALDBSSCT0000000144	804	789	796.5	603	603	603
ALDBSSCT0000000145_114_143_p	GAGCCCCAAGGAAAGAACTT	ALDBSSCT0000000145	124	122	123	72	80	76
ALDBSSCT0000000145_168_197_m	TGACGTGTCCTGGACCACAG	ALDBSSCT0000000145	155	150	152.5	119	127	123
ALDBSSCT0000000145_118_147_m	TCACCGAAGTTCTTTCCTTG	ALDBSSCT0000000145	804	789	796.5	603	603	603
ALDBSSCT0000000146_155_184_p	GAGCCCCAAGGAAAGAACTT	ALDBSSCT0000000146	124	122	123	72	80	76
ALDBSSCT0000000146_84_113_m	CCTGTTCCCAGAGCTGCGCG	ALDBSSCT0000000146	140	136	138	116	129	122.5
ALDBSSCT0000000146_159_188_m	TCACCGAAGTTCTTTCCTTG	ALDBSSCT0000000146	804	789	796.5	603	603	603
ALDBSSCT0000000147_57_86_m	ATGCGTAAGGAGCAGCAGCC	ALDBSSCT0000000147	83	83	83	35	35	35
ALDBSSCT0000000147_4_33_p	GCTTAGCAATCGTTCCCTCT	ALDBSSCT0000000147	98	98	98	42	44	43
ALDBSSCT0000000147_125_154_p	TGCTCTTGCCTGCTAAACCA	ALDBSSCT0000000147	156	156	156	99	106	102.5
ALDBSSCT0000000148_4_33_p	GATTGGAGAATAAATAAGAA	ALDBSSCT0000000148	19	19	19	11	8	9.5
ALDBSSCT0000000148_108_137_m	TTGTCCATATCAAAAGTGTG	ALDBSSCT0000000148	38	37	37.5	27	29	28
ALDBSSCT0000000148_140_169_m	CTTTGTTGTACAAATCTTGG	ALDBSSCT0000000148	54	53	53.5	119	123	121
ALDBSSCT0000000149_127_156_m	TCCATGTGAGGGTAGAGGCA	ALDBSSCT0000000149	31	31	31	28	37	32.5
ALDBSSCT0000000149_94_123_m	CCTCACGCTGAAGGAGACCA	ALDBSSCT0000000149	88	85	86.5	58	67	62.5
ALDBSSCT0000000149_93_122_m	CTCACGCTGAAGGAGACCAA	ALDBSSCT0000000149	127	127	127	90	96	93
ALDBSSCT0000000150_100_129_m	AACACCACGCAGTCCAAGAA	ALDBSSCT0000000150	62	61	61.5	41	41	41
ALDBSSCT0000000150_42_71_p	GCCTTAGCCGAAATTATTCA	ALDBSSCT0000000150	34	32	33	53	48	50.5
ALDBSSCT0000000150_95_124_p	GGTTCCTTTCTTGGACTGCG	ALDBSSCT0000000150	161	162	161.5	165	187	176
ALDBSSCT0000000151_115_144_p	TCTCAGTGTAGCAGGAGTTG	ALDBSSCT0000000151	95	94	94.5	43	54	48.5
ALDBSSCT0000000151_146_175_p	ATCAAGGATTGAAAAGCTGA	ALDBSSCT0000000151	118	115	116.5	66	78	72
ALDBSSCT0000000152_147_176_p	AATGTGATCAGACACTCGGA	ALDBSSCT0000000152	18	18	18	14	15	14.5
ALDBSSCT0000000152_148_177_p	ATGTGATCAGACACTCGGAT	ALDBSSCT0000000152	76	74	75	55	51	53
ALDBSSCT0000000152_40_69_p	TTAAATACACACCAAGTCCG	ALDBSSCT0000000152	134	134	134	136	130	133
ALDBSSCT0000000153_141_170_p	TAGTAATTCTTAGGCAAGGA	ALDBSSCT0000000153	199	194	196.5	107	100	103.5
ALDBSSCT0000000153_137_166_m	CTTGCCTAAGAATTACTACA	ALDBSSCT0000000153	243	241	242	245	264	254.5
ALDBSSCT0000000153_136_165_m	TTGCCTAAGAATTACTACAG	ALDBSSCT0000000153	510	503	506.5	389	405	397
ALDBSSCT0000000154_135_164_m	GGCAAATGTTCCCACCAGCA	ALDBSSCT0000000154	53	53	53	38	36	37
ALDBSSCT0000000154_101_130_m	GGTCTCCCAGAGGAGGAGTA	ALDBSSCT0000000154	48	46	47	46	34	40
ALDBSSCT0000000154_28_57_p	GCCACTGGAGGAAAAGCCCA	ALDBSSCT0000000154	107	105	106	78	74	76
ALDBSSCT0000000155_82_111_p	AGAAAATTGGCACAGACGCG	ALDBSSCT0000000155	14	13	13.5	8	10	9
ALDBSSCT0000000155_139_168_m	ACAGTTGTTAAGCTACTCCA	ALDBSSCT0000000155	57	59	58	56	44	50
ALDBSSCT0000000155_29_58_p	ACCTCATTCCCTCGAAACGA	ALDBSSCT0000000155	143	141	142	95	99	97
ALDBSSCT0000000156_12_41_p	AAATCAGTACTACTGCCAGT	ALDBSSCT0000000156	37	35	36	20	23	21.5
ALDBSSCT0000000156_68_97_p	GGTCTGCACAACACTAAATG	ALDBSSCT0000000156	97	93	95	54	40	47
ALDBSSCT0000000156_106_135_m	GATTGGCTGTCCACACTGCC	ALDBSSCT0000000156	61	59	60	57	59	58
ALDBSSCT0000000157_132_161_p	ACAAGGGCCTGGCATGCTGA	ALDBSSCT0000000157	10	11	10.5	10	11	10.5
ALDBSSCT0000000157_97_126_p	TCTCAAGTAACATGACAAGG	ALDBSSCT0000000157	139	136	137.5	113	130	121.5
ALDBSSCT0000000157_87_116_m	TGTTACTTGAGAGAAGCAGA	ALDBSSCT0000000157	160	161	160.5	126	137	131.5
ALDBSSCT0000000158_162_191_p	GAAACTCTCGTAGTTAAAGG	ALDBSSCT0000000158	137	135	136	72	89	80.5
ALDBSSCT0000000158_160_189_p	AGGAAACTCTCGTAGTTAAA	ALDBSSCT0000000158	149	145	147	186	190	188
ALDBSSCT0000000158_161_190_p	GGAAACTCTCGTAGTTAAAG	ALDBSSCT0000000158	293	287	290	263	280	271.5
ALDBSSCT0000000159_162_191_p	GAAACTCTCGTAGTTAAAGG	ALDBSSCT0000000159	137	135	136	72	89	80.5
ALDBSSCT0000000159_160_189_p	AGGAAACTCTCGTAGTTAAA	ALDBSSCT0000000159	149	145	147	186	190	188
ALDBSSCT0000000159_161_190_p	GGAAACTCTCGTAGTTAAAG	ALDBSSCT0000000159	293	287	290	263	280	271.5
ALDBSSCT0000000160_77_106_m	CTGATGCTTGAGAGTAGAAT	ALDBSSCT0000000160	45	45	45	31	30	30.5
ALDBSSCT0000000160_117_146_m	GTGAATTCCAGACTGTCATT	ALDBSSCT0000000160	41	40	40.5	34	30	32
ALDBSSCT0000000160_2_31_p	ACATCATCACCCAGCATGGC	ALDBSSCT0000000160	363	354	358.5	281	297	289
ALDBSSCT0000000161_171_200_m	TGCTCACACGAAAGTAGTTG	ALDBSSCT0000000161	12	11	11.5	4	5	4.5
ALDBSSCT0000000161_162_191_m	GAAAGTAGTTGAGGCCAACC	ALDBSSCT0000000161	0	0	0	0	0	0
ALDBSSCT0000000162_110_139_p	TGATTCCTGTTGAAGGCTCC	ALDBSSCT0000000162	88	87	87.5	71	61	66
ALDBSSCT0000000163_142_171_m	TTATATGACCTGGCAGACAC	ALDBSSCT0000000163	77	75	76	44	36	40
ALDBSSCT0000000163_152_181_m	GTAAAGCTGTTTATATGACC	ALDBSSCT0000000163	61	61	61	51	54	52.5
ALDBSSCT0000000163_40_69_p	CAGACTAGCAGGGGCATCGA	ALDBSSCT0000000163	37	38	37.5	51	54	52.5
ALDBSSCT0000000164_91_120_m	TTAAGCACAGAAGGAGTTCT	ALDBSSCT0000000164	23	24	23.5	23	29	26
ALDBSSCT0000000164_34_63_m	GATAGTATGGGCCGCTCAGA	ALDBSSCT0000000164	9	9	9	50	50	50
ALDBSSCT0000000165_148_177_p	TATTTCATGATGTAACAGAA	ALDBSSCT0000000165	2	2	2		1	1
ALDBSSCT0000000165_47_76_p	GCAGATCCAGCGTCTAACTA	ALDBSSCT0000000165	63	61	62	28	28	28
ALDBSSCT0000000165_54_83_m	TGGTAGCCATAGTTAGACGC	ALDBSSCT0000000165	161	158	159.5	62	65	63.5
ALDBSSCT0000000166_29_58_m	ATTTGTGGAGAAATCGAGTA	ALDBSSCT0000000166	20	20	20	10	9	9.5
ALDBSSCT0000000166_36_65_p	GATTTCTCCACAAATCACTA	ALDBSSCT0000000166	58	58	58	48	56	52
ALDBSSCT0000000166_23_52_m	GGAGAAATCGAGTAGGGATG	ALDBSSCT0000000166	106	100	103	57	60	58.5
ALDBSSCT0000000167_168_197_m	AGTGGCACTTGACCGGCTTC	ALDBSSCT0000000167	26	25	25.5	23	24	23.5
ALDBSSCT0000000167_13_42_m	TTCCAAAACCCCGCCCCTTG	ALDBSSCT0000000167	38	37	37.5	31	37	34
ALDBSSCT0000000167_54_83_p	ATAAATACATAACTCCTTAG	ALDBSSCT0000000167	46	45	45.5	40	37	38.5
ALDBSSCT0000000168_142_171_m	TTTCTGGCAAGGACAGACGG	ALDBSSCT0000000168	7	8	7.5	5	3	4
ALDBSSCT0000000168_37_66_m	GAGCCAGTCGATCCAGCCTG	ALDBSSCT0000000168	320	318	319	218	184	201
ALDBSSCT0000000168_145_174_m	TAGTTTCTGGCAAGGACAGA	ALDBSSCT0000000168	3	2	2.5	0	0	0
ALDBSSCT0000000169_95_124_p	ACTGCTGAACAGAGATCGCC	ALDBSSCT0000000169	17	18	17.5	11	5	8
ALDBSSCT0000000169_126_155_m	GAGCGCAGTGTAACTCTGGC	ALDBSSCT0000000169	64	63	63.5	37	28	32.5
ALDBSSCT0000000169_158_187_m	TACACGGCAACTCTGCTGAA	ALDBSSCT0000000169	90	89	89.5	47	53	50
ALDBSSCT0000000170_92_121_p	GCAGTTGGTTAAGTAATGAT	ALDBSSCT0000000170	58	58	58	20	23	21.5
ALDBSSCT0000000170_124_153_m	GTACATTTAGACCCTCTGGA	ALDBSSCT0000000170	280	279	279.5	224	211	217.5
ALDBSSCT0000000170_34_63_p	TATCCAGAGTTGATATGGAG	ALDBSSCT0000000170	1	1	1	0	0	0
ALDBSSCT0000000171_47_76_p	CTTTAGGGCAACTAGAGAAT	ALDBSSCT0000000171	24	25	24.5	22	28	25
ALDBSSCT0000000171_119_148_p	AAGAGAGGAGCTCAGAAGAT	ALDBSSCT0000000171	70	69	69.5	31	50	40.5
ALDBSSCT0000000171_138_167_p	TAGGGTGGCAGTTTAAGAGA	ALDBSSCT0000000171	51	49	50	148	150	149
ALDBSSCT0000000172_47_76_p	CTTTAGGGCAACTAGAGAAT	ALDBSSCT0000000172	24	25	24.5	22	28	25
ALDBSSCT0000000172_119_148_p	AAGAGAGGAGCTCAGAAGAT	ALDBSSCT0000000172	70	69	69.5	31	50	40.5
ALDBSSCT0000000172_138_167_p	TAGGGTGGCAGTTTAAGAGA	ALDBSSCT0000000172	51	49	50	148	150	149
ALDBSSCT0000000173_120_149_m	CTACTGACATCTCAGCTTGG	ALDBSSCT0000000173	127	135	131	75	79	77
ALDBSSCT0000000173_160_189_m	ATTACCAGCACTTCAGACCA	ALDBSSCT0000000173	319	310	314.5	167	184	175.5
ALDBSSCT0000000173_53_82_p	TGTCTGGACTTGACCCACTG	ALDBSSCT0000000173	350	349	349.5	257	246	251.5
ALDBSSCT0000000174_154_183_p	TTAACCAAAATGAGAGACAG	ALDBSSCT0000000174	25	23	24	11	9	10
ALDBSSCT0000000174_45_74_p	TAAGTTCAAGAAAGATCTTC	ALDBSSCT0000000174	9	9	9	11	9	10
ALDBSSCT0000000174_64_93_p	CAGGTTAGCATTCTTTGATC	ALDBSSCT0000000174	99	98	98.5	71	87	79
ALDBSSCT0000000175_131_160_m	CAGACTCGATATGCTGTGGT	ALDBSSCT0000000175	27	26	26.5	19	24	21.5
ALDBSSCT0000000175_77_106_p	AGAGCTCCACGGGCAGCCAC	ALDBSSCT0000000175	92	89	90.5	44	49	46.5
ALDBSSCT0000000175_135_164_m	GTTGCAGACTCGATATGCTG	ALDBSSCT0000000175	73	72	72.5	89	73	81
ALDBSSCT0000000176_96_125_p	GCTGTGAGTAGTTGGGGGAG	ALDBSSCT0000000176	15	15	15	9	9	9
ALDBSSCT0000000176_36_65_p	TGTCACGGACGCAACCACTG	ALDBSSCT0000000176	137	134	135.5	65	43	54
ALDBSSCT0000000176_25_54_m	CGTCCGTGACATCATCATCA	ALDBSSCT0000000176	130	127	128.5	145	164	154.5
ALDBSSCT0000000177_1_30_p	GCGGGCTGCGGCCTATAAAA	ALDBSSCT0000000177	6	6	6	15	22	18.5
ALDBSSCT0000000177_101_130_m	ATAAATCTCATTAAGCTGCT	ALDBSSCT0000000177	783	774	778.5	654	696	675
ALDBSSCT0000000177_132_161_p	GCTATGTTCGGCTTTGCCAG	ALDBSSCT0000000177	1139	1118	1128.5	737	741	739
ALDBSSCT0000000178_26_55_m	CACTGCAGCACCACGAAGGA	ALDBSSCT0000000178	372	370	371	350	325	337.5
ALDBSSCT0000000178_55_84_m	ATAAATCTCATTAAGCTGCT	ALDBSSCT0000000178	783	774	778.5	654	696	675
ALDBSSCT0000000178_86_115_p	GCTATGTTCGGCTTTGCCAG	ALDBSSCT0000000178	1139	1118	1128.5	737	741	739
ALDBSSCT0000000179_26_55_m	CACTGCAGCACCACGAAGGA	ALDBSSCT0000000179	372	370	371	350	325	337.5
ALDBSSCT0000000179_55_84_m	ATAAATCTCATTAAGCTGCT	ALDBSSCT0000000179	783	774	778.5	654	696	675
ALDBSSCT0000000179_86_115_p	GCTATGTTCGGCTTTGCCAG	ALDBSSCT0000000179	1139	1118	1128.5	737	741	739
ALDBSSCT0000000180_25_54_m	CACTGCAGCACCACGAAGGA	ALDBSSCT0000000180	372	370	371	350	325	337.5
ALDBSSCT0000000180_54_83_m	ATAAATCTCATTAAGCTGCT	ALDBSSCT0000000180	783	774	778.5	654	696	675
ALDBSSCT0000000180_85_114_p	GCTATGTTCGGCTTTGCCAG	ALDBSSCT0000000180	1139	1118	1128.5	737	741	739
ALDBSSCT0000000181_23_52_m	CACTGCAGCACCACGAAGGA	ALDBSSCT0000000181	372	370	371	350	325	337.5
ALDBSSCT0000000181_52_81_m	ATAAATCTCATTAAGCTGCT	ALDBSSCT0000000181	783	774	778.5	654	696	675
ALDBSSCT0000000181_83_112_p	GCTATGTTCGGCTTTGCCAG	ALDBSSCT0000000181	1139	1118	1128.5	737	741	739
ALDBSSCT0000000182_17_46_m	CACTGCAGCACCACGAAGGA	ALDBSSCT0000000182	372	370	371	350	325	337.5
ALDBSSCT0000000182_46_75_m	ATAAATCTCATTAAGCTGCT	ALDBSSCT0000000182	783	774	778.5	654	696	675
ALDBSSCT0000000182_77_106_p	GCTATGTTCGGCTTTGCCAG	ALDBSSCT0000000182	1139	1118	1128.5	737	741	739
ALDBSSCT0000000183_17_46_m	CACTGCAGCACCACGAAGGA	ALDBSSCT0000000183	372	370	371	350	325	337.5
ALDBSSCT0000000183_46_75_m	ATAAATCTCATTAAGCTGCT	ALDBSSCT0000000183	783	774	778.5	654	696	675
ALDBSSCT0000000183_77_106_p	GCTATGTTCGGCTTTGCCAG	ALDBSSCT0000000183	1139	1118	1128.5	737	741	739
ALDBSSCT0000000184_153_182_p	CCCGCCTAGTTTCCTCCCCG	ALDBSSCT0000000184	403	400	401.5	279	251	265
ALDBSSCT0000000184_20_49_m	ATAAATCTCATTAAGCTGCT	ALDBSSCT0000000184	783	774	778.5	654	696	675
ALDBSSCT0000000184_51_80_p	GCTATGTTCGGCTTTGCCAG	ALDBSSCT0000000184	1139	1118	1128.5	737	741	739
ALDBSSCT0000000185_153_182_p	CCCGCCTAGTTTCCTCCCCG	ALDBSSCT0000000185	403	400	401.5	279	251	265
ALDBSSCT0000000185_20_49_m	ATAAATCTCATTAAGCTGCT	ALDBSSCT0000000185	783	774	778.5	654	696	675
ALDBSSCT0000000185_51_80_p	GCTATGTTCGGCTTTGCCAG	ALDBSSCT0000000185	1139	1118	1128.5	737	741	739
ALDBSSCT0000000186_142_171_p	CCCGCCTAGTTTCCTCCCCG	ALDBSSCT0000000186	403	400	401.5	279	251	265
ALDBSSCT0000000186_9_38_m	ATAAATCTCATTAAGCTGCT	ALDBSSCT0000000186	783	774	778.5	654	696	675
ALDBSSCT0000000186_40_69_p	GCTATGTTCGGCTTTGCCAG	ALDBSSCT0000000186	1139	1118	1128.5	737	741	739
ALDBSSCT0000000187_145_174_m	GACGCAGCCTACCGGCCCCG	ALDBSSCT0000000187	168	165	166.5	101	85	93
ALDBSSCT0000000187_129_158_p	CCCGCCTAGTTTCCTCCCCG	ALDBSSCT0000000187	403	400	401.5	279	251	265
ALDBSSCT0000000187_27_56_p	GCTATGTTCGGCTTTGCCAG	ALDBSSCT0000000187	1139	1118	1128.5	737	741	739
ALDBSSCT0000000188_136_165_m	GACGCAGCCTACCGGCCCCG	ALDBSSCT0000000188	168	165	166.5	101	85	93
ALDBSSCT0000000188_120_149_p	CCCGCCTAGTTTCCTCCCCG	ALDBSSCT0000000188	403	400	401.5	279	251	265
ALDBSSCT0000000188_18_47_p	GCTATGTTCGGCTTTGCCAG	ALDBSSCT0000000188	1139	1118	1128.5	737	741	739
ALDBSSCT0000000189_126_155_p	CCAGAGGAAGAGATGCCAGC	ALDBSSCT0000000189	49	49	49	44	37	40.5
ALDBSSCT0000000189_36_65_m	CTCACACCAGTTCAAATACA	ALDBSSCT0000000189	74	72	73	46	64	55
ALDBSSCT0000000189_9_38_p	GCTATGTTCGGCTTTGCCAG	ALDBSSCT0000000189	1139	1118	1128.5	737	741	739
ALDBSSCT0000000190_154_183_m	TAGGTCATCCATGCAAGCAA	ALDBSSCT0000000190	4	4	4		1	1
ALDBSSCT0000000190_50_79_p	GAACCATCGTGGGTCTTAAA	ALDBSSCT0000000190	19	18	18.5	57	48	52.5
ALDBSSCT0000000190_15_44_m	CTCACACCAGTTCAAATACA	ALDBSSCT0000000190	74	72	73	46	64	55
ALDBSSCT0000000191_71_100_m	TTTCTACCAGAACTTGCTTC	ALDBSSCT0000000191	67	65	66	39	37	38
ALDBSSCT0000000191_3_32_p	GAACCATCGTGGGTCTTAAA	ALDBSSCT0000000191	19	18	18.5	57	48	52.5
ALDBSSCT0000000191_160_189_m	GGAGTTACAAAGAGATGACA	ALDBSSCT0000000191	3	2	2.5	0	0	0
ALDBSSCT0000000192_167_196_p	AATTGATGCTTGAGCTCTCC	ALDBSSCT0000000192	56	55	55.5	20	23	21.5
ALDBSSCT0000000193_86_115_p	GAATATGACAAGGCAGCAGA	ALDBSSCT0000000193	24	22	23	23	22	22.5
ALDBSSCT0000000193_146_175_m	CATGAAGAAGCAGCAGTGAA	ALDBSSCT0000000193	23	23	23	38	29	33.5
ALDBSSCT0000000193_4_33_p	AGAACTGCCTCCAACCCGGA	ALDBSSCT0000000193	118	113	115.5	67	67	67
ALDBSSCT0000000194_73_102_p	GGACATTTATTCAAGAATTG	ALDBSSCT0000000194	40	40	40	59	59	59
ALDBSSCT0000000194_50_79_m	CGCAGTCGCAACTTCAGGAA	ALDBSSCT0000000194	161	157	159	98	77	87.5
ALDBSSCT0000000194_51_80_m	ACGCAGTCGCAACTTCAGGA	ALDBSSCT0000000194	0	0	0	0	0	0
ALDBSSCT0000000195_103_132_m	GTTTGGAGAGAGTATGCCAT	ALDBSSCT0000000195	28	28	28	12	18	15
ALDBSSCT0000000195_159_188_p	AGATTCGCAGAGCTTGGTGA	ALDBSSCT0000000195	149	148	148.5	89	87	88
ALDBSSCT0000000195_86_115_p	TTTGGTCTACTTAGAGCCAA	ALDBSSCT0000000195	1	1	1	0	0	0
ALDBSSCT0000000196_124_153_m	AGGGGATCCCATCCCAACCG	ALDBSSCT0000000196	58	56	57	26	39	32.5
ALDBSSCT0000000196_65_94_m	TTGAGGTCCTTCCAGACTGG	ALDBSSCT0000000196	85	83	84	43	47	45
ALDBSSCT0000000196_126_155_m	GTAGGGGATCCCATCCCAAC	ALDBSSCT0000000196	61	58	59.5	45	63	54
ALDBSSCT0000000197_123_152_m	AGGGGATCCCATCCCAACCG	ALDBSSCT0000000197	58	56	57	26	39	32.5
ALDBSSCT0000000197_125_154_m	GTAGGGGATCCCATCCCAAC	ALDBSSCT0000000197	61	58	59.5	45	63	54
ALDBSSCT0000000197_171_200_m	GAGTCGTGACTCAACACCAG	ALDBSSCT0000000197	415	409	412	295	309	302
ALDBSSCT0000000198_124_153_m	GTAGGGGATCCCATCCCAAC	ALDBSSCT0000000198	61	58	59.5	45	63	54
ALDBSSCT0000000198_171_200_m	GGAGTCGTGACTCAACACCA	ALDBSSCT0000000198	356	351	353.5	291	305	298
ALDBSSCT0000000198_170_199_m	GAGTCGTGACTCAACACCAG	ALDBSSCT0000000198	415	409	412	295	309	302
ALDBSSCT0000000199_63_92_m	TTGAGGTCCTTCCAGACTGG	ALDBSSCT0000000199	85	83	84	43	47	45
ALDBSSCT0000000199_65_94_p	CCAGTCTGGAAGGACCTCAA	ALDBSSCT0000000199	85	83	84	43	47	45
ALDBSSCT0000000199_64_93_p	ACCAGTCTGGAAGGACCTCA	ALDBSSCT0000000199	89	88	88.5	54	53	53.5
ALDBSSCT0000000200_48_77_m	CAATCGTCAAAAGCAAAGCT	ALDBSSCT0000000200	111	107	109	53	68	60.5
ALDBSSCT0000000202_164_193_m	AATTCCACGAGATTCACCAG	ALDBSSCT0000000202	121	125	123	96	120	108
ALDBSSCT0000000202_117_146_p	CCTCCCGGTGGAAATTGACG	ALDBSSCT0000000202	267	263	265	151	151	151
ALDBSSCT0000000202_67_96_p	GATTTAGAAAGGAGACCGGA	ALDBSSCT0000000202	0	0	0	0	0	0
ALDBSSCT0000000203_143_172_m	TGTTTCTTACAAGGCTCATC	ALDBSSCT0000000203	26	26	26	10	7	8.5
ALDBSSCT0000000203_71_100_m	GAATGAGATATACAGGCACC	ALDBSSCT0000000203	74	73	73.5	40	55	47.5
ALDBSSCT0000000203_78_107_m	GTTGGAGGAATGAGATATAC	ALDBSSCT0000000203	111	111	111	66	66	66
ALDBSSCT0000000204_39_68_p	GCAGACATGTCATTCAAAGG	ALDBSSCT0000000204	154	152	153	79	81	80
ALDBSSCT0000000204_129_158_p	ACAGCAAGAACAGAAGGCGA	ALDBSSCT0000000204	262	262	262	172	170	171
ALDBSSCT0000000205_156_185_p	AATCCAGAACCAGTCACCCT	ALDBSSCT0000000205	81	77	79	55	55	55
ALDBSSCT0000000205_112_141_p	ACAGCAAGAACAGAAGGCGA	ALDBSSCT0000000205	262	262	262	172	170	171
ALDBSSCT0000000206_156_185_p	AATCCAGAACCAGTCACCCT	ALDBSSCT0000000206	81	77	79	55	55	55
ALDBSSCT0000000206_112_141_p	ACAGCAAGAACAGAAGGCGA	ALDBSSCT0000000206	262	262	262	172	170	171
ALDBSSCT0000000207_28_57_p	AGGATATGACTACAGAAACA	ALDBSSCT0000000207	33	33	33	37	44	40.5
ALDBSSCT0000000207_156_185_p	ATTATTGAAAGTTGAATCGA	ALDBSSCT0000000207	105	105	105	60	66	63
ALDBSSCT0000000207_8_37_p	CCAGATCCTCTTCCCTGAAA	ALDBSSCT0000000207	1	1	1	0	0	0
ALDBSSCT0000000208_40_69_m	GGCGACCTTCCTGTTTGGTT	ALDBSSCT0000000208	19	18	18.5	16	7	11.5
ALDBSSCT0000000208_41_70_m	TGGCGACCTTCCTGTTTGGT	ALDBSSCT0000000208	16	15	15.5	14	12	13
ALDBSSCT0000000209_24_53_m	CTATTGCCAGAATTCAGGTC	ALDBSSCT0000000209	29	27	28	8	11	9.5
ALDBSSCT0000000209_6_35_m	TCTGGATACACCAATCTGCA	ALDBSSCT0000000209	12	12	12	10	9	9.5
ALDBSSCT0000000209_2_31_m	GATACACCAATCTGCAAGGG	ALDBSSCT0000000209	43	42	42.5	21	21	21
ALDBSSCT0000000210_5_34_m	TGGAACCATGCTGCTCATGG	ALDBSSCT0000000210	44	43	43.5	34	43	38.5
ALDBSSCT0000000210_126_155_m	GTTTAAGGCCCTGAAGTAAA	ALDBSSCT0000000210	135	133	134	59	85	72
ALDBSSCT0000000210_50_79_m	TGATACTGAAGAACTCACTG	ALDBSSCT0000000210	128	127	127.5	81	81	81
ALDBSSCT0000000211_7_36_m	TGGAATGGCTTGACCTTCTG	ALDBSSCT0000000211	14	15	14.5	7	8	7.5
ALDBSSCT0000000211_65_94_p	CCTGACCTCGTCAAAAGAGA	ALDBSSCT0000000211	59	55	57	19	19	19
ALDBSSCT0000000211_8_37_p	ACAGAAGGTCAAGCCATTCC	ALDBSSCT0000000211	160	159	159.5	155	140	147.5
ALDBSSCT0000000212_65_94_p	CCTGACCTCGTCAAAAGAGA	ALDBSSCT0000000212	59	55	57	19	19	19
ALDBSSCT0000000212_109_138_p	TGTCTGGGAATGATTTAGGT	ALDBSSCT0000000212	67	67	67	87	115	101
ALDBSSCT0000000212_153_182_p	TGAAGTATGGAAACACTCCA	ALDBSSCT0000000212	198	196	197	108	116	112
ALDBSSCT0000000213_130_159_p	GAGACTTTACTAGATCTACA	ALDBSSCT0000000213	22	21	21.5	4	10	7
ALDBSSCT0000000213_127_156_m	GTAGATCTAGTAAAGTCTCA	ALDBSSCT0000000213	35	34	34.5	15	20	17.5
ALDBSSCT0000000213_99_128_p	TGAAGTATGGAAACACTCCA	ALDBSSCT0000000213	198	196	197	108	116	112
ALDBSSCT0000000214_36_65_m	TATAAGAGGAATATGAGACA	ALDBSSCT0000000214	54	52	53	21	25	23
ALDBSSCT0000000214_12_41_p	CTATAAATGTATCCAAGCAG	ALDBSSCT0000000214	72	72	72	134	144	139
ALDBSSCT0000000215_162_191_m	GGATTCTTGAGCAACAACGT	ALDBSSCT0000000215	111	107	109	85	82	83.5
ALDBSSCT0000000215_146_175_m	ACGTGGGACATGCATCTCAG	ALDBSSCT0000000215	131	131	131	140	122	131
ALDBSSCT0000000215_163_192_m	GGGATTCTTGAGCAACAACG	ALDBSSCT0000000215	212	207	209.5	159	174	166.5
ALDBSSCT0000000216_31_60_p	GGATACATGCTCATCCCTAG	ALDBSSCT0000000216	31	29	30	6	6	6
ALDBSSCT0000000216_13_42_m	ATCCACACCTGGGTTGACTA	ALDBSSCT0000000216	18	18	18	8	5	6.5
ALDBSSCT0000000216_9_38_m	ACACCTGGGTTGACTACGGT	ALDBSSCT0000000216	24	23	23.5	39	38	38.5
ALDBSSCT0000000217_112_141_m	GCTCGTGGTAGGGACGTGCG	ALDBSSCT0000000217	30	30	30	38	33	35.5
ALDBSSCT0000000217_25_54_p	CCGAGATGTAAATAAGCCCA	ALDBSSCT0000000217	66	63	64.5	44	43	43.5
ALDBSSCT0000000217_61_90_p	TGGGCCATCCGACCAGGGAA	ALDBSSCT0000000217	2	2	2	0	0	0
ALDBSSCT0000000218_93_122_m	CTGTAGCAGGCAAGACATGG	ALDBSSCT0000000218	20	20	20	15	10	12.5
ALDBSSCT0000000218_152_181_p	TTACAAAGTCAACAGAACGT	ALDBSSCT0000000218	178	172	175	90	106	98
ALDBSSCT0000000219_11_40_p	GGAAGGCTCTGGATAACTCA	ALDBSSCT0000000219	109	105	107	66	68	67
ALDBSSCT0000000219_153_182_m	GATGGGAGGATAGCCTCCCA	ALDBSSCT0000000219	155	153	154	151	111	131
ALDBSSCT0000000219_51_80_p	GGTCGATGGAAAGAATTCCA	ALDBSSCT0000000219	288	272	280	206	224	215
ALDBSSCT0000000220_11_40_p	GGAAGGCTCTGGATAACTCA	ALDBSSCT0000000220	109	105	107	66	68	67
ALDBSSCT0000000220_153_182_m	GATGGGAGGATAGCCTCCCA	ALDBSSCT0000000220	155	153	154	151	111	131
ALDBSSCT0000000220_51_80_p	GGTCGATGGAAAGAATTCCA	ALDBSSCT0000000220	288	272	280	206	224	215
ALDBSSCT0000000221_4_33_p	TGAAGCCATCATAAAGTAGG	ALDBSSCT0000000221	11	10	10.5	1	1	1
ALDBSSCT0000000221_147_176_m	ATGATTGTCATTAGCATCCA	ALDBSSCT0000000221	131	127	129	65	71	68
ALDBSSCT0000000221_104_133_p	GGTCCAGAGATTGAGATGGA	ALDBSSCT0000000221	200	201	200.5	189	172	180.5
ALDBSSCT0000000222_14_43_p	TGGTCATTGATGAATCATGG	ALDBSSCT0000000222	58	57	57.5	29	33	31
ALDBSSCT0000000222_80_109_p	GGTCCAGAGATTGAGATGGA	ALDBSSCT0000000222	200	201	200.5	189	172	180.5
ALDBSSCT0000000222_81_110_p	GTCCAGAGATTGAGATGGAG	ALDBSSCT0000000222	200	201	200.5	189	172	180.5
ALDBSSCT0000000223_26_55_m	GGTACTTGGACAAACAACAC	ALDBSSCT0000000223	18	17	17.5	16	11	13.5
ALDBSSCT0000000223_142_171_p	CAGCCTGCAGATATCCAAGA	ALDBSSCT0000000223	123	119	121	66	67	66.5
ALDBSSCT0000000223_98_127_m	CAGCATAAAGACTAGATTCA	ALDBSSCT0000000223	240	239	239.5	208	203	205.5
ALDBSSCT0000000224_112_141_p	CAGCCTGCAGATATCCAAGA	ALDBSSCT0000000224	123	119	121	66	67	66.5
ALDBSSCT0000000224_67_96_m	CAGCATAAAGACTAGATTCA	ALDBSSCT0000000224	240	239	239.5	208	203	205.5
ALDBSSCT0000000224_68_97_m	GCAGCATAAAGACTAGATTC	ALDBSSCT0000000224	411	408	409.5	399	404	401.5
ALDBSSCT0000000225_155_184_m	GTAGCTGAATTCTTGGAACC	ALDBSSCT0000000225	2	2	2	1	2	1.5
ALDBSSCT0000000225_143_172_m	TTGGAACCTGGTGATTCAAT	ALDBSSCT0000000225	51	49	50	24	27	25.5
ALDBSSCT0000000225_136_165_p	AAGATACCTATTGAATCACC	ALDBSSCT0000000225	113	111	112	61	68	64.5
ALDBSSCT0000000226_97_126_p	ACTTTACCCAGCCGAGGACA	ALDBSSCT0000000226	0	0	0	1		1
ALDBSSCT0000000226_91_120_p	TCTTCAACTTTACCCAGCCG	ALDBSSCT0000000226	55	50	52.5	14	10	12
ALDBSSCT0000000226_153_182_m	GGAGACGGAAAGCAATCCTG	ALDBSSCT0000000226	0	0	0	0	0	0
ALDBSSCT0000000227_135_164_m	TGACCTGTGCGCGGATCGCA	ALDBSSCT0000000227	70	64	67	25	20	22.5
ALDBSSCT0000000227_134_163_m	GACCTGTGCGCGGATCGCAG	ALDBSSCT0000000227	76	70	73	28	21	24.5
ALDBSSCT0000000227_85_114_p	GCAGCGGCAGAATCCTGCTC	ALDBSSCT0000000227	46	45	45.5	25	28	26.5
ALDBSSCT0000000228_108_137_p	ATTTAGTCAATTCATCTGCT	ALDBSSCT0000000228	44	44	44	38	34	36
ALDBSSCT0000000228_24_53_p	TCCAGAGAATCTCATTCTGG	ALDBSSCT0000000228	96	94	95	34	41	37.5
ALDBSSCT0000000229_83_112_p	TGCCCCAAGTACGGAATGAA	ALDBSSCT0000000229	19	17	18	5	5	5
ALDBSSCT0000000229_78_107_m	ATTCCGTACTTGGGGCAACA	ALDBSSCT0000000229	101	100	100.5	86	70	78
ALDBSSCT0000000229_150_179_p	GTTCACACATTTAGAACAAG	ALDBSSCT0000000229	211	200	205.5	133	131	132
ALDBSSCT0000000230_75_104_p	TGCCCCAAGTACGGAATGAA	ALDBSSCT0000000230	19	17	18	5	5	5
ALDBSSCT0000000230_70_99_m	ATTCCGTACTTGGGGCAACA	ALDBSSCT0000000230	101	100	100.5	86	70	78
ALDBSSCT0000000230_142_171_p	GTTCACACATTTAGAACAAG	ALDBSSCT0000000230	211	200	205.5	133	131	132
ALDBSSCT0000000231_65_94_p	CTTCCACTACTGGAGAAGAG	ALDBSSCT0000000231	52	50	51	12	27	19.5
ALDBSSCT0000000231_64_93_p	GCTTCCACTACTGGAGAAGA	ALDBSSCT0000000231	52	50	51	12	27	19.5
ALDBSSCT0000000231_146_175_p	GCAGAAGTTCCTTTATTCCA	ALDBSSCT0000000231	70	71	70.5	44	52	48
ALDBSSCT0000000232_111_140_m	GCTTGCTCCAAGATAACGCA	ALDBSSCT0000000232	41	39	40	30	22	26
ALDBSSCT0000000232_53_82_p	GGCACCTCCCCTGTGAGTAA	ALDBSSCT0000000232	108	110	109	95	76	85.5
ALDBSSCT0000000232_32_61_p	TTAACATTTCCGGTTCTGCG	ALDBSSCT0000000232	156	154	155	160	144	152
ALDBSSCT0000000233_45_74_m	GCTTGCTCCAAGATAACGCA	ALDBSSCT0000000233	41	39	40	30	22	26
ALDBSSCT0000000233_51_80_p	TTATCTTGGAGCAAGCGCGC	ALDBSSCT0000000233	77	77	77	47	58	52.5
ALDBSSCT0000000233_113_142_m	TCTCTCTTCGAAACGTCTTG	ALDBSSCT0000000233	377	367	372	219	259	239
ALDBSSCT0000000234_126_155_p	CCGTTCTCGGGCCTCATCGG	ALDBSSCT0000000234	21	21	21	13	9	11
ALDBSSCT0000000234_65_94_m	GAGCAACTCTGTCGTCAGCA	ALDBSSCT0000000234	55	50	52.5	25	18	21.5
ALDBSSCT0000000234_10_39_m	TTACGCCGAGTACACCGCAG	ALDBSSCT0000000234	78	79	78.5	45	36	40.5
ALDBSSCT0000000235_131_160_m	GATTAAGTGTACCTATGCTT	ALDBSSCT0000000235	65	62	63.5	19	15	17
ALDBSSCT0000000235_75_104_m	GAAGTCTCTGATTGTCTGAA	ALDBSSCT0000000235	68	64	66	56	61	58.5
ALDBSSCT0000000235_52_81_m	TATGCCTTTATTCAGTCTAA	ALDBSSCT0000000235	173	169	171	84	90	87
ALDBSSCT0000000236_132_161_p	GATCCTGGAGAGTGTGCCCA	ALDBSSCT0000000236	30	31	30.5	10	6	8
ALDBSSCT0000000236_170_199_m	GTAAAACCCACCTTTCACTC	ALDBSSCT0000000236	90	93	91.5	52	62	57
ALDBSSCT0000000236_92_121_p	ACTGCCAGGGACGTGTCACA	ALDBSSCT0000000236	100	96	98	138	144	141
ALDBSSCT0000000237_12_41_m	AGCTGAACTTGTTCTCTTGA	ALDBSSCT0000000237	30	30	30	25	40	32.5
ALDBSSCT0000000237_143_172_p	GCTGCCGGTGTAGGTGGAAT	ALDBSSCT0000000237	51	52	51.5	45	26	35.5
ALDBSSCT0000000237_70_99_p	ATTCAGGGCCTGCTGATGCT	ALDBSSCT0000000237	139	136	137.5	108	108	108
ALDBSSCT0000000238_16_45_m	TGCTCTTCAGACCTAGGACC	ALDBSSCT0000000238	96	94	95	46	45	45.5
ALDBSSCT0000000238_118_147_m	TAGGTTCCACAAGAAAAGAG	ALDBSSCT0000000238	20	19	19.5	51	56	53.5
ALDBSSCT0000000238_22_51_m	AAATATTGCTCTTCAGACCT	ALDBSSCT0000000238	143	143	143	190	174	182
ALDBSSCT0000000239_16_45_m	TGCTCTTCAGACCTAGGACC	ALDBSSCT0000000239	96	94	95	46	45	45.5
ALDBSSCT0000000239_118_147_m	TAGGTTCCACAAGAAAAGAG	ALDBSSCT0000000239	20	19	19.5	51	56	53.5
ALDBSSCT0000000239_22_51_m	AAATATTGCTCTTCAGACCT	ALDBSSCT0000000239	143	143	143	190	174	182
ALDBSSCT0000000240_83_112_m	AGGTAAAGGCAATTTCAAGT	ALDBSSCT0000000240	15	14	14.5	4	11	7.5
ALDBSSCT0000000240_163_192_p	ACAATTAGATCTAATCCCAA	ALDBSSCT0000000240	35	34	34.5	18	11	14.5
ALDBSSCT0000000240_158_187_m	GGATTAGATCTAATTGTTGG	ALDBSSCT0000000240	48	47	47.5	34	31	32.5
ALDBSSCT0000000241_169_198_m	AGTAAAATCTTTCCAGCAGA	ALDBSSCT0000000241	36	35	35.5	13	21	17
ALDBSSCT0000000241_164_193_m	AATCTTTCCAGCAGAAGGGA	ALDBSSCT0000000241	50	49	49.5	75	85	80
ALDBSSCT0000000241_81_110_m	ACCGACCTCACTGTGATGCT	ALDBSSCT0000000241	203	198	200.5	132	102	117
ALDBSSCT0000000242_164_193_p	TCTCCTCAATTGATAGACAT	ALDBSSCT0000000242	76	73	74.5	65	59	62
ALDBSSCT0000000242_123_152_m	CTCCACTTTATACAGCCACG	ALDBSSCT0000000242	161	156	158.5	108	101	104.5
ALDBSSCT0000000242_125_154_p	CGTGGCTGTATAAAGTGGAG	ALDBSSCT0000000242	161	156	158.5	108	101	104.5
ALDBSSCT0000000243_42_71_p	CCACCAAGACAAGGCGCGGG	ALDBSSCT0000000243	1	1	1	1	1	1
ALDBSSCT0000000243_38_67_p	CCACCCACCAAGACAAGGCG	ALDBSSCT0000000243	18	15	16.5	6	6	6
ALDBSSCT0000000243_101_130_m	GGGATTAGGATGCAAAGCGG	ALDBSSCT0000000243	75	71	73	64	74	69
ALDBSSCT0000000244_66_95_p	GCAATCACTTAAAGTGGACT	ALDBSSCT0000000244	39	39	39	17	20	18.5
ALDBSSCT0000000244_100_129_p	ACTTCTTACCCCTAGAGGCT	ALDBSSCT0000000244	51	48	49.5	25	25	25
ALDBSSCT0000000244_95_124_p	CATTCACTTCTTACCCCTAG	ALDBSSCT0000000244	75	73	74	58	26	42
ALDBSSCT0000000245_94_123_p	GCCATAGAATTAAAGAGAAA	ALDBSSCT0000000245	38	39	38.5	34	21	27.5
ALDBSSCT0000000245_167_196_p	CCCACAAGACACTTGGCAGA	ALDBSSCT0000000245	9	9	9	65	53	59
ALDBSSCT0000000245_5_34_m	GATCTTCCTCCTCGTGGTTG	ALDBSSCT0000000245	298	293	295.5	185	184	184.5
ALDBSSCT0000000247_44_73_p	TTCAGAGCAGCTATACGTCT	ALDBSSCT0000000247	64	65	64.5	30	23	26.5
ALDBSSCT0000000247_64_93_p	TGGCTTCAATCATGGTACTT	ALDBSSCT0000000247	98	97	97.5	73	68	70.5
ALDBSSCT0000000247_63_92_p	TTGGCTTCAATCATGGTACT	ALDBSSCT0000000247	86	86	86	94	98	96
ALDBSSCT0000000248_153_182_m	CGATCCTAGTGCTTGAACGA	ALDBSSCT0000000248	126	123	124.5	74	59	66.5
ALDBSSCT0000000248_100_129_m	TCTTGCACTGGGTTCATCCA	ALDBSSCT0000000248	109	112	110.5	79	87	83
ALDBSSCT0000000248_154_183_m	GCGATCCTAGTGCTTGAACG	ALDBSSCT0000000248	228	223	225.5	115	108	111.5
ALDBSSCT0000000249_119_148_m	ACCAGTGCAGAGGTGTCAAC	ALDBSSCT0000000249	55	55	55	25	23	24
ALDBSSCT0000000249_20_49_p	GAGTAATGTCCCTGTCTGCA	ALDBSSCT0000000249	49	51	50	38	48	43
ALDBSSCT0000000249_74_103_p	GGAATGCTGGAGGCACTGCA	ALDBSSCT0000000249	103	101	102	105	102	103.5
ALDBSSCT0000000250_100_129_m	GCTGACGCAATTCAAGATGG	ALDBSSCT0000000250	71	67	69	41	54	47.5
ALDBSSCT0000000250_38_67_p	CAGCTCACGCTCCAGACCCG	ALDBSSCT0000000250	98	95	96.5	42	57	49.5
ALDBSSCT0000000250_67_96_m	GCGCATGCGCATGCACAGAG	ALDBSSCT0000000250	101	97	99	96	96	96
ALDBSSCT0000000251_146_175_m	GCTCATATCATGAGGAACAG	ALDBSSCT0000000251	46	46	46	17	16	16.5
ALDBSSCT0000000251_43_72_p	TTACGGGTGAAGTTGCTCCA	ALDBSSCT0000000251	53	54	53.5	25	22	23.5
ALDBSSCT0000000251_169_198_p	GTTGGTATCTCCTCTCAACA	ALDBSSCT0000000251	80	81	80.5	60	53	56.5
ALDBSSCT0000000252_126_155_m	CTGCTTCCTTACTTGAGAGA	ALDBSSCT0000000252	75	80	77.5	46	37	41.5
ALDBSSCT0000000252_58_87_p	AAGTAGCCATCCATACCCTG	ALDBSSCT0000000252	85	84	84.5	47	60	53.5
ALDBSSCT0000000252_30_59_p	CTTCGCCGTCAACTCCTGCG	ALDBSSCT0000000252	138	142	140	106	94	100
ALDBSSCT0000000253_168_197_m	ATAAGTGGCAGAAAATGTCA	ALDBSSCT0000000253	92	91	91.5	42	58	50
ALDBSSCT0000000253_144_173_m	TGTGGCTTCATGACTTGTCT	ALDBSSCT0000000253	19	17	18	64	69	66.5
ALDBSSCT0000000253_117_146_m	CAGACTCTCCATCAGTTACT	ALDBSSCT0000000253	179	172	175.5	129	136	132.5
ALDBSSCT0000000254_54_83_m	TCACCTCGTTGAAGGTGGCT	ALDBSSCT0000000254	16	17	16.5	10	12	11
ALDBSSCT0000000254_50_79_p	CTTCCCAGCCACCTTCAACG	ALDBSSCT0000000254	94	90	92	54	54	54
ALDBSSCT0000000254_81_110_p	CAGAAGTTAGTTTCTGCCAT	ALDBSSCT0000000254	111	108	109.5	75	76	75.5
ALDBSSCT0000000256_75_104_m	GAGCCAATCCATACTGGGAA	ALDBSSCT0000000256	27	27	27	12	12	12
ALDBSSCT0000000256_42_71_m	GCATAGGGGAGTGCCTCTAG	ALDBSSCT0000000256	16	15	15.5	13	20	16.5
ALDBSSCT0000000256_73_102_m	GCCAATCCATACTGGGAATG	ALDBSSCT0000000256	173	168	170.5	145	164	154.5
ALDBSSCT0000000260_165_194_p	CTTGAAAATTACACTATAAA	ALDBSSCT0000000260	110	109	109.5	120	123	121.5
ALDBSSCT0000000261_165_194_p	CTTGAAAATTACACTATAAA	ALDBSSCT0000000261	110	109	109.5	120	123	121.5
ALDBSSCT0000000263_74_103_m	GAAGGATGAAATCCAGAGCC	ALDBSSCT0000000263	12	11	11.5	10	6	8
ALDBSSCT0000000263_111_140_p	CTTCGGTTCCTGATTTAGCT	ALDBSSCT0000000263	101	97	99	40	45	42.5
ALDBSSCT0000000263_5_34_p	GCAACCCCAAATGCAATGCA	ALDBSSCT0000000263	78	77	77.5	127	108	117.5
ALDBSSCT0000000264_169_198_m	GGATGAAGCAGAACAGCGCT	ALDBSSCT0000000264	28	27	27.5	24	27	25.5
ALDBSSCT0000000264_153_182_m	CGCTGGGTCCACAGGCCATG	ALDBSSCT0000000264	87	84	85.5	111	105	108
ALDBSSCT0000000264_154_183_m	GCGCTGGGTCCACAGGCCAT	ALDBSSCT0000000264	87	84	85.5	112	107	109.5
ALDBSSCT0000000265_1_30_p	ATTCTTCTATAAGGGCTCTC	ALDBSSCT0000000265	8	9	8.5	14	15	14.5
ALDBSSCT0000000265_3_32_p	TCTTCTATAAGGGCTCTCTG	ALDBSSCT0000000265	64	63	63.5	52	57	54.5
ALDBSSCT0000000265_38_67_m	GCAATGACCCAGGCACTAAG	ALDBSSCT0000000265	1	1	1	0	0	0
ALDBSSCT0000000266_124_153_p	CAGCTAACTCAGCTAAGAAG	ALDBSSCT0000000266	60	58	59	28	32	30
ALDBSSCT0000000266_124_153_m	CTCTTCTTAGCTGAGTTAGC	ALDBSSCT0000000266	81	78	79.5	50	56	53
ALDBSSCT0000000266_61_90_m	TTTCAACTCTTGGGCAGCAG	ALDBSSCT0000000266	162	161	161.5	125	107	116
ALDBSSCT0000000267_118_147_p	CAGCTAACTCAGCTAAGAAG	ALDBSSCT0000000267	60	58	59	28	32	30
ALDBSSCT0000000267_118_147_m	CTCTTCTTAGCTGAGTTAGC	ALDBSSCT0000000267	81	78	79.5	50	56	53
ALDBSSCT0000000267_55_84_m	TTTCAACTCTTGGGCAGCAG	ALDBSSCT0000000267	162	161	161.5	125	107	116
ALDBSSCT0000000268_145_174_p	CCTATACAGGTCATATCCCG	ALDBSSCT0000000268	157	156	156.5	33	29	31
ALDBSSCT0000000268_35_64_p	CATTAGGAACTCTCTGCGAG	ALDBSSCT0000000268	161	159	160	93	71	82
ALDBSSCT0000000268_34_63_p	GCATTAGGAACTCTCTGCGA	ALDBSSCT0000000268	179	177	178	112	91	101.5
ALDBSSCT0000000269_3_32_p	TCTCACTCCTTCGGCCGCAG	ALDBSSCT0000000269	39	38	38.5	26	32	29
ALDBSSCT0000000269_68_97_p	CCTATACAGGTCATATCCCG	ALDBSSCT0000000269	157	156	156.5	33	29	31
ALDBSSCT0000000269_92_121_p	GCGCTCAGACCCTTTGGTTG	ALDBSSCT0000000269	280	282	281	77	72	74.5
ALDBSSCT0000000270_157_186_p	GGGAGAACGTGAGCACAAGA	ALDBSSCT0000000270	9	9	9	3	4	3.5
ALDBSSCT0000000270_131_160_p	TGTCTCTTGAGAGCAGGGCA	ALDBSSCT0000000270	116	114	115	64	73	68.5
ALDBSSCT0000000270_20_49_p	GCGCTCAGACCCTTTGGTTG	ALDBSSCT0000000270	280	282	281	77	72	74.5
ALDBSSCT0000000271_130_159_m	TCGTGGAGTATCCATCTAAA	ALDBSSCT0000000271	86	83	84.5	60	41	50.5
ALDBSSCT0000000271_102_131_p	AGATGATCAAGGCTTGATGC	ALDBSSCT0000000271	128	119	123.5	88	89	88.5
ALDBSSCT0000000271_135_164_p	AGATGGATACTCCACGATCC	ALDBSSCT0000000271	220	213	216.5	134	110	122
ALDBSSCT0000000272_45_74_p	TATTTACTCTAGTAGACATA	ALDBSSCT0000000272	10	9	9.5	22	25	23.5
ALDBSSCT0000000272_55_84_p	AGTAGACATAAGGTCTGTGA	ALDBSSCT0000000272	235	234	234.5	152	179	165.5
ALDBSSCT0000000272_54_83_p	TAGTAGACATAAGGTCTGTG	ALDBSSCT0000000272	323	324	323.5	273	269	271
ALDBSSCT0000000273_45_74_p	TATTTACTCTAGTAGACATA	ALDBSSCT0000000273	10	9	9.5	22	25	23.5
ALDBSSCT0000000273_55_84_p	AGTAGACATAAGGTCTGTGA	ALDBSSCT0000000273	235	234	234.5	152	179	165.5
ALDBSSCT0000000273_54_83_p	TAGTAGACATAAGGTCTGTG	ALDBSSCT0000000273	323	324	323.5	273	269	271
ALDBSSCT0000000274_151_180_p	TGAACTGAATTGGGAAGCTG	ALDBSSCT0000000274	78	76	77	31	20	25.5
ALDBSSCT0000000274_106_135_m	TCGTGGAGTATCCATCTAAA	ALDBSSCT0000000274	86	83	84.5	60	41	50.5
ALDBSSCT0000000274_78_107_p	AGATGATCAAGGCTTGATGC	ALDBSSCT0000000274	128	119	123.5	88	89	88.5
ALDBSSCT0000000275_79_108_m	ACAAGTATGCAAATTAATTA	ALDBSSCT0000000275	56	57	56.5	37	43	40
ALDBSSCT0000000275_56_85_m	ATTATGAAGAATACTGTGAA	ALDBSSCT0000000275	69	66	67.5	77	73	75
ALDBSSCT0000000276_73_102_p	TTGGAAGCCCAGGAAGCCCG	ALDBSSCT0000000276	60	58	59	36	30	33
ALDBSSCT0000000276_146_175_p	GGTGCTTGAGACAAGACTGT	ALDBSSCT0000000276	347	335	341	195	168	181.5
ALDBSSCT0000000276_170_199_m	CGATGGCCTCGAGGACGGCG	ALDBSSCT0000000276	283	285	284	236	241	238.5
ALDBSSCT0000000277_73_102_p	TTGGAAGCCCAGGAAGCCCG	ALDBSSCT0000000277	60	58	59	36	30	33
ALDBSSCT0000000277_146_175_p	GGTGCTTGAGACAAGACTGT	ALDBSSCT0000000277	347	335	341	195	168	181.5
ALDBSSCT0000000277_170_199_m	CGATGGCCTCGAGGACGGCG	ALDBSSCT0000000277	283	285	284	236	241	238.5
ALDBSSCT0000000278_73_102_p	TTGGAAGCCCAGGAAGCCCG	ALDBSSCT0000000278	60	58	59	36	30	33
ALDBSSCT0000000278_146_175_p	GGTGCTTGAGACAAGACTGT	ALDBSSCT0000000278	347	335	341	195	168	181.5
ALDBSSCT0000000278_170_199_m	CGATGGCCTCGAGGACGGCG	ALDBSSCT0000000278	283	285	284	236	241	238.5
ALDBSSCT0000000279_73_102_p	TTGGAAGCCCAGGAAGCCCG	ALDBSSCT0000000279	60	58	59	36	30	33
ALDBSSCT0000000279_146_175_p	GGTGCTTGAGACAAGACTGT	ALDBSSCT0000000279	347	335	341	195	168	181.5
ALDBSSCT0000000279_170_199_m	CGATGGCCTCGAGGACGGCG	ALDBSSCT0000000279	283	285	284	236	241	238.5
ALDBSSCT0000000280_71_100_p	GGTGCTTGAGACAAGACTGT	ALDBSSCT0000000280	347	335	341	195	168	181.5
ALDBSSCT0000000280_104_133_m	CTTCCACTACGATGGCCTCG	ALDBSSCT0000000280	307	297	302	183	191	187
ALDBSSCT0000000280_163_192_p	CACACAGTGCTGGATCAGCG	ALDBSSCT0000000280	632	613	622.5	510	476	493
ALDBSSCT0000000281_63_92_p	GGTGCTTGAGACAAGACTGT	ALDBSSCT0000000281	347	335	341	195	168	181.5
ALDBSSCT0000000281_96_125_m	CTTCCACTACGATGGCCTCG	ALDBSSCT0000000281	307	297	302	183	191	187
ALDBSSCT0000000281_155_184_p	CACACAGTGCTGGATCAGCG	ALDBSSCT0000000281	632	613	622.5	510	476	493
ALDBSSCT0000000282_63_92_p	GGTGCTTGAGACAAGACTGT	ALDBSSCT0000000282	347	335	341	195	168	181.5
ALDBSSCT0000000282_96_125_m	CTTCCACTACGATGGCCTCG	ALDBSSCT0000000282	307	297	302	183	191	187
ALDBSSCT0000000282_155_184_p	CACACAGTGCTGGATCAGCG	ALDBSSCT0000000282	632	613	622.5	510	476	493
ALDBSSCT0000000283_39_68_p	GGTGCTTGAGACAAGACTGT	ALDBSSCT0000000283	347	335	341	195	168	181.5
ALDBSSCT0000000283_72_101_m	CTTCCACTACGATGGCCTCG	ALDBSSCT0000000283	307	297	302	183	191	187
ALDBSSCT0000000283_131_160_p	CACACAGTGCTGGATCAGCG	ALDBSSCT0000000283	632	613	622.5	510	476	493
ALDBSSCT0000000284_39_68_p	GGTGCTTGAGACAAGACTGT	ALDBSSCT0000000284	347	335	341	195	168	181.5
ALDBSSCT0000000284_72_101_m	CTTCCACTACGATGGCCTCG	ALDBSSCT0000000284	307	297	302	183	191	187
ALDBSSCT0000000284_131_160_p	CACACAGTGCTGGATCAGCG	ALDBSSCT0000000284	632	613	622.5	510	476	493
ALDBSSCT0000000285_82_111_p	TACCTGAGGTACATTCAGAA	ALDBSSCT0000000285	5	5	5	4	8	6
ALDBSSCT0000000285_85_114_m	GGCCTTTCTGAATGTACCTC	ALDBSSCT0000000285	254	250	252	212	216	214
ALDBSSCT0000000285_59_88_p	CTGTAGAGTCACTTGTTCCA	ALDBSSCT0000000285	389	381	385	252	280	266
ALDBSSCT0000000286_82_111_p	TACCTGAGGTACATTCAGAA	ALDBSSCT0000000286	5	5	5	4	8	6
ALDBSSCT0000000286_85_114_m	GGCCTTTCTGAATGTACCTC	ALDBSSCT0000000286	254	250	252	212	216	214
ALDBSSCT0000000286_59_88_p	CTGTAGAGTCACTTGTTCCA	ALDBSSCT0000000286	389	381	385	252	280	266
ALDBSSCT0000000287_131_160_m	CACTCCTGACTGATCAGCAG	ALDBSSCT0000000287	12	12	12	23	22	22.5
ALDBSSCT0000000287_170_199_p	GAATCAATCCATTCACTGAC	ALDBSSCT0000000287	48	49	48.5	29	44	36.5
ALDBSSCT0000000287_51_80_m	CTCCGCCTACCACAGTTGAT	ALDBSSCT0000000287	110	109	109.5	49	35	42
ALDBSSCT0000000288_20_49_m	GTAGGGCAGGGGAAGTCAAG	ALDBSSCT0000000288	35	35	35	18	25	21.5
ALDBSSCT0000000288_74_103_p	AAGTTGGCCTCCATCAGGAA	ALDBSSCT0000000288	59	56	57.5	50	48	49
ALDBSSCT0000000288_69_98_p	GCTTCAAGTTGGCCTCCATC	ALDBSSCT0000000288	246	246	246	171	165	168
ALDBSSCT0000000289_94_123_p	GAATCTAAGAACAGTGGCAG	ALDBSSCT0000000289	117	117	117	67	76	71.5
ALDBSSCT0000000289_122_151_p	AGGGCACTTGAGTTAATCAT	ALDBSSCT0000000289	108	105	106.5	119	124	121.5
ALDBSSCT0000000289_123_152_p	GGGCACTTGAGTTAATCATG	ALDBSSCT0000000289	212	207	209.5	238	241	239.5
ALDBSSCT0000000290_126_155_m	TCACTTATCTTAACCAGAAT	ALDBSSCT0000000290	1	1	1	1		1
ALDBSSCT0000000290_114_143_m	ACCAGAATGGGGGATAGTGC	ALDBSSCT0000000290	30	28	29	72	77	74.5
ALDBSSCT0000000290_124_153_m	ACTTATCTTAACCAGAATGG	ALDBSSCT0000000290	180	177	178.5	86	77	81.5
ALDBSSCT0000000291_38_67_p	CCAAAACTTGTCTAGACCAG	ALDBSSCT0000000291	46	44	45	11	6	8.5
ALDBSSCT0000000291_146_175_m	ACCAGAATGGGGGATAGTGC	ALDBSSCT0000000291	30	28	29	72	77	74.5
ALDBSSCT0000000291_156_185_m	ACTTATCTTAACCAGAATGG	ALDBSSCT0000000291	180	177	178.5	86	77	81.5
ALDBSSCT0000000292_144_173_p	GCCTCTGTCTGCAAACAGGA	ALDBSSCT0000000292	93	94	93.5	62	60	61
ALDBSSCT0000000292_78_107_p	AGTCACCAGTCATCAAGGCA	ALDBSSCT0000000292	141	139	140	114	145	129.5
ALDBSSCT0000000292_119_148_m	TCTAACTTGTCTGTACACGC	ALDBSSCT0000000292	180	178	179	151	139	145
ALDBSSCT0000000293_135_164_p	CATGATGCGTCAACGAGCAC	ALDBSSCT0000000293	18	19	18.5		1	1
ALDBSSCT0000000293_4_33_p	ATAGTGGAACCCGAAGTGGT	ALDBSSCT0000000293	10	9	9.5	8	6	7
ALDBSSCT0000000293_171_200_p	AGAGATGGAAGTCATGGAGG	ALDBSSCT0000000293	27	25	26	13	4	8.5
ALDBSSCT0000000294_136_165_m	AGGCTGCAGATGTATGGGCC	ALDBSSCT0000000294	71	67	69	25	38	31.5
ALDBSSCT0000000294_90_119_m	CCTCAGTTACAGCTATAGCA	ALDBSSCT0000000294	68	66	67	63	62	62.5
ALDBSSCT0000000294_89_118_p	CCGTGCTATAGCTGTAACTG	ALDBSSCT0000000294	282	274	278	153	138	145.5
ALDBSSCT0000000295_23_52_p	AAATACTACACCCAGGCTGG	ALDBSSCT0000000295	41	39	40	17	11	14
ALDBSSCT0000000295_109_138_m	CCTCAGTTACAGCTATAGCA	ALDBSSCT0000000295	68	66	67	63	62	62.5
ALDBSSCT0000000295_108_137_p	CCGTGCTATAGCTGTAACTG	ALDBSSCT0000000295	282	274	278	153	138	145.5
ALDBSSCT0000000296_143_172_m	TTAACTATAGAGCACAGGCG	ALDBSSCT0000000296	54	53	53.5	22	24	23
ALDBSSCT0000000296_148_177_m	TCTGTTTAACTATAGAGCAC	ALDBSSCT0000000296	94	92	93	68	85	76.5
ALDBSSCT0000000296_150_179_p	GTGCTCTATAGTTAAACAGA	ALDBSSCT0000000296	94	92	93	68	85	76.5
[truncated: 83,676 more rows]
