# Supplementary material for: CRISPR screening of porcine sgRNA library identifies host factors associated with Japanese encephalitis virus replication
Source: Nat Commun. 2020 Oct 14;11:5178. doi: 10.1038/s41467-020-18936-1 (PMC7560704; doi:10.1038/s41467-020-18936-1)
Supplement: Supplementary file 5 — Supplementary Data 3 [file 41467_2020_18936_MOESM5_ESM.xlsx]

## Sheet: data
Supplementary Data 3. sgRNAs targeting sequences in the third or fourth rounds of JEV screens after challenge.
sgRNA-ID	Gene ID	cellpool_countR1	cellpool_countR2	cellpool_normR1	cellpool_normR2	average_cellpool	JEV3rd_countR1	JEV3rd_countR2	JEV3rd_normR1	JEV3rd_normR2	average_JEV3rd	FC_(JEV3rd/cellpool)	Log2FC(JEV3rd/cellpool)	JEV4th_countR1	JEV4th_countR2	JEV4th_normR1	JEV4th_normR2	average_JEV4th	FC_(JEV4th/cellpool)	Log2FC(JEV4th/cellpool)
ENSSSCG00000001702_7_45122795_45122824_p	SLC35B2	70	79	73.6612	82.6447	78.153	137514	141523	143393	144441	143917	1841.48	10.8467	602565	695288	673688	681240	677464	8668.44	13.0816
ENSSSCG00000007140_17_35895546_35895575_m	SMOX	31	32	32.6214	33.4763	33.0489	97129	100962	101282	103044	102163	3091.26	11.594	485423	564590	542719	553183	547951	16580	14.0172
ENSSSCG00000017043_16_70083807_70083836_m	RNF145	123	100	129.433	104.614	117.023	98749	101951	102971	104053	103512	884.542	9.78879	298845	348928	334119	341878	337999	2888.3	11.496
ENSSSCG00000014110_2_89485056_89485085_m	DMGDH	124	107	130.486	111.937	121.211	84056	83730	87649.7	85456.6	86553.1	714.07	9.47992	285505	326168	319204	319578	319391	2635	11.3636
ENSSSCG00000004382_1_83349073_83349102_m	SEC63	30	44	31.5691	46.03	38.7995	345088	357922	359842	365303	362572	9344.76	13.1899	194063	224340	216969	219807	218388	5628.63	12.4586
ENSSSCG00000013281_2_19841945_19841974_m	EXT2	8	9	8.41842	9.41522	8.91682	82430	76039	85954.1	77607	81780.6	9171.49	13.1629	177089	186391	197992	182625	190308	21342.6	14.3814
ENSSSCG00000013746_2_66284645_66284674_m	CALR	155	165	163.107	172.612	167.86	91906	93011	95835.3	94929	95382.1	568.225	9.15032	144516	165701	161574	162353	161963	964.874	9.9142
ENSSSCG00000020809_2_8468534_8468563_m	B3GAT3	39	45	41.0398	47.0761	44.058	67354	70217	70233.6	71664.9	70949.3	1610.36	10.6532	140367	164108	156935	160792	158864	3605.79	11.8161
ENSSSCG00000006009_4_22089785_22089814_p	EXT1	32	36	33.6737	37.6609	35.6673	45584	47011	47532.9	47980.4	47756.6	1338.95	10.3869	134009	157375	149827	154195	152011	4261.92	12.0573
ENSSSCG00000013627_2_70348067_70348096_p	PRKCSH	75	81	78.9227	84.737	81.8298	236991	246730	247123	251818	249470	3048.65	11.574	111232	129935	124361	127310	125835	1537.77	10.5866
ENSSSCG00000006116_4_49100459_49100488_m	SLC26A7	14	19	14.7322	19.8766	17.3044	34167	34768	35627.7	35484.9	35556.3	2054.76	11.0048	98518	114882	110146	112561	111354	6434.99	12.6517
ENSSSCG00000026078_1_185077027_185077056_m	GLCE	14	15	14.7322	15.692	15.2121	34222	34745	35685.1	35461.5	35573.3	2338.48	11.1914	97508	112482	109017	110209	109613	7205.65	12.8149
ENSSSCG00000026078_1_185077028_185077057_m	GLCE	18	18	18.9414	18.8304	18.8859	34430	35148	35902	35872.8	35887.4	1900.22	10.8919	97808	111948	109353	109686	109519	5798.99	12.5016
ENSSSCG00000022044_1_263169464_263169493_m	FAM205A	16	16	16.8368	16.7382	16.7875	34867	35704	36357.7	36440.2	36399	2168.22	11.0823	95808	112486	107117	110213	108665	6472.97	12.6602
ENSSSCG00000010950_10_32008380_32008409_m	DAPK1	32	35	33.6737	36.6148	35.1442	32293	33496	33673.6	34186.7	33930.2	965.455	9.91507	95209	110329	106447	108100	107273	3052.38	11.5757
ENSSSCG00000028477_13_98829133_98829162_p	SERP1	26	30	27.3599	31.3841	29.372	32549	31749	33940.6	32403.7	33172.1	1129.38	10.1413	83563	95960	93426.3	94021.2	93723.7	3190.92	11.6398
ENSSSCG00000028310_4_135482276_135482305_p	DR1	23	21	24.203	21.9689	23.0859	21401	22242	22316	22700.6	22508.3	974.98	9.92923	81782	95758	91435.1	93823.3	92629.2	4012.37	11.9702
ENSSSCG00000002971_6_43423520_43423549_p	ACP7	19	15	19.9937	15.692	17.8429	20202	21196	21065.7	21633.1	21349.4	1196.52	10.2246	76646	91229	85692.8	89385.8	87539.3	4906.12	12.2604
ENSSSCG00000022469_GL893138.2_57691_57720_p	PKP3	50	46	52.6151	48.1222	50.3687	29543	30727	30806.1	31360.6	31083.3	617.116	9.2694	75002	86826	83854.8	85071.8	84463.3	1676.9	10.7116
ENSSSCG00000014035_2_81934698_81934727_p	B4GALT7	29	26	30.5168	27.1995	28.8582	42082	42861	43881.1	43744.8	43813	1518.22	10.5682	65345	74913	73057.9	73399.5	73228.7	2537.54	11.3092
ENSSSCG00000023596_14_65846075_65846104_m	ZNF33B	29	20	30.5168	20.9227	25.7197	31516	34957	32863.4	35677.8	34270.6	1332.46	10.3799	61744	76991	69031.9	75435.5	72233.7	2808.49	11.4556
ENSSSCG00000017043_16_70068444_70068473_m	RNF145	128	124	134.695	129.721	132.208	25094	26208	26166.8	26748.4	26457.6	200.122	7.64473	60389	70849	67517	69417.6	68467.3	517.876	9.01646
ENSSSCG00000000679_5_66253337_66253366_m	LRRC23	29	28	30.5168	29.2918	29.9043	13993	12545	14591.2	12803.7	13697.5	458.044	8.83934	62369	63827	69730.7	62537.4	66134	2211.52	11.1108
ENSSSCG00000006009_4_22089801_22089830_m	EXT1	25	26	26.3076	27.1995	26.7535	20821	20893	21711.2	21323.8	21517.5	804.286	9.65156	50874	58666	56878.9	57480.7	57179.8	2137.28	11.0616
ALDBSSCT0000009009_162_191_m	EPB41L3	19	24	19.9937	25.1073	22.5505	13827	14306	14418.1	14601	14509.6	643.426	9.32963	50824	58310	56823	57131.9	56977.4	2526.66	11.303
ENSSSCG00000009680_14_13661919_13661948_m	EXTL3	60	76	63.1382	79.5063	71.3222	40824	41579	42569.4	42436.4	42502.9	595.927	9.21899	50943	58103	56956	56929.1	56942.5	798.384	9.64094
ENSSSCG00000009680_14_13661923_13661952_p	EXTL3	45	63	47.3536	65.9066	56.6301	44511	45038	46414	45966.7	46190.4	815.65	9.67181	46206	52953	51659.9	51883.1	51771.5	914.205	9.83637
ENSSSCG00000002847_6_32877659_32877688_m	GPT2	17	22	17.8891	23.015	20.4521	38042	39252	39668.4	40061.4	39864.9	1949.19	10.9287	45650	52600	51038.3	51537.3	51287.8	2507.71	11.2922
ENSSSCG00000010219_14_70630605_70630634_p	ARID5B	39	43	41.0398	44.9838	43.0118	35767	37402	37296.2	38173.3	37734.7	877.31	9.77694	39101	46030	43716.2	45100	44408.1	1032.46	10.0119
ENSSSCG00000020809_2_8468635_8468664_m	B3GAT3	63	84	66.2951	87.8754	77.0852	55172	57138	57530.8	58316.2	57923.5	751.422	9.55348	38848	45147	43433.4	44234.8	43834.1	568.645	9.15138
ENSSSCG00000025781_GL893389.1_12743_12772_p	GSTO2	168	178	176.787	186.212	181.499	48469	48988	50541.2	49998.2	50269.7	276.969	8.11358	37917	43736	42392.5	42852.4	42622.4	234.835	7.8755
ENSSSCG00000010467_14_113066788_113066817_p	BTAF1	295	294	310.429	307.564	308.997	13149	13485	13711.2	13763.1	13737.1	44.4572	5.47434	31671	37145	35409.3	36394.5	35901.9	116.189	6.86032
ENSSSCG00000006009_4_22108864_22108893_p	EXT1	95	108	99.9687	112.983	106.476	13681	14041	14265.9	14330.5	14298.2	134.286	7.06917	28438	32921	31794.7	32255.9	32025.3	300.775	8.23254
ENSSSCG00000017867_12_51619667_51619696_m	EMC6	126	125	132.59	130.767	131.679	46723	47973	48720.6	48962.2	48841.4	370.914	8.53494	26354	30023	29464.7	29416.4	29440.5	223.579	7.80464
ENSSSCG00000023922_GL895221.2_5791_5820_p	GAA	23	26	24.203	27.1995	25.7012	19208	19554	20029.2	19957.2	19993.2	777.908	9.60346	25861	29757	28913.5	29155.8	29034.6	1129.7	10.1417
ENSSSCG00000021584_15_133926297_133926326_p	CDK5R2	13	12	13.6799	12.5536	13.1168	18143	18515	18918.7	18896.8	18907.7	1441.49	10.4933	25514	29929	28525.5	29324.3	28924.9	2205.18	11.1067
ENSSSCG00000012705_X_128552216_128552245_p	ZIC3	26	30	27.3599	31.3841	29.372	28874	30307	30108.5	30932	30520.2	1039.09	10.0211	22876	27030	25576.1	26483.9	26030	886.22	9.79152
ENSSSCG00000013281_2_19842090_19842119_p	EXT2	27	29	28.4122	30.3379	29.3751	20631	20798	21513	21226.9	21370	727.487	9.50678	20957	23718	23430.6	23238.8	23334.7	794.372	9.63367
ENSSSCG00000017573_12_26632019_26632048_p	XYLT2	82	72	86.2888	75.3218	80.8053	23715	23881	24728.9	24373.4	24551.2	303.831	8.24713	19115	22137	21371.2	21689.7	21530.5	266.449	8.05772
ENSSSCG00000012874_2_2102912_2102941_m	ORAOV1	145	157	152.584	164.243	158.414	13718	13671	14304.5	13952.9	14128.7	89.1887	6.47879	20503	20469	22923.1	20055.4	21489.2	135.653	7.08377
ENSSSCG00000022197_15_65696160_65696189_p	HS6ST1	18	21	18.9414	21.9689	20.4551	19550	19883	20385.8	20293	20339.4	994.342	9.9576	17397	19728	19450.4	19329.4	19389.9	947.924	9.88863
ENSSSCG00000004382_1_83349024_83349053_p	SEC63	21	9	22.0984	9.41522	15.7568	71098	72873	74137.7	74375.7	74256.7	4712.68	12.2023	16281	18835	18202.7	18454.5	18328.6	1163.22	10.1839
ENSSSCG00000029262_12_48643585_48643614_m	GOSR1	91	86	95.7595	89.9677	92.8636	9260	9186	9655.89	9375.42	9515.66	102.469	6.67905	15763	18501	17623.6	18127.2	17875.4	192.491	7.58865
ENSSSCG00000011562_13_73313793_73313822_p	EMC3	39	46	41.0398	48.1222	44.581	18898	19541	19706	19943.9	19824.9	444.695	8.79667	15718	18373	17573.3	18001.8	17787.5	398.993	8.64022
ENSSSCG00000014633_9_3992141_3992170_m	CAVIN3	63	71	66.2951	74.2756	70.2854	13176	13182	13739.3	13453.8	13596.6	193.448	7.5958	15408	17620	17226.7	17264	17245.3	245.362	7.93877
ENSSSCG00000013627_2_70348879_70348908_m	PRKCSH	44	34	46.3013	35.5686	40.935	22265	22767	23216.9	23236.5	23226.7	567.405	9.14823	15406	17499	17224.4	17145.4	17184.9	419.811	8.7136
ENSSSCG00000030150_8_32367535_32367564_m	UGDH	20	12	21.0461	12.5536	16.7998	3041	2957	3171.01	3017.98	3094.49	184.198	7.52511	12610	14754	14098.4	14455.9	14277.2	849.839	9.73105
ENSSSCG00000008265_3_71668998_71669027_p	DOK1	48	54	50.5105	56.4913	53.5009	13650	14002	14233.6	14290.7	14262.2	266.578	8.05841	11714	13810	13096.7	13531	13313.8	248.852	7.95914
ENSSSCG00000007557_3_1085430_1085459_m	MICALL2	66	50	69.452	52.3068	60.8794	3296	3169	3436.91	3234.35	3335.63	54.7908	5.77586	11551	12899	12914.4	12638.4	12776.4	209.864	7.71331
ENSSSCG00000024124_4_9006192_9006221_p	KCNQ3	131	115	137.852	120.306	129.079	12586	12524	13124.1	12782.3	12953.2	100.351	6.64891	11716	11852	13098.9	11612.5	12355.7	95.7224	6.58078
ENSSSCG00000028552_5_51431134_51431163_p	BHLHE41	45	58	47.3536	60.6759	54.0147	11577	12103	12072	12352.6	12212.3	226.091	7.82076	10671	11947	11930.5	11705.6	11818.1	218.794	7.77343
ENSSSCG00000006030_4_30820526_30820555_m	TRHR	20	14	21.0461	14.6459	17.846	12304	12430	12830	12686.3	12758.2	714.905	9.48161	10486	12089	11723.7	11844.8	11784.2	660.33	9.36704
ALDBSSCT0000001422_38_67_m	ZNF596	49	54	51.5628	56.4913	54.0271	11742	12244	12244	12496.5	12370.2	228.964	7.83898	10486	11992	11723.7	11749.7	11736.7	217.238	7.76313
ENSSSCG00000021295_15_125959858_125959887_p	ERBB4	79	67	83.1319	70.0911	76.6115	11620	12182	12116.8	12433.2	12275	160.224	7.32395	10342	12079	11562.7	11835	11698.8	152.703	7.25459
ENSSSCG00000029279_2_76084347_76084376_m	GNA11	89	82	93.6549	85.7831	89.719	29474	29451	30734.1	30058.3	30396.2	338.793	8.40426	10484	10459	11721.5	10247.7	10984.6	122.433	6.93585
ENSSSCG00000010187_14_65098866_65098895_p	TAF5L	41	47	43.1444	49.1684	46.1564	10678	10884	11134.5	11108.4	11121.5	240.952	7.9126	9643	10866	10781.2	10646.5	10713.8	232.12	7.85873
ENSSSCG00000016477_18_7811009_7811038_p	TRBV24-1	205	229	215.722	239.565	227.644	2760	2823	2878	2881.21	2879.61	12.6496	3.66102	9281	11100	10376.5	10875.7	10626.1	46.6787	5.54469
ENSSSCG00000029279_2_76071200_76071229_m	GNA11	51	74	53.6674	77.414	65.5407	3390	3514	3534.93	3586.46	3560.7	54.328	5.76362	8817	10217	9857.71	10010.6	9934.14	151.572	7.24386
ENSSSCG00000022197_15_65696159_65696188_p	HS6ST1	30	28	31.5691	29.2918	30.4304	23163	23830	24153.3	24321.4	24237.3	796.483	9.6375	8486	10213	9487.64	10006.7	9747.15	320.309	8.32332
ENSSSCG00000003499_6_72636458_72636487_m	PLA2G2C	106	78	111.544	81.5986	96.5713	6677	7039	6962.46	7184.15	7073.31	73.2444	6.19465	8615	10017	9631.86	9814.62	9723.24	100.685	6.6537
ENSSSCG00000027046_Y_645779_645808_p	USP9Y	107	107	112.596	111.937	112.266	3250	3109	3388.95	3173.11	3281.03	29.2254	4.86915	8634	9871	9653.11	9671.57	9662.34	86.0661	6.42737
ALDBSSCT0000009851_83_112_p	CCNB1IP1	58	74	61.0335	77.414	69.2238	12315	12988	12841.5	13255.8	13048.7	188.5	7.55842	7776	9419	8693.83	9228.7	8961.26	129.454	7.01629
ENSSSCG00000013437_2_78197418_78197447_p	TCF3	61	63	64.1905	65.9066	65.0485	1371	1395	1429.61	1423.77	1426.69	21.9327	4.45501	7877	9188	8806.75	9002.36	8904.56	136.891	7.09688
ENSSSCG00000012463_X_78878623_78878652_p	CHM	22	20	23.1507	20.9227	22.0367	6203	6254	6468.2	6382.96	6425.58	291.586	8.18778	7814	9084	8736.32	8900.47	8818.39	400.169	8.64446
ENSSSCG00000021397_13_80140819_80140848_m	PODXL2	71	52	74.7135	54.3991	64.5563	2498	2574	2604.8	2627.08	2615.94	40.5218	5.34063	7696	9166	8604.39	8980.81	8792.6	136.201	7.08959
ENSSSCG00000027700_6_112325673_112325702_p	RPRD1A	38	49	39.9875	51.2607	45.6241	2418	2450	2521.38	2500.52	2510.95	55.0356	5.78229	7616	8869	8514.95	8689.81	8602.38	188.549	7.5588
ENSSSCG00000030798_3_17548426_17548455_m	FUS	62	62	65.2428	64.8604	65.0516	8288	8472	8642.34	8646.7	8644.52	132.887	7.05406	6562	7707	7336.54	7551.29	7443.91	114.431	6.83833
ENSSSCG00000026898_14_82092628_82092657_m	FAM149B1	76	76	79.975	79.5063	79.7407	6938	7101	7234.62	7247.43	7241.02	90.8072	6.50473	6514	7412	7282.87	7262.25	7272.56	91.2027	6.511
ENSSSCG00000004317_1_64132256_64132285_p	UBE2J1	31	28	32.6214	29.2918	30.9566	12849	13392	13398.3	13668.2	13533.2	437.168	8.77205	5872	7088	6565.1	6944.79	6754.94	218.207	7.76955
ENSSSCG00000013881_2_59869114_59869143_m	NXNL1	121	119	127.329	124.49	125.909	9518	9738	9924.93	9938.8	9931.86	78.8811	6.30161	5941	6838	6642.24	6699.84	6671.04	52.9829	5.72745
ENSSSCG00000007080_17_28374708_28374737_m	KIF16B	41	51	43.1444	53.3529	48.2487	8099	8316	8445.26	8487.48	8466.37	175.474	7.45511	5843	6892	6532.67	6752.75	6642.71	137.677	7.10514
ENSSSCG00000005710_1_304995344_304995373_p	LAMC3	25	32	26.3076	33.4763	29.892	5333	5656	5561	5772.63	5666.82	189.577	7.56664	5743	6921	6420.87	6781.17	6601.02	220.829	7.78679
ENSSSCG00000012942_2_5072298_5072327_p	NPAS4	29	33	30.5168	34.5225	32.5196	1759	1797	1834.2	1834.06	1834.13	56.4007	5.81764	5641	7028	6306.83	6886.01	6596.42	202.844	7.66423
ENSSSCG00000017283_12_15046242_15046271_m	CD79B	70	76	73.6612	79.5063	76.5837	3599	3399	3752.87	3469.09	3610.98	47.1507	5.55921	5534	6524	6187.2	6392.19	6289.69	82.1283	6.35981
ENSSSCG00000022032_4_141581465_141581494_m	ENSSSCG00000022032	51	45	53.6674	47.0761	50.3718	4570	4686	4765.38	4782.63	4774.01	94.7754	6.56644	4895	5547	5472.78	5434.93	5453.85	108.272	6.75852
ENSSSCG00000022395_12_55965066_55965095_m	SLC25A35	39	34	41.0398	35.5686	38.3042	1862	1932	1941.61	1971.84	1956.72	51.0838	5.67479	4946	5471	5529.8	5360.46	5445.13	142.155	7.15132
ENSSSCG00000003717_6_103781803_103781832_m	PSMA8	16	30	16.8368	31.3841	24.1105	3385	3254	3529.72	3321.1	3425.41	142.072	7.15047	5041	5052	5636.01	4949.93	5292.97	219.53	7.77827
ENSSSCG00000030653_2_8453645_8453674_p	GANAB	45	38	47.3536	39.7532	43.5534	3196	3208	3332.64	3274.15	3303.4	75.847	6.24502	4503	5299	5034.51	5191.94	5113.22	117.401	6.8753
ENSSSCG00000017730_12_44253262_44253291_m	CDK5R1	481	459	506.158	480.176	493.167	3136	3139	3270.07	3203.73	3236.9	6.5635	2.71447	4572	5138	5111.65	5034.19	5072.92	10.2864	3.36267
ENSSSCG00000022521_6_37880773_37880802_p	DPY19L3	17	30	17.8891	31.3841	24.6366	5460	5658	5693.43	5774.67	5734.05	232.745	7.86261	4311	5091	4819.84	4988.14	4903.99	199.053	7.63701
ENSSSCG00000015596_9_143648669_143648698_p	FAM71A	39	37	41.0398	38.707	39.8734	2013	2063	2099.06	2105.54	2102.3	52.7244	5.7204	4220	4859	4718.1	4760.83	4739.47	118.863	6.89315
ENSSSCG00000004317_1_64132334_64132363_m	UBE2J1	11	7	11.5753	7.32295	9.44914	2891	2961	3014.6	3022.06	3018.33	319.429	8.31935	4034	4723	4510.15	4627.58	4568.86	483.522	8.91744
ENSSSCG00000017037_16_68724401_68724430_p	FABP6	27	20	28.4122	20.9227	24.6674	3262	3418	3401.46	3488.48	3444.97	139.657	7.12574	3975	4617	4444.19	4523.72	4483.95	181.776	7.50602
ALDBSSCT0000004423_95_124_p	ENSSSCG00000032503	121	112	127.329	117.167	122.248	1712	1805	1785.19	1842.22	1813.71	14.8363	3.89106	3825	4522	4276.48	4430.64	4353.56	35.6125	5.15431
ENSSSCG00000026925_7_86267696_86267725_p	EMC4	12	10	12.6276	10.4614	11.5445	8640	8780	9009.39	8961.05	8985.22	778.312	9.6042	3745	4363	4187.04	4274.85	4230.94	366.49	8.51763
ENSSSCG00000007773_3_17961715_17961744_p	ENSSSCG00000007773	44	35	46.3013	36.6148	41.458	2478	2528	2583.94	2580.13	2582.04	62.2807	5.96071	3720	4355	4159.09	4267.01	4213.05	101.622	6.66707
ENSSSCG00000012190_X_23773408_23773437_m	MAGEB5	20	28	21.0461	29.2918	25.1689	4018	4129	4189.78	4214.14	4201.96	166.95	7.38328	3812	4212	4261.95	4126.9	4194.42	166.651	7.38068
ENSSSCG00000006925_4_139699185_139699214_p	KYAT3	31	29	32.6214	30.3379	31.4797	6668	6735	6953.08	6873.88	6913.48	219.617	7.77885	3718	4222	4156.85	4136.7	4146.77	131.729	7.04143
ALDBSSCT0000002138_163_192_p	MXRA7	358	332	376.724	347.317	362.021	635	712	662.148	726.682	694.415	1.91816	0.939726	3719	4208	4157.97	4122.98	4140.47	11.4371	3.51565
ENSSSCG00000026925_7_86267692_86267721_m	EMC4	24	13	25.2553	13.5998	19.4275	8591	8654	8958.29	8832.45	8895.37	457.875	8.83881	3773	4142	4218.34	4058.31	4138.33	213.014	7.7348
ENSSSCG00000016901_16_36327358_36327387_m	GZMK	78	68	82.0796	71.1372	76.6084	941	993	981.231	1013.48	997.354	13.0189	3.70253	3585	4249	4008.15	4163.15	4085.65	53.3316	5.73692
ENSSSCG00000001751_7_52777824_52777853_m	CHRNA5	63	55	66.2951	57.5375	61.9163	3957	4059	4126.17	4142.7	4134.44	66.7747	6.06123	3843	3914	4296.6	3834.92	4065.76	65.6655	6.03706
ENSSSCG00000029656_X_43540174_43540203_m	NDP	33	22	34.726	23.015	28.8705	7718	7793	8047.97	7953.7	8000.83	277.128	8.11441	3633	4126	4061.82	4042.64	4052.23	140.359	7.13298
ENSSSCG00000026595_JH118788.1_51626_51655_m	DEF6	189	176	198.885	184.12	191.503	1113	1235	1160.58	1260.47	1210.53	6.3212	2.6602	3491	4145	3903.06	4061.25	3982.16	20.7943	4.37811
ENSSSCG00000028600_7_99411383_99411412_m	SLC39A9	4	4	4.20921	4.18454	4.19688	4943	5029	5154.33	5132.7	5143.52	1225.56	10.2592	3538	4071	3955.6	3988.75	3972.18	946.46	9.8864
ENSSSCG00000003928_6_154047070_154047099_m	PLK3	141	132	148.375	138.09	143.232	2666	2792	2779.98	2849.57	2814.78	19.6518	4.29659	3453	3972	3860.57	3891.75	3876.16	27.0621	4.7582
ENSSSCG00000011669_13_89614204_89614233_p	SLC25A36	52	53	54.7197	55.4452	55.0825	10768	11186	11228.4	11416.7	11322.5	205.556	7.68339	3324	4036	3716.34	3954.46	3835.4	69.6302	6.12164
ENSSSCG00000003222_6_51330652_51330681_p	SYT3	72	74	75.7658	77.414	76.5899	1741	1782	1815.43	1818.75	1817.09	23.7249	4.56833	3407	3920	3809.14	3840.8	3824.97	49.9409	5.64215
ENSSSCG00000009142_8_120826836_120826865_p	SEC24B	18	12	18.9414	12.5536	15.7475	2208	2177	2302.4	2221.89	2262.15	143.651	7.16642	3578	3594	4000.33	3521.39	3760.86	238.822	7.89979
ENSSSCG00000006533_4_103526284_103526313_p	ADAM15	156	165	164.159	172.612	168.386	1300	1307	1355.58	1333.95	1344.77	7.98622	2.99751	3310	3884	3700.69	3805.53	3753.11	22.2888	4.47824
ENSSSCG00000005665_1_303260900_303260929_p	PHYHD1	36	29	37.8829	30.3379	34.1104	4349	4543	4534.93	4636.68	4585.81	134.44	7.07082	3313	3825	3704.05	3747.72	3725.88	109.23	6.77123
ENSSSCG00000014654_9_4414702_4414731_p	ENSSSCG00000033938	23	32	24.203	33.4763	28.8397	4713	4860	4914.5	4960.22	4937.36	171.2	7.41954	3285	3740	3672.74	3664.44	3668.59	127.206	6.99103
ENSSSCG00000022197_15_65695948_65695977_p	HS6ST1	50	44	52.6151	46.03	49.3226	7158	7666	7464.03	7824.08	7644.05	154.981	7.27595	3111	3785	3478.2	3708.53	3593.37	72.8544	6.18694
ENSSSCG00000011325_13_32981128_32981157_m	MYL3	32	26	33.6737	27.1995	30.4366	1077	1057	1123.05	1078.8	1100.92	36.1709	5.17676	3223	3620	3603.42	3546.86	3575.14	117.462	6.87605
ALDBSSCT0000011597_30_59_m	ENSSSCG00000036385	11	9	11.5753	9.41522	10.4953	919	1000	958.29	1020.62	989.455	94.2763	6.55882	3065	3677	3426.77	3602.71	3514.74	334.888	8.38753
ENSSSCG00000006577_4_104904623_104904652_m	S100A5	34	28	35.7783	29.2918	32.535	3014	3028	3142.86	3090.44	3116.65	95.7936	6.58186	3096	3549	3461.43	3477.3	3469.36	106.635	6.73653
ENSSSCG00000008221_3_61098600_61098629_m	KDM3A	37	35	38.9352	36.6148	37.775	3511	3688	3661.11	3764.05	3712.58	98.2814	6.61885	2986	3422	3338.45	3352.86	3345.66	88.568	6.46871
ENSSSCG00000003539_6_75674970_75674999_p	GRHL3	81	72	85.2365	75.3218	80.2791	1235	1266	1287.8	1292.11	1289.95	16.0683	4.00615	2939	3445	3285.9	3375.4	3330.65	41.4884	5.37463
ENSSSCG00000014579_9_259963_259992_p	TMEM41B	32	35	33.6737	36.6148	35.1442	2346	2326	2446.3	2373.96	2410.13	68.5783	6.09968	3292	2991	3680.57	2930.57	3305.57	94.0573	6.55547
ENSSSCG00000030680_2_142073768_142073797_p	TCF7	59	60	62.0859	62.7681	62.427	2471	2393	2576.64	2442.35	2509.49	40.1989	5.32908	2804	3199	3134.97	3134.37	3134.67	50.2133	5.65
ENSSSCG00000015880_15_73355829_73355858_p	TANC1	49	50	51.5628	52.3068	51.9348	3995	3995	4165.8	4077.38	4121.59	79.3608	6.31036	2782	3216	3110.37	3151.02	3130.7	60.2813	5.91364
ENSSSCG00000017200_12_5521236_5521265_p	UNC13D	134	143	141.009	149.597	145.303	839	808	874.87	824.662	849.766	5.84823	2.548	2743	3145	3066.77	3081.46	3074.11	21.1566	4.40303
ENSSSCG00000018019_12_60186348_60186377_m	ARHGAP44	121	109	127.329	114.029	120.679	1145	1163	1193.95	1186.98	1190.47	9.86477	3.30228	2656	3062	2969.5	3000.14	2984.82	24.7336	4.6284
ENSSSCG00000030712_14_27650601_27650630_p	GLT1D1	42	52	44.1967	54.3991	49.2979	5858	5950	6108.45	6072.69	6090.57	123.546	6.94891	2534	3012	2833.1	2951.15	2892.12	58.6662	5.87446
ENSSSCG00000015477_9_125394200_125394229_p	CHIT1	4	4	4.20921	4.18454	4.19688	2224	2316	2319.08	2363.76	2341.42	557.896	9.12385	2487	3031	2780.55	2969.76	2875.16	685.07	9.42011
ENSSSCG00000001027_7_5163517_5163546_p	BMP6	48	43	50.5105	44.9838	47.7472	2249	2331	2345.15	2379.07	2362.11	49.4712	5.62852	2547	2959	2847.63	2899.22	2873.42	60.18	5.91121
ENSSSCG00000005130_1_222016163_222016192_m	ELAVL2	72	56	75.7658	58.5836	67.1747	3958	4008	4127.22	4090.65	4108.93	61.1679	5.9347	2542	2910	2842.04	2851.21	2846.62	42.3764	5.40519
ENSSSCG00000011906_13_150586688_150586717_m	IGSF11	36	48	37.8829	50.2145	44.0487	2316	2276	2415.02	2322.93	2368.97	53.7808	5.74902	2525	2910	2823.04	2851.21	2837.12	64.4087	6.00918
ENSSSCG00000013973_2_55352286_55352315_m	LYPD8	89	94	93.6549	98.3368	95.9958	1985	2214	2069.87	2259.65	2164.76	22.5506	4.49509	2452	2977	2741.42	2916.85	2829.14	29.4714	4.88125
ENSSSCG00000008196_3_59347474_59347503_p	FAM178B	34	43	35.7783	44.9838	40.3811	1756	1826	1831.07	1863.65	1847.36	45.7483	5.51565	2457	2873	2747.01	2814.95	2780.98	68.8685	6.10577
ENSSSCG00000030712_14_27650597_27650626_m	GLT1D1	47	40	49.4582	41.8454	45.6518	5795	5913	6042.75	6034.93	6038.84	132.28	7.04746	2430	2895	2716.82	2836.51	2776.67	60.8227	5.92654
ENSSSCG00000020824_16_22411077_22411106_p	ENSSSCG00000020824	25	26	26.3076	27.1995	26.7535	937	857	977.06	874.672	925.866	34.6072	5.113	2456	2799	2745.89	2742.45	2744.17	102.572	6.6805
ENSSSCG00000005425_1_276316218_276316247_m	SLC44A1	41	42	43.1444	43.9377	43.5411	1959	2107	2042.75	2150.45	2096.6	48.1523	5.58953	2278	2769	2546.88	2713.05	2629.97	60.402	5.91653
ENSSSCG00000026617_17_42854865_42854894_m	EIF2S2	27	37	28.4122	38.707	33.5596	1735	1751	1809.18	1787.11	1798.14	53.5806	5.74364	2350	2661	2627.38	2607.24	2617.31	77.9899	6.28521
ENSSSCG00000017953_12_55279145_55279174_m	FXR2	27	30	28.4122	31.3841	29.8981	2222	2304	2317	2351.51	2334.25	78.0736	6.28676	2263	2641	2530.11	2587.64	2558.88	85.5865	6.41931
ENSSSCG00000002944_6_42407337_42407366_p	ENSSSCG00000002944	382	400	401.98	418.454	410.217	1641	1613	1711.16	1646.26	1678.71	4.09225	2.03289	2233	2633	2496.57	2579.8	2538.19	6.18742	2.62934
ENSSSCG00000000964_5_110545273_110545302_p	LMF2	62	52	65.2428	54.3991	59.8209	2839	2951	2960.38	3011.85	2986.11	49.9176	5.64148	2287	2520	2556.94	2469.09	2513.01	42.009	5.39263
ALDBSSCT0000006411_74_103_m	APC	272	272	286.226	284.549	285.388	5415	5378	5646.51	5488.9	5567.7	19.5093	4.28609	2166	2589	2421.66	2536.69	2479.18	8.68705	3.11887
ENSSSCG00000002345_7_102665782_102665811_m	ELMSAN1	53	57	55.772	59.6297	57.7009	2131	2044	2222.11	2086.15	2154.13	37.3327	5.22237	2341	2362	2617.32	2314.28	2465.8	42.7341	5.41732
ENSSSCG00000003196_6_50597935_50597964_m	PTOV1	21	20	22.0984	20.9227	21.5105	3529	3417	3679.88	3487.46	3583.67	166.601	7.38025	2166	2461	2421.66	2411.28	2416.47	112.339	6.81171
ENSSSCG00000004369_1_81579636_81579665_p	PRDM1	110	115	115.753	120.306	118.029	1281	1331	1335.77	1358.45	1347.11	11.4133	3.51265	2193	2403	2451.85	2354.45	2403.15	20.3606	4.34771
ENSSSCG00000023243_6_138826425_138826454_p	NFIA	89	84	93.6549	87.8754	90.7652	2932	3114	3057.35	3178.21	3117.78	34.35	5.10224	2159	2441	2413.84	2391.68	2402.76	26.4723	4.72641
ENSSSCG00000012047_13_207837035_207837064_m	C21orf140	11	15	11.5753	15.692	13.6337	2288	2251	2385.82	2297.42	2341.62	171.752	7.42419	2133	2440	2384.77	2390.7	2387.73	175.135	7.45232
ENSSSCG00000014141_2_95696664_95696693_m	RFESD	107	105	112.596	109.844	111.22	603	657	628.78	670.548	649.664	5.84124	2.54627	2053	2488	2295.32	2437.73	2366.53	21.2778	4.41128
ENSSSCG00000000598_5_59660179_59660208_p	SLC15A5	41	48	43.1444	50.2145	46.6795	1967	2039	2051.1	2081.05	2066.07	44.2608	5.46796	2193	2234	2451.85	2188.86	2320.36	49.7083	5.63541
ENSSSCG00000015024_9_44423747_44423776_m	C11orf1	38	37	39.9875	38.707	39.3473	613	602	639.208	614.414	626.811	15.9302	3.99369	2219	2115	2480.92	2072.27	2276.59	57.859	5.85447
ENSSSCG00000007058_17_20641193_20641222_p	PLCB4	136	131	143.113	137.044	140.078	728	745	759.124	760.362	759.743	5.4237	2.43928	2068	2247	2312.09	2201.6	2256.85	16.1113	4.01
ENSSSCG00000007058_17_20641194_20641223_p	PLCB4	91	91	95.7595	95.1984	95.4789	751	764	783.108	779.754	781.431	8.18433	3.03286	1992	2300	2227.12	2253.53	2240.33	23.4641	4.55238
ENSSSCG00000003065_6_46352553_46352582_m	PLAUR	16	11	16.8368	11.5075	14.1722	1400	1431	1459.85	1460.51	1460.18	103.032	6.68694	1933	2351	2161.16	2303.5	2232.33	157.515	7.29935
ENSSSCG00000006032_4_31473462_31473491_m	EMC2	12	10	12.6276	10.4614	11.5445	2035	2192	2122	2237.2	2179.6	188.8	7.56072	1969	2136	2201.41	2092.84	2147.13	185.987	7.53906
ALDBSSCT0000003132_1_30_m	C3orf67	29	27	30.5168	28.2457	29.3812	969	1036	1010.43	1057.36	1033.9	35.189	5.13705	1911	2157	2136.56	2113.42	2124.99	72.3248	6.17642
ENSSSCG00000030589_12_60648062_60648091_p	HS3ST3A1	28	31	29.4645	32.4302	30.9473	1372	1228	1430.66	1253.32	1341.99	43.3637	5.43841	1993	2055	2228.24	2013.48	2120.86	68.5313	6.09869
ENSSSCG00000016971_16_51904833_51904862_m	MCCC2	23	7	24.203	7.32295	15.763	668	695	696.559	709.331	702.945	44.5948	5.4788	1836	2205	2052.71	2160.45	2106.58	133.641	7.06222
ENSSSCG00000000541_5_47738507_47738536_m	FAR2	6	9	6.31382	9.41522	7.86452	1766	1896	1841.5	1935.1	1888.3	240.104	7.90751	1830	2075	2046	2033.08	2039.54	259.334	8.01867
ENSSSCG00000017644_12_36013961_36013990_m	C17orf47	22	33	23.1507	34.5225	28.8366	932	900	971.846	918.559	945.202	32.7779	5.03465	1765	2143	1973.33	2099.7	2036.52	70.6227	6.14206
ENSSSCG00000006807_GL893192.2_252385_252414_p	ENSSSCG00000040889	117	100	123.119	104.614	113.866	2411	2395	2514.08	2444.39	2479.23	21.7732	4.44448	1763	2130	1971.09	2086.97	2029.03	17.8194	4.15537
ENSSSCG00000004382_1_83349037_83349066_m	SEC63	35	35	36.8306	36.6148	36.7227	4541	4608	4735.14	4703.02	4719.08	128.506	7.00569	1823	1998	2038.18	1957.63	1997.9	54.4052	5.76567
ENSSSCG00000030006_1_243436295_243436324_p	GLIS3	39	25	41.0398	26.1534	33.5966	281	235	293.014	239.846	266.43	7.93026	2.98737	1736	2095	1940.91	2052.67	1996.79	59.4343	5.89322
ENSSSCG00000005706_1_304797570_304797599_p	ABL1	121	119	127.329	124.49	125.909	667	655	695.516	668.507	682.011	5.41669	2.43741	1780	1916	1990.1	1877.29	1933.69	15.3578	3.9409
ENSSSCG00000014579_9_258871_258900_p	TMEM41B	18	12	18.9414	12.5536	15.7475	1176	1249	1226.28	1274.76	1250.52	79.4103	6.31125	1609	2069	1798.92	2027.2	1913.06	121.483	6.92461
ENSSSCG00000017765_12_46843687_46843716_p	ENSSSCG00000017765	26	28	27.3599	29.2918	28.3258	918	883	957.247	901.208	929.228	32.805	5.03584	1728	1899	1931.96	1860.63	1896.3	66.9459	6.06492
ENSSSCG00000030408_10_38153621_38153650_m	DDX58	17	25	17.8891	26.1534	22.0213	829	878	864.442	896.105	880.274	39.9738	5.32098	1664	1871	1860.41	1833.2	1846.8	83.8645	6.38999
ENSSSCG00000005510_1_293009645_293009674_m	PHF19	43	32	45.249	33.4763	39.3627	785	897	818.561	915.497	867.029	22.0267	4.46118	1676	1857	1873.82	1819.48	1846.65	46.9138	5.55194
ENSSSCG00000016585_18_21049328_21049357_p	IMPDH1	5	13	5.26151	13.5998	9.43064	787	787	820.647	803.229	811.938	86.0957	6.42787	1612	1915	1802.27	1876.31	1839.29	195.033	7.60758
ENSSSCG00000004759_1_145631162_145631191_m	SPINT1	143	91	150.479	95.1984	122.839	1861	1828	1940.56	1865.69	1903.13	15.4929	3.95354	1627	1840	1819.04	1802.82	1810.93	14.7424	3.88189
ENSSSCG00000029340_16_46528997_46529026_p	SREK1IP1	16	15	16.8368	15.692	16.2644	368	379	383.733	386.815	385.274	23.6881	4.56609	1565	1902	1749.72	1863.57	1806.65	111.08	6.79545
ENSSSCG00000012437_X_70970725_70970754_p	ATP7A	31	27	32.6214	28.2457	30.4335	2792	2798	2911.37	2855.7	2883.53	94.7485	6.56603	1568	1885	1753.08	1846.92	1800	59.1452	5.88619
ENSSSCG00000012425_X_68701388_68701417_p	UPRT	4	5	4.20921	5.23068	4.71994	1413	1618	1473.41	1651.36	1562.39	331.018	8.37077	1549	1901	1731.83	1862.59	1797.21	380.77	8.57278
ENSSSCG00000022706_13_98952401_98952430_m	ERICH6	29	27	30.5168	28.2457	29.3812	1846	1918	1924.92	1957.55	1941.24	66.0707	6.04594	1571	1844	1756.43	1806.74	1781.59	60.6369	5.92213
ENSSSCG00000012770_X_141933095_141933124_m	CCNQ	94	99	98.9164	103.567	101.242	1535	1521	1600.63	1552.36	1576.5	15.5716	3.96084	1712	1650	1914.07	1616.66	1765.37	17.4371	4.12409
ENSSSCG00000005683_1_303864249_303864278_p	TOR1B	36	24	37.8829	25.1073	31.4951	2440	2466	2544.32	2516.85	2530.58	80.3486	6.3282	1564	1816	1748.61	1779.31	1763.96	56.0074	5.80755
ENSSSCG00000007345_17_46970279_46970308_p	RALGAPB	26	30	27.3599	31.3841	29.372	2126	2199	2216.89	2244.34	2230.62	75.9438	6.24686	1471	1869	1644.63	1831.24	1737.93	59.1698	5.88679
ENSSSCG00000013099_2_10968248_10968277_m	MS4A2	7	12	7.36612	12.5536	9.95987	1165	1190	1214.81	1214.54	1214.67	121.957	6.93022	1533	1790	1713.95	1753.83	1733.89	174.088	7.44367
ENSSSCG00000005210_1_242324174_242324203_m	PDCD1LG2	91	100	95.7595	104.614	100.187	898	876	936.392	894.064	915.228	9.13524	3.19144	1529	1783	1709.47	1746.98	1728.23	17.2501	4.10853
ENSSSCG00000017337_12_18526985_18527014_p	ACBD4	103	97	108.387	101.475	104.931	930	941	969.76	960.404	965.082	9.19729	3.20121	1502	1806	1679.29	1769.51	1724.4	16.4336	4.03858
ENSSSCG00000016946_16_47330263_47330292_m	CENPK	7	11	7.36612	11.5075	9.43681	422	404	440.042	412.331	426.186	45.1621	5.49704	1519	1764	1698.29	1728.36	1713.33	181.558	7.50429
ENSSSCG00000015530_9_133429678_133429707_m	TOR1AIP1	18	19	18.9414	19.8766	19.409	1843	1806	1921.79	1843.24	1882.52	96.9919	6.59979	1536	1724	1717.3	1689.17	1703.23	87.7548	6.45541
ENSSSCG00000017900_12_53990782_53990811_p	KIF1C	82	113	86.2888	118.213	102.251	584	587	608.968	599.104	604.036	5.90738	2.56252	1487	1714	1662.52	1679.37	1670.94	16.3416	4.03047
ENSSSCG00000024583_X_103704241_103704270_m	COL4A5	33	28	34.726	29.2918	32.0089	468	509	488.009	519.496	503.752	15.7379	3.97617	1433	1748	1602.14	1712.68	1657.41	51.7798	5.69432
ENSSSCG00000010447_14_109860352_109860381_m	ACTA2	93	76	97.8641	79.5063	88.6852	1917	1949	1998.96	1989.19	1994.07	22.4848	4.49088	1464	1699	1636.8	1664.67	1650.74	18.6134	4.21827
ENSSSCG00000026238_GL895804.2_13415_13444_p	PROCA1	47	43	49.4582	44.9838	47.221	1243	1229	1296.14	1254.34	1275.24	27.0058	4.7552	1449	1680	1620.03	1646.06	1633.04	34.583	5.11199
ALDBSSCT0000005551_21_50_m	HNRNPA2B1	243	253	255.71	264.672	260.191	88	87	91.7623	88.794	90.2781	0.346969	-1.52712	1445	1680	1615.56	1646.06	1630.81	6.26774	2.64794
ENSSSCG00000014189_JH118722.1_32070_32099_m	ENSSSCG00000014189	265	284	278.86	297.103	287.981	1444	1503	1505.74	1533.99	1519.86	5.27765	2.3999	1406	1715	1571.96	1680.35	1626.15	5.64673	2.49742
ENSSSCG00000028733_8_41672090_41672119_m	USP46	161	152	169.421	159.013	164.217	809	886	843.587	904.27	873.929	5.3218	2.41191	1477	1632	1651.34	1599.03	1625.18	9.89657	3.30693
ENSSSCG00000006024_4_30240634_30240663_m	EBAG9	31	30	32.6214	31.3841	32.0027	612	674	638.165	687.898	663.032	20.718	4.37281	1463	1626	1635.68	1593.15	1614.42	50.4462	5.65667
ENSSSCG00000024057_1_130703740_130703769_p	WDR72	60	63	63.1382	65.9066	64.5224	538	502	561.001	512.352	536.676	8.31768	3.05618	1436	1650	1605.5	1616.66	1611.08	24.9693	4.64209
ENSSSCG00000030030_10_71205256_71205285_m	FBXO18	33	34	34.726	35.5686	35.1473	229	252	238.79	257.196	247.993	7.05583	2.81882	1423	1641	1590.96	1607.85	1599.4	45.5057	5.50798
ENSSSCG00000010400_14_98580217_98580246_p	MSMB	57	66	59.9812	69.045	64.5131	868	911	905.11	929.785	917.448	14.2211	3.82996	1407	1598	1573.07	1565.71	1569.39	24.3267	4.60447
ENSSSCG00000024057_1_130703739_130703768_m	WDR72	83	72	87.3411	75.3218	81.3314	564	542	588.113	553.176	570.645	7.01629	2.81071	1323	1656	1479.16	1622.54	1550.85	19.0683	4.2531
ENSSSCG00000028905_13_118656572_118656601_m	TNIK	184	195	193.624	203.996	198.81	848	867	884.255	884.878	884.566	4.4493	2.15358	1424	1476	1592.08	1446.18	1519.13	7.64111	2.93378
ENSSSCG00000015523_9_132317196_132317225_m	RALGPS2	3	1	3.15691	1.04614	2.10152	623	653	649.635	666.465	658.05	313.13	8.29062	1342	1558	1500.4	1526.52	1513.46	720.174	9.4922
ENSSSCG00000000504_5_37329380_37329409_p	PTPRB	32	22	33.6737	23.015	28.3443	896	1032	934.307	1053.28	993.794	35.0615	5.13181	1374	1518	1536.18	1487.33	1511.75	53.3353	5.73702
ENSSSCG00000029328_2_1567628_1567657_m	FADD	42	43	44.1967	44.9838	44.5903	380	363	396.246	370.485	383.366	8.59752	3.10392	1328	1526	1484.75	1495.17	1489.96	33.4144	5.0624
ENSSSCG00000021818_11_24168856_24168885_m	ENOX1	120	150	126.276	156.92	141.598	655	681	683.003	695.043	689.023	4.86604	2.28275	1346	1460	1504.87	1430.5	1467.69	10.3651	3.37367
ENSSSCG00000015884_15_73951445_73951474_p	CD302	17	13	17.8891	13.5998	15.7445	1457	1523	1519.29	1554.41	1536.85	97.612	6.60899	1320	1486	1475.8	1455.98	1465.89	93.1052	6.54079
ENSSSCG00000022272_GL892849.2_15976_16005_p	OXR1	47	35	49.4582	36.6148	43.0365	1277	1324	1331.6	1351.3	1341.45	31.17	4.96209	1349	1425	1508.23	1396.21	1452.22	33.7439	5.07655
ENSSSCG00000024862_12_55007014_55007043_p	FGF11	15	16	15.7845	16.7382	16.2614	1570	1574	1637.12	1606.46	1621.79	99.7328	6.64	1239	1410	1385.24	1381.51	1383.38	85.0715	6.4106
ENSSSCG00000003987_6_56926844_56926873_p	ZSCAN4	21	14	22.0984	14.6459	18.3721	490	516	510.949	526.64	518.795	28.2381	4.81957	1181	1472	1320.4	1442.26	1381.33	75.1861	6.23239
ENSSSCG00000009998_14_50303125_50303154_p	CASTOR1	12	25	12.6276	26.1534	19.3905	1343	1439	1400.42	1468.67	1434.55	73.9818	6.2091	1182	1467	1321.52	1437.36	1379.44	71.1399	6.15259
ENSSSCG00000026863_11_74553921_74553950_m	FARP1	122	124	128.381	129.721	129.051	1510	1483	1574.56	1513.58	1544.07	11.9648	3.58073	1191	1442	1331.58	1412.87	1372.22	10.6332	3.4105
ENSSSCG00000012982_2_5768008_5768037_p	SIPA1	55	45	57.8766	47.0761	52.4764	527	523	549.531	533.785	541.658	10.3219	3.36764	1206	1418	1348.35	1389.35	1368.85	26.0851	4.70515
ENSSSCG00000004353_1_75168153_75168182_p	CCNC	103	114	108.387	119.259	113.823	2226	2252	2321.17	2298.44	2309.8	20.2929	4.3429	1187	1420	1327.11	1391.31	1359.21	11.9414	3.5779
ENSSSCG00000017220_12_6302787_6302816_p	OTOP3	71	74	74.7135	77.414	76.0638	322	339	335.767	345.99	340.878	4.48148	2.16398	1207	1379	1349.47	1351.14	1350.3	17.7522	4.14993
ENSSSCG00000001618_7_41840392_41840421_p	NCR2	40	46	42.0921	48.1222	45.1072	702	724	732.013	738.929	735.471	16.305	4.02724	1219	1331	1362.88	1304.11	1333.5	29.5628	4.88571
ENSSSCG00000013094_2_9722007_9722036_m	DDB1	100	95	105.23	99.3829	102.307	433	501	451.512	511.331	481.422	4.70568	2.2344	1184	1342	1323.75	1314.89	1319.32	12.8957	3.68882
ENSSSCG00000004717_1_143214054_143214083_p	UBR1	50	54	52.6151	56.4913	54.5532	1408	1449	1468.2	1478.88	1473.54	27.011	4.75548	1113	1393	1244.37	1364.86	1304.61	23.9145	4.57981
ENSSSCG00000021291_3_82781301_82781330_m	WDPCP	6	10	6.31382	10.4614	8.38759	1221	1180	1273.2	1204.33	1238.77	147.691	7.20643	1159	1329	1295.8	1302.15	1298.98	154.869	7.2749
ENSSSCG00000026454_1_178854474_178854503_m	PMAIP1	7	17	7.36612	17.7843	12.5752	1476	1280	1539.1	1306.39	1422.75	113.139	6.82195	1189	1285	1329.34	1259.04	1294.19	102.916	6.68532
ENSSSCG00000030413_13_126460678_126460707_p	PIK3CA	18	29	18.9414	30.3379	24.6397	1349	1380	1406.67	1408.46	1407.57	57.1259	5.83607	1146	1334	1281.27	1307.05	1294.16	52.5233	5.71489
ENSSSCG00000007646_3_7364911_7364940_p	LAMTOR4	46	55	48.4059	57.5375	52.9717	1461	1444	1523.46	1473.78	1498.62	28.2909	4.82227	1115	1351	1246.61	1323.7	1285.16	24.2612	4.60058
ENSSSCG00000009763_14_30731310_30731339_m	ZNF664	21	32	22.0984	33.4763	27.7873	626	633	652.764	646.053	649.408	23.3706	4.54663	1135	1324	1268.97	1297.25	1283.11	46.176	5.52907
ENSSSCG00000000107_5_6890495_6890524_p	CSNK1E	50	54	52.6151	56.4913	54.5532	2212	2274	2306.57	2320.89	2313.73	42.4124	5.40641	1125	1310	1257.79	1283.53	1270.66	23.2921	4.54177
ENSSSCG00000015771_15_45495463_45495492_p	NEIL3	48	52	50.5105	54.3991	52.4548	1019	1036	1062.57	1057.36	1059.96	20.2072	4.3368	1125	1249	1257.79	1223.77	1240.78	23.6542	4.56403
ENSSSCG00000006209_4_74188802_74188831_p	VCPIP1	43	38	45.249	39.7532	42.5011	225	250	234.619	255.155	244.887	5.76191	2.52655	1084	1226	1211.95	1201.23	1206.59	28.3896	4.82729
ENSSSCG00000029648_9_94247239_94247268_p	ISPD	20	23	21.0461	24.0611	22.5536	319	341	332.638	348.032	340.335	15.0901	3.91553	1041	1246	1163.87	1220.83	1192.35	52.8674	5.72431
ENSSSCG00000021786_13_120826984_120827013_m	ENSSSCG00000021786	25	17	26.3076	17.7843	22.0459	1084	1192	1130.34	1216.58	1173.46	53.2281	5.73411	1090	1187	1218.66	1163.02	1190.84	54.0162	5.75532
ENSSSCG00000009761_14_30443191_30443220_m	NCOR2	80	83	84.1842	86.8293	85.5067	1058	1084	1103.23	1106.35	1104.79	12.9205	3.69159	1047	1230	1170.58	1205.15	1187.87	13.8921	3.79619
ENSSSCG00000014035_2_81934674_81934703_p	TMED9	14	24	14.7322	25.1073	19.9197	294	293	306.569	299.042	302.806	15.2013	3.92612	1032	1220	1153.81	1195.35	1174.58	58.9657	5.8818
ENSSSCG00000024393_13_130480900_130480929_p	B3GNT5	19	18	19.9937	18.8304	19.4121	332	316	346.194	322.516	334.355	17.2241	4.10635	1070	1175	1196.3	1151.26	1173.78	60.4663	5.91806
ENSSSCG00000005094_1_211526962_211526991_p	TMEM30B	7	5	7.36612	5.23068	6.2984	526	558	548.488	569.506	558.997	88.7523	6.47171	1026	1204	1147.1	1179.67	1163.39	184.712	7.52913
ENSSSCG00000023288_JH118404.1_118744_118773_m	PNISR	20	24	21.0461	25.1073	23.0767	718	695	748.697	709.331	729.014	31.591	4.98144	992	1234	1109.09	1209.07	1159.08	50.2273	5.6504
ENSSSCG00000012375_X_63712648_63712677_p	DLG3	45	44	47.3536	46.03	46.6918	1964	2117	2047.97	2160.65	2104.31	45.0681	5.49403	1007	1134	1125.86	1111.09	1118.47	23.9544	4.58222
ENSSSCG00000005666_1_303275208_303275237_p	DOLK	81	74	85.2365	77.414	81.3253	963	981	1004.17	1001.23	1002.7	12.3295	3.62404	989	1139	1105.74	1115.99	1110.86	13.6595	3.77183
ENSSSCG00000009449_11_35067468_35067497_p	TDRD3	30	46	31.5691	48.1222	39.8457	569	602	593.327	614.414	603.87	15.1552	3.92174	983	1135	1099.03	1112.07	1105.55	27.7458	4.7942
ENSSSCG00000014913_9_22177256_22177285_m	PICALM	70	90	73.6612	94.1522	83.9067	1129	1216	1177.27	1241.07	1209.17	14.4109	3.84909	986	1130	1102.38	1107.17	1104.78	13.1667	3.71882
ENSSSCG00000007993_3_41290236_41290265_p	CAPN15	77	101	81.0273	105.66	93.3435	631	608	657.977	620.537	639.257	6.84844	2.77578	996	1103	1113.56	1080.71	1097.14	11.7538	3.55505
ENSSSCG00000018055_12_63139605_63139634_m	PEMT	42	44	44.1967	46.03	45.1133	1013	1040	1056.31	1061.45	1058.88	23.4715	4.55284	985	1110	1101.26	1087.57	1094.42	24.2593	4.60047
ENSSSCG00000021604_2_145679384_145679413_m	PKD2L2	62	63	65.2428	65.9066	65.5747	322	347	335.767	354.155	344.961	5.26058	2.39522	946	1126	1057.66	1103.25	1080.46	16.4767	4.04236
ENSSSCG00000022028_17_14009036_14009065_p	ENSSSCG00000022028	39	29	41.0398	30.3379	35.6889	1857	1814	1936.39	1851.41	1893.9	53.0669	5.72974	932	1140	1042.01	1116.97	1079.49	30.2472	4.91873
ENSSSCG00000008565_3_119462080_119462109_p	C2orf70	104	81	109.439	84.737	97.0882	1051	1003	1095.93	1023.68	1059.81	10.9159	3.44836	1037	1009	1159.4	988.614	1074.01	11.0622	3.46756
ENSSSCG00000027051_7_86384626_86384655_p	EMC7	304	304	319.9	318.025	318.963	3084	3117	3215.85	3181.27	3198.56	10.028	3.32596	936	1119	1046.48	1096.39	1071.44	3.35913	1.74809
ENSSSCG00000006315_4_91736630_91736659_m	MAEL	180	194	189.414	202.95	196.182	1105	1098	1152.24	1120.64	1136.44	5.79278	2.53426	1023	1015	1143.75	994.493	1069.12	5.44963	2.44616
ENSSSCG00000017234_12_6504477_6504506_p	CD300LF	46	56	48.4059	58.5836	53.4948	750	794	782.065	810.373	796.219	14.8841	3.8957	954	1079	1066.6	1057.2	1061.9	19.8506	4.31111
ALDBSSCT0000002686_36_65_p	UBA5	110	142	115.753	148.551	132.152	1301	1321	1356.62	1348.24	1352.43	10.2339	3.35528	954	1063	1066.6	1041.52	1054.06	7.97613	2.99569
ENSSSCG00000010016_14_50887774_50887803_p	MORC2	11	10	11.5753	10.4614	11.0183	429	428	447.341	436.826	442.083	40.1225	5.32634	950	1057	1062.13	1035.64	1048.89	95.1947	6.57281
ENSSSCG00000017778_12_47140584_47140613_p	DHRS13	42	51	44.1967	53.3529	48.7748	897	788	935.35	804.249	869.799	17.833	4.15647	955	1043	1067.72	1021.93	1044.82	21.4214	4.42098
ENSSSCG00000007927_3_38491233_38491262_p	PPL	57	65	59.9812	67.9988	63.99	1308	1411	1363.92	1440.1	1402.01	21.9098	4.4535	928	1073	1037.54	1051.32	1044.43	16.3217	4.02872
ENSSSCG00000014781_9_6547851_6547880_p	ENSSSCG00000014781	24	33	25.2553	34.5225	29.8889	1071	1116	1116.79	1139.01	1127.9	37.7365	5.23789	961	1034	1074.43	1013.11	1043.77	34.9217	5.12605
ENSSSCG00000023463_14_6418492_6418521_p	GFRA2	59	65	62.0859	67.9988	65.0423	1864	1756	1943.69	1792.21	1867.95	28.719	4.84393	914	1082	1021.88	1060.14	1041.01	16.0051	4.00046
ENSSSCG00000003632_6_85521652_85521681_m	ENSSSCG00000003632	30	52	31.5691	54.3991	42.9841	1253	1133	1306.57	1156.36	1231.47	28.6494	4.84043	921	1072	1029.71	1050.34	1040.03	24.1956	4.59667
ENSSSCG00000005382_1_269090745_269090774_m	TGFBR1	86	81	90.498	84.737	87.6175	1026	1040	1069.86	1061.45	1065.66	12.1626	3.60438	984	998	1100.15	977.836	1038.99	11.8583	3.56782
ENSSSCG00000025825_GL896411.2_49037_49066_m	ENSSSCG00000012235	103	91	108.387	95.1984	101.793	348	369	362.878	376.609	369.744	3.63232	1.86089	921	1065	1029.71	1043.48	1036.6	10.1834	3.34815
ENSSSCG00000000764_5_71747417_71747446_m	HDHD5	78	68	82.0796	71.1372	76.6084	1086	1101	1132.43	1123.7	1128.07	14.7251	3.88021	913	1062	1020.77	1040.54	1030.65	13.4535	3.74991
ENSSSCG00000023312_X_65782127_65782156_p	PIN4	18	27	18.9414	28.2457	23.5936	585	512	610.011	522.558	566.284	24.0016	4.58506	939	1007	1049.83	986.654	1018.24	43.1577	5.43155
ENSSSCG00000020706_13_209752371_209752400_p	ENSSSCG00000020706	463	459	487.216	480.176	483.696	401	413	418.144	421.516	419.83	0.867963	-0.204295	887	1062	991.696	1040.54	1016.12	2.10074	1.0709
ENSSSCG00000017785_12_47452218_47452247_m	NUFIP2	66	68	69.452	71.1372	70.2946	279	276	290.928	281.691	286.31	4.073	2.02609	850	1101	950.329	1078.76	1014.54	14.4327	3.85127
ENSSSCG00000005252_1_249487887_249487916_p	PTAR1	36	38	37.8829	39.7532	38.818	812	821	846.716	837.93	842.323	21.6993	4.43957	879	1050	982.752	1028.79	1005.77	25.9098	4.69543
ENSSSCG00000001279_7_25776070_25776099_m	ENSSSCG00000032717	39	47	41.0398	49.1684	45.1041	454	430	473.41	438.867	456.138	10.113	3.33814	902	1019	1008.47	998.412	1003.44	22.2472	4.47555
ENSSSCG00000027675_13_57883627_57883656_m	ENSSSCG00000027675	31	35	32.6214	36.6148	34.6181	808	823	842.545	839.971	841.258	24.3011	4.60295	889	1027	993.932	1006.25	1000.09	28.8893	4.85246
ENSSSCG00000009070_8_102930945_102930974_m	SCLT1	50	44	52.6151	46.03	49.3226	777	778	810.219	794.043	802.131	16.263	4.02352	946	959	1057.66	939.624	998.642	20.2472	4.33965
ENSSSCG00000012070_13_213581698_213581727_m	B3GALT5	25	41	26.3076	42.8916	34.5996	480	482	500.522	491.939	496.23	14.3421	3.84218	863	1051	964.863	1029.77	997.314	28.8245	4.84922
ENSSSCG00000026125_13_126312621_126312650_p	ZMAT3	30	25	31.5691	26.1534	28.8612	1297	1376	1352.45	1404.37	1378.41	47.76	5.57773	843	1070	942.503	1048.38	995.442	34.4906	5.10813
ENSSSCG00000022141_13_33134824_33134853_m	NBEAL2	293	313	308.325	327.44	317.883	2077	2076	2165.8	2118.81	2142.3	6.73929	2.7526	910	985	1017.41	965.099	991.255	3.11831	1.64076
ENSSSCG00000021812_2_10781610_10781639_m	MS4A1	41	36	43.1444	37.6609	40.4026	1330	1441	1386.86	1470.71	1428.79	35.3637	5.1442	891	976	996.168	956.281	976.225	24.1624	4.59469
ENSSSCG00000022547_17_40347271_40347300_m	FOXS1	57	56	59.9812	58.5836	59.2824	2358	2369	2458.81	2417.85	2438.33	41.1308	5.36215	832	1039	930.204	1018.01	974.106	16.4316	4.0384
ENSSSCG00000023012_6_12249412_12249441_p	ENSSSCG00000023012	1	4	1.0523	4.18454	2.61842	749	848	781.022	865.486	823.254	314.408	8.2965	884	976	988.342	956.281	972.311	371.335	8.53658
ENSSSCG00000009508_11_74078948_74078977_m	CISD1	52	50	54.7197	52.3068	53.5133	813	857	847.758	874.672	861.215	16.0935	4.00841	822	1009	919.024	988.614	953.819	17.824	4.15575
ENSSSCG00000024835_13_37189413_37189442_p	IQCF6	44	46	46.3013	48.1222	47.2118	704	700	734.098	714.435	724.266	15.3408	3.9393	852	970	952.565	950.402	951.483	20.1535	4.33296
ENSSSCG00000017135_12_333996_334025_p	ZNF750	125	112	131.538	117.167	124.353	525	586	547.445	598.084	572.765	4.60598	2.20351	817	1003	913.434	982.735	948.085	7.62417	2.93058
ENSSSCG00000028355_12_1163706_1163735_m	ACTG1	47	53	49.4582	55.4452	52.4517	1150	1098	1199.17	1120.64	1159.9	22.1137	4.46687	804	1001	898.899	980.776	939.838	17.9181	4.16335
ENSSSCG00000009508_11_74078950_74078979_p	CISD1	50	51	52.6151	53.3529	52.984	760	844	792.492	861.404	826.948	15.6075	3.96417	827	965	924.614	945.503	935.059	17.6479	4.14143
ENSSSCG00000007736_3_16512829_16512858_m	TMEM248	29	26	30.5168	27.1995	28.8582	580	612	604.797	624.62	614.708	21.301	4.41285	808	979	903.371	959.22	931.296	32.2715	5.01219
ENSSSCG00000017135_12_333997_334026_p	ZNF750	103	102	108.387	106.706	107.547	582	515	606.882	525.62	566.251	5.26517	2.39648	829	953	926.85	933.745	930.298	8.65019	3.11273
ENSSSCG00000007712_3_10655690_10655719_m	DNAJC30	17	18	17.8891	18.8304	18.3598	388	414	404.588	422.537	413.563	22.5254	4.49348	839	932	938.031	913.17	925.6	50.4145	5.65577
ENSSSCG00000003434_6_65947209_65947238_m	MFN2	130	150	136.799	156.92	146.86	238	282	248.175	287.815	267.995	1.82484	0.867767	813	945	908.962	925.907	917.434	6.24701	2.64316
ENSSSCG00000017294_12_15319134_15319163_m	DCAF7	113	105	118.91	109.844	114.377	706	721	736.184	735.868	736.026	6.43507	2.68596	803	956	897.781	936.685	917.233	8.01937	3.00349
ENSSSCG00000015021_9_44165390_44165419_p	C11orf88	60	56	63.1382	58.5836	60.8609	709	732	739.312	747.094	743.203	12.2115	3.61017	794	958	887.719	938.644	913.182	15.0044	3.90731
ENSSSCG00000000186_5_15455762_15455791_m	RHEBL1	40	36	42.0921	37.6609	39.8765	621	716	647.55	730.764	689.157	17.2823	4.11122	773	947	864.24	927.867	896.053	22.4707	4.48997
ENSSSCG00000003382_6_62354734_62354763_m	TAS1R1	11	15	11.5753	15.692	13.6337	1612	1638	1680.92	1671.78	1676.35	122.956	6.942	776	934	867.594	915.129	891.362	65.3794	6.03076
ENSSSCG00000008221_3_61115644_61115673_p	KDM3A	68	68	71.5566	71.1372	71.3469	1281	1370	1335.77	1398.25	1367.01	19.16	4.26003	773	937	864.24	918.069	891.155	12.4904	3.64275
ENSSSCG00000017705_12_41223758_41223787_m	CCL5	41	29	43.1444	30.3379	36.7412	2757	2946	2874.87	3006.75	2940.81	80.0413	6.32267	757	945	846.352	925.907	886.129	24.1182	4.59205
ALDBSSCT0000007573_161_190_m	YTHDF3	226	232	237.82	242.703	240.262	343	352	357.664	359.258	358.461	1.49196	0.57721	779	910	870.948	891.614	881.281	3.668	1.87499
ENSSSCG00000012002_13_187851537_187851566_p	ROBO2	112	125	117.858	130.767	124.312	1256	1258	1309.7	1283.94	1296.82	10.4319	3.38294	799	862	893.309	844.584	868.947	6.99002	2.8053
ENSSSCG00000026098_2_90229108_90229137_p	CMYA5	89	68	93.6549	71.1372	82.3961	612	621	638.165	633.805	635.985	7.71863	2.94835	748	912	836.289	893.574	864.932	10.4972	3.39194
ENSSSCG00000004910_1_179257616_179257645_p	RAX	4	2	4.20921	2.09227	3.15074	998	1019	1040.67	1040.01	1040.34	330.189	8.36715	807	840	902.253	823.029	862.641	273.79	8.09693
ENSSSCG00000017536_12_24843437_24843466_p	HOXB9	19	17	19.9937	17.7843	18.889	1266	1274	1320.13	1300.27	1310.2	69.3629	6.11609	757	885	846.352	867.119	856.736	45.3563	5.50323
ENSSSCG00000025988_GL893093.2_36709_36738_m	INPP5K	56	42	58.9289	43.9377	51.4333	772	805	805.005	821.6	813.303	15.8128	3.98302	754	873	842.998	855.362	849.18	16.5103	4.04529
ENSSSCG00000024475_JH118495.1_46651_46680_m	RNGTT	69	83	72.6089	86.8293	79.7191	745	746	776.851	761.383	769.117	9.64784	3.27021	818	788	914.552	772.079	843.315	10.5786	3.40308
ENSSSCG00000011553_13_73174054_73174083_m	ENSSSCG00000011553	29	23	30.5168	24.0611	27.2889	54	56	56.3087	57.1548	56.7317	2.07893	1.05584	751	848	839.644	830.867	835.255	30.6078	4.93583
ENSSSCG00000014920_9_23003859_23003888_p	FZD4	75	80	78.9227	83.6909	81.3068	411	430	428.572	438.867	433.719	5.33436	2.41531	740	852	827.345	834.786	831.066	10.2214	3.35351
ENSSSCG00000009680_14_13661881_13661910_p	EXTL3	8	10	8.41842	10.4614	9.43989	411	400	428.572	408.248	418.41	44.3236	5.47	707	882	790.45	864.18	827.315	87.6403	6.45352
ENSSSCG00000001868_7_61908967_61908996_p	TSPAN3	10	4	10.523	4.18454	7.35378	196	196	204.38	200.042	202.211	27.4975	4.78123	714	847	798.276	829.887	814.082	110.702	6.79054
ENSSSCG00000017124_16_86793762_86793791_p	ANKRD33B	131	132	137.852	138.09	137.971	153	144	159.541	146.969	153.255	1.11078	0.151574	748	801	836.289	784.817	810.553	5.87482	2.55454
ENSSSCG00000002265_7_92212219_92212248_p	FAM174B	127	138	133.642	144.367	139.005	2844	2847	2965.59	2905.71	2935.65	21.1191	4.40047	695	855	777.034	837.725	807.38	5.80829	2.53811
ENSSSCG00000013609_2_70905738_70905767_m	ENSSSCG00000013609	105	103	110.492	107.752	109.122	581	561	605.84	572.568	589.204	5.3995	2.43283	721	815	806.103	798.534	802.318	7.3525	2.87823
ENSSSCG00000011105_10_63369112_63369141_m	CUL2	85	84	89.4457	87.8754	88.6606	411	388	428.572	396.001	412.286	4.65016	2.21728	759	751	848.588	735.827	792.207	8.93528	3.15951
ENSSSCG00000030603_4_15790096_15790125_m	TATDN1	59	59	62.0859	61.722	61.9039	1005	987	1047.97	1007.35	1027.66	16.6009	4.05319	704	808	787.096	791.675	789.386	12.7518	3.67263
ENSSSCG00000007505_17_65055043_65055072_m	CTCFL	77	90	81.0273	94.1522	87.5898	1585	1599	1652.76	1631.97	1642.37	18.7507	4.22887	624	880	697.653	862.22	779.937	8.90443	3.15452
ALDBSSCT0000006586_152_181_m	PRR14	98	82	103.126	85.7831	94.4544	830	796	865.485	812.414	838.95	8.88206	3.15089	672	824	751.319	807.352	779.335	8.25092	3.04455
ENSSSCG00000007505_17_65055124_65055153_m	CTCFL	33	29	34.726	30.3379	32.532	191	205	199.166	209.227	204.197	6.2768	2.65003	729	753	815.047	737.786	776.417	23.8663	4.5769
ENSSSCG00000027684_6_77141601_77141630_p	TRIM63	33	37	34.726	38.707	36.7165	2435	2498	2539.1	2549.51	2544.31	69.296	6.1147	711	771	794.922	755.423	775.172	21.1124	4.40002
ENSSSCG00000012249_X_40449894_40449923_m	CXorf38	14	23	14.7322	24.0611	19.3967	525	519	547.445	529.702	538.574	27.7663	4.79526	709	759	792.686	743.665	768.176	39.6035	5.30755
ENSSSCG00000020813_3_120114_120143_p	FAM20C	34	35	35.7783	36.6148	36.1965	845	803	881.126	819.558	850.342	23.4924	4.55412	737	697	823.991	682.918	753.454	20.8157	4.3796
ENSSSCG00000006184_4_68375754_68375783_p	TERF1	74	66	77.8704	69.045	73.4577	485	474	505.735	483.774	494.755	6.73524	2.75173	670	764	749.083	748.564	748.823	10.1939	3.34964
ENSSSCG00000026025_6_75403773_75403802_m	GALE	60	78	63.1382	81.5986	72.3684	3204	3322	3340.98	3390.5	3365.74	46.5085	5.53942	637	766	712.188	750.524	731.356	10.106	3.33714
ENSSSCG00000009768_14_31022889_31022918_p	TCTN2	91	99	95.7595	103.567	99.6635	492	523	513.035	533.785	523.41	5.25177	2.3928	614	790	686.473	774.039	730.256	7.32722	2.87326
ENSSSCG00000026149_GL896290.2_13176_13205_p	PKLR	19	7	19.9937	7.32295	13.6583	386	383	402.503	390.898	396.7	29.0445	4.86019	636	754	711.07	738.766	724.918	53.0751	5.72996
ENSSSCG00000023604_8_12381171_12381200_m	LAP3	24	27	25.2553	28.2457	26.7505	260	256	271.116	261.279	266.197	9.95113	3.31486	628	754	702.125	738.766	720.446	26.9321	4.75125
ENSSSCG00000009304_11_4210951_4210980_p	RASL11A	59	53	62.0859	55.4452	58.7655	231	230	240.876	234.743	237.809	4.04675	2.01676	620	757	693.181	741.705	717.443	12.2086	3.60982
ENSSSCG00000022545_6_47832321_47832350_m	CALM3	261	283	274.651	296.056	285.354	80	84	83.4203	85.7321	84.5762	0.296391	-1.75443	652	719	728.958	704.473	716.716	2.51167	1.32865
ENSSSCG00000001027_7_5163518_5163547_m	BMP6	59	55	62.0859	57.5375	59.8117	126	109	131.387	111.248	121.317	2.02832	1.02029	627	743	701.007	727.988	714.498	11.9458	3.57843
ALDBSSCT0000011968_151_180_m	KLHL13	71	65	74.7135	67.9988	71.3562	862	894	898.853	912.435	905.644	12.6919	3.66583	652	704	728.958	689.776	709.367	9.94122	3.31342
ENSSSCG00000030251_9_133318152_133318181_p	TOR1AIP2	157	157	165.212	164.243	164.727	2386	2450	2488.01	2500.52	2494.26	15.1418	3.92046	621	739	694.299	724.069	709.184	4.3052	2.10608
ENSSSCG00000011447_13_38041183_38041212_m	SPCS1	27	34	28.4122	35.5686	31.9904	927	1058	966.632	1079.82	1023.22	31.9854	4.99934	649	698	725.604	683.898	704.751	22.0301	4.4614
ENSSSCG00000009802_14_32596289_32596318_m	WDR66	33	30	34.726	31.3841	33.055	1578	1606	1645.46	1639.12	1642.29	49.6835	5.6347	632	693	706.597	678.999	692.798	20.9589	4.38949
ENSSSCG00000010078_14_53470781_53470810_p	TOP3B	27	28	28.4122	29.2918	28.852	1222	1308	1274.24	1334.97	1304.61	45.2173	5.4988	607	716	678.647	701.534	690.09	23.9183	4.58004
ENSSSCG00000008289_3_72063328_72063357_p	MTHFD2	50	43	52.6151	44.9838	48.7995	309	278	322.211	283.733	302.972	6.2085	2.63425	677	617	756.909	604.534	680.722	13.9494	3.80213
ENSSSCG00000005995_4_19634196_19634225_p	MTBP	76	66	79.975	69.045	74.51	1134	1131	1182.48	1154.32	1168.4	15.6811	3.97096	615	656	687.591	642.746	665.169	8.92724	3.15821
ENSSSCG00000012795_X_142287362_142287391_m	IRAK1	31	46	32.6214	48.1222	40.3718	410	428	427.529	436.826	432.177	10.7049	3.4202	600	659	670.82	645.685	658.253	16.3048	4.02722
ALDBSSCT0000006892_161_190_m	ENSSSCG00000040752	131	143	137.852	149.597	143.725	132	137	137.643	139.825	138.734	0.965279	-0.0509825	559	705	624.981	690.756	657.869	4.57729	2.19449
ENSSSCG00000028401_GL895308.2_2851_2880_m	PDE4B	59	86	62.0859	89.9677	76.0268	377	412	393.118	420.496	406.807	5.35084	2.41976	575	674	642.87	660.382	651.626	8.57101	3.09946
ENSSSCG00000010089_14_53776157_53776186_p	ENSSSCG00000010089	52	69	54.7197	72.1834	63.4516	1346	1415	1403.55	1444.18	1423.86	22.4401	4.48801	560	691	626.099	677.039	651.569	10.2688	3.36019
ENSSSCG00000021015_12_26418974_26419003_m	COL1A1	172	159	180.996	166.336	173.666	468	459	488.009	468.465	478.237	2.75378	1.46141	550	695	614.919	680.958	647.938	3.73095	1.89954
ALDBSSCT0000004541_79_108_p	OSBPL6	746	797	785.018	833.77	809.394	343	361	357.664	368.444	363.054	0.448551	-1.15666	580	659	648.46	645.685	647.073	0.799453	-0.322914
ENSSSCG00000011846_13_143293405_143293434_p	SLC51A	30	26	31.5691	27.1995	29.3843	212	206	221.064	210.248	215.656	7.33915	2.87561	575	657	642.87	643.726	643.298	21.8926	4.45237
ENSSSCG00000021408_13_38432579_38432608_p	TKT	80	88	84.1842	92.0599	88.1221	612	683	638.165	697.084	667.624	7.57613	2.92146	575	656	642.87	642.746	642.808	7.29452	2.86681
ENSSSCG00000007092_17_29973906_29973935_p	KAT14	22	23	23.1507	24.0611	23.6059	146	158	152.242	161.258	156.75	6.64029	2.73125	640	581	715.542	569.261	642.402	27.2136	4.76626
ENSSSCG00000004898_1_176619797_176619826_m	TNFRSF11A	28	38	29.4645	39.7532	34.6088	665	749	693.431	764.445	728.938	21.0622	4.39658	543	683	607.092	669.201	638.147	18.4388	4.20468
ENSSSCG00000012087_13_216328382_216328411_p	SLC37A1	15	17	15.7845	17.7843	16.7844	681	700	710.115	714.435	712.275	42.4367	5.40724	568	653	635.043	639.807	637.425	37.9772	5.24706
ALDBSSCT0000004541_77_106_m	OSBPL6	715	784	752.396	820.17	786.283	353	401	368.092	409.269	388.68	0.494326	-1.01647	569	643	636.161	630.009	633.085	0.805161	-0.31265
ENSSSCG00000026710_3_34778291_34778320_m	CARHSP1	19	32	19.9937	33.4763	26.735	554	561	577.685	572.568	575.127	21.5121	4.42708	554	660	619.391	646.665	633.028	23.6778	4.56547
ENSSSCG00000024028_9_119566604_119566633_m	STARD3NL	85	84	89.4457	87.8754	88.6606	599	602	624.609	614.414	619.511	6.98745	2.80477	577	622	645.106	609.433	627.269	7.07495	2.82272
ENSSSCG00000002467_7_122023721_122023750_m	ASB2	72	81	75.7658	84.737	80.2514	212	219	221.064	223.516	222.29	2.76992	1.46984	608	583	679.765	571.221	625.493	7.79417	2.9624
ENSSSCG00000013073_2_9165170_9165199_p	FADS3	39	34	41.0398	35.5686	38.3042	558	588	581.856	600.125	590.991	15.4289	3.94756	528	673	590.322	659.403	624.862	16.3132	4.02796
ENSSSCG00000012508_X_97042964_97042993_m	ARMCX6	32	34	33.6737	35.5686	34.6211	1307	1296	1362.88	1322.72	1342.8	38.7856	5.27745	571	620	638.397	607.473	622.935	17.9929	4.16936
ENSSSCG00000024062_6_70708833_70708862_m	ACTL8	26	21	27.3599	21.9689	24.6644	407	370	424.401	377.63	401.015	16.2589	4.02316	548	641	612.683	628.049	620.366	25.1523	4.65262
ENSSSCG00000000005_5_498952_498981_m	CDPF1	87	96	91.5503	100.429	95.9897	289	278	301.356	283.733	292.544	3.04766	1.6077	548	635	612.683	622.17	617.427	6.43222	2.68532
ENSSSCG00000025601_1_202349886_202349915_m	TXNDC16	56	60	58.9289	62.7681	60.8485	368	449	383.733	458.259	420.996	6.91875	2.79051	539	642	602.62	629.029	615.825	10.1206	3.33922
ENSSSCG00000017155_12_2267575_2267604_m	EIF4A3	30	29	31.5691	30.3379	30.9535	116	120	120.959	122.474	121.717	3.93225	1.97536	543	636	607.092	623.15	615.121	19.8724	4.3127
ENSSSCG00000026455_6_83225086_83225115_p	HPCA	6	3	6.31382	3.13841	4.72611	588	592	613.139	604.207	608.673	128.789	7.00887	563	610	629.453	597.675	613.564	129.824	7.02042
ENSSSCG00000000105_5_6788088_6788117_m	KDELR3	60	64	63.1382	66.9527	65.0454	732	779	763.295	795.064	779.179	11.979	3.58244	530	647	592.558	633.928	613.243	9.42792	3.23694
ENSSSCG00000009624_14_7176284_7176313_m	PPP3CC	80	56	84.1842	58.5836	71.3839	307	348	320.125	355.176	337.651	4.73007	2.24186	552	602	617.155	589.837	603.496	8.45423	3.07967
ENSSSCG00000002386_7_105298458_105298487_m	IFT43	21	31	22.0984	32.4302	27.2643	585	581	610.011	592.981	601.496	22.0617	4.46347	509	647	569.079	633.928	601.504	22.062	4.46349
ENSSSCG00000012349_X_54048235_54048264_m	USP51	29	30	30.5168	31.3841	30.9504	530	536	552.659	547.053	549.856	17.7657	4.15102	538	601	601.502	588.857	595.18	19.2301	4.26529
ENSSSCG00000010987_10_37123756_37123785_p	UBAP2	40	35	42.0921	36.6148	39.3534	2180	2194	2273.2	2239.24	2256.22	57.3323	5.84128	540	598	603.738	585.918	594.828	15.115	3.91791
ALDBSSCT0000003187_154_183_m	TSEN2	322	313	338.841	327.44	333.141	480	448	500.522	457.238	478.88	1.43747	0.523531	518	595	579.142	582.979	581.06	1.74419	0.802555
ENSSSCG00000027349_8_3291158_3291187_p	TBC1D14	40	48	42.0921	50.2145	46.1533	166	164	173.097	167.382	170.239	3.68856	1.88306	509	598	569.079	585.918	577.499	12.5126	3.64531
ENSSSCG00000005338_1_264710303_264710332_p	RECK	24	15	25.2553	15.692	20.4736	467	448	486.966	457.238	472.102	23.059	4.52726	489	619	546.719	606.494	576.606	28.1633	4.81575
ENSSSCG00000028688_GL894027.2_63372_63401_m	BIVM	63	58	66.2951	60.6759	63.4855	879	919	916.58	937.95	927.265	14.6059	3.86848	505	597	564.607	584.938	574.773	9.05361	3.17849
ENSSSCG00000006951_4_991515_991544_m	CCDC166	56	68	58.9289	71.1372	65.0331	960	963	1001.04	982.858	991.95	15.253	3.93102	571	516	638.397	505.575	571.986	8.79531	3.13673
ENSSSCG00000001855_7_60590050_60590079_m	ENSSSCG00000001855	32	44	33.6737	46.03	39.8518	838	867	873.827	884.878	879.353	22.0656	4.46372	534	554	597.03	542.807	569.919	14.3009	3.83804
ENSSSCT00000022000_1_30_m	LIN54	18	10	18.9414	10.4614	14.7014	856	799	892.597	815.476	854.036	58.0922	5.86027	566	515	632.807	504.595	568.701	38.6835	5.27364
ENSSSCG00000009852_14_36749708_36749737_m	VSIG10	21	20	22.0984	20.9227	21.5105	301	285	313.869	290.877	302.373	14.057	3.81321	540	544	603.738	533.009	568.374	26.423	4.72372
ENSSSCG00000022893_2_134822867_134822896_m	GRAMD2B	47	45	49.4582	47.0761	48.2672	66	59	68.8217	60.2166	64.5192	1.33671	0.418686	518	554	579.142	542.807	560.974	11.6223	3.53882
ENSSSCG00000024481_4_110394732_110394761_m	ENSSSCG00000024481	232	226	244.134	236.427	240.28	464	436	483.837	444.991	464.414	1.9328	0.950692	488	580	545.601	568.282	556.941	2.31788	1.21281
ENSSSCG00000023128_12_25163228_25163257_m	ENSSSCG00000023128	32	26	33.6737	27.1995	30.4366	770	763	802.92	778.734	790.827	25.9828	4.69948	485	578	542.246	566.322	554.284	18.2111	4.18675
ENSSSCG00000023771_11_3420127_3420156_m	ENSSSCG00000023771	39	31	41.0398	32.4302	36.735	2137	2077	2228.36	2119.83	2174.1	59.1832	5.88712	502	554	561.253	542.807	552.03	15.0274	3.90952
ENSSSCG00000005112_1_216447293_216447322_m	WDR89	34	50	35.7783	52.3068	44.0425	109	129	113.66	131.66	122.66	2.78504	1.4777	470	587	525.476	575.14	550.308	12.4949	3.64327
ENSSSCG00000030134_10_28307232_28307261_p	IGFN1	71	53	74.7135	55.4452	65.0793	2829	2863	2949.95	2922.04	2935.99	45.1141	5.49551	454	605	507.587	592.777	550.182	8.45402	3.07964
ENSSSCG00000004143_1_28371163_28371192_m	TXLNB	41	45	43.1444	47.0761	45.1103	1168	1095	1217.94	1117.58	1167.76	25.8867	4.69414	485	566	542.246	554.564	548.405	12.157	3.60372
ENSSSCG00000027345_15_65858275_65858304_p	UGGT1	81	81	85.2365	84.737	84.9868	648	600	675.704	612.372	644.038	7.5781	2.92184	524	517	585.85	506.554	546.202	6.42691	2.68413
ENSSSCG00000007364_17_51658946_51658975_p	IFT52	34	30	35.7783	31.3841	33.5812	41	50	42.7529	51.031	46.892	1.39638	0.481688	437	609	488.581	596.696	542.638	16.159	4.01427
ENSSSCG00000007084_17_29375989_29376018_p	BFSP1	116	132	122.067	138.09	130.079	299	291	311.783	297.001	304.392	2.34006	1.22655	457	581	510.942	569.261	540.101	4.15212	2.05385
ENSSSCG00000007549_3_750167_750196_m	CYP2W1	26	35	27.3599	36.6148	31.9873	617	653	643.379	666.465	654.922	20.4744	4.35575	489	536	546.719	525.171	535.945	16.7549	4.06651
ENSSSCG00000007833_3_23136851_23136880_m	PRKCB	68	78	71.5566	81.5986	76.5776	529	577	551.616	588.898	570.257	7.44679	2.89662	464	560	518.768	548.686	533.727	6.96975	2.80111
ENSSSCG00000014336_2_146157657_146157686_p	EGR1	160	178	168.368	186.212	177.29	634	643	661.106	656.259	658.682	3.71528	1.89347	458	560	512.06	548.686	530.373	2.99155	1.58089
ENSSSCG00000008175_3_56478615_56478644_m	CHST10	148	132	155.741	138.09	146.915	518	526	540.146	536.847	538.496	3.66535	1.87395	455	546	508.705	534.969	521.837	3.55196	1.82861
ENSSSCG00000014913_9_22184639_22184668_p	PICALM	175	169	184.153	176.797	180.475	1497	1566	1561	1598.29	1579.65	8.75272	3.12973	485	507	542.246	496.757	519.502	2.87852	1.52533
ENSSSCG00000015267_9_70088646_70088675_p	FMO2	97	108	102.073	112.983	107.528	454	436	473.41	444.991	459.2	4.27052	2.09441	442	551	494.171	539.868	517.019	4.80823	2.26551
ENSSSCG00000011576_13_74627373_74627402_p	HRH1	38	38	39.9875	39.7532	39.8703	440	430	458.811	438.867	448.839	11.2575	3.49281	455	534	508.705	523.211	515.958	12.9409	3.69387
ENSSSCG00000011871_13_147210768_147210797_p	DIRC2	102	82	107.335	85.7831	96.559	239	259	249.218	264.341	256.779	2.6593	1.41105	455	529	508.705	518.312	513.509	5.31808	2.41091
ENSSSCG00000010310_14_82658256_82658285_p	NDST2	58	64	61.0335	66.9527	63.9931	2170	2138	2262.77	2182.09	2222.43	34.7292	5.11808	479	497	535.538	486.959	511.248	7.98912	2.99804
ENSSSCG00000003503_6_72762168_72762197_m	VWA5B1	28	22	29.4645	23.015	26.2397	329	370	343.066	377.63	360.348	13.7329	3.77957	453	526	506.469	515.373	510.921	19.4713	4.28328
ENSSSCG00000000019_5_1518381_1518410_m	NUP50	157	179	165.212	187.258	176.235	132	127	137.643	129.619	133.631	0.758256	-0.399244	439	535	490.817	524.191	507.504	2.8797	1.52592
ALDBSSCT0000002091_171_200_p	ENSSSCG00000037959	176	176	185.205	184.12	184.663	275	268	286.757	273.526	280.142	1.51705	0.601265	481	486	537.774	476.181	506.978	2.74543	1.45703
ENSSSCG00000016995_16_56428972_56429001_m	EFCAB9	126	132	132.59	138.09	135.34	183	164	190.824	167.382	179.103	1.32335	0.4042	445	524	497.525	513.413	505.469	3.73481	1.90103
ENSSSCG00000016638_18_33305403_33305432_m	MDFIC	85	98	89.4457	102.521	95.9835	656	713	684.046	727.703	705.874	7.35412	2.87855	445	523	497.525	512.433	504.979	5.2611	2.39537
ENSSSCG00000016995_16_56428973_56429002_m	EFCAB9	73	75	76.8181	78.4602	77.6391	183	164	190.824	167.382	179.103	2.30686	1.20593	445	523	497.525	512.433	504.979	6.50418	2.70137
ENSSSCG00000026629_12_55794687_55794716_p	ALOXE3	50	47	52.6151	49.1684	50.8918	1275	1260	1329.51	1285.98	1307.75	25.6966	4.68351	448	519	500.879	508.514	504.697	9.91706	3.30991
ENSSSCG00000017772_12_46882554_46882583_m	SDF2	14	15	14.7322	15.692	15.2121	432	471	450.469	480.712	465.591	30.6065	4.93577	429	539	479.637	528.11	503.873	33.1231	5.04977
ENSSSCG00000010924_10_28853164_28853193_m	UBE2T	44	48	46.3013	50.2145	48.2579	464	466	483.837	475.609	479.723	9.94082	3.31337	458	490	512.06	480.1	496.08	10.2798	3.36173
ENSSSCG00000001709_7_45795253_45795282_m	SUPT3H	64	78	67.3474	81.5986	74.473	242	264	252.346	269.444	260.895	3.50322	1.80868	442	505	494.171	494.797	494.484	6.63978	2.73113
ENSSSCG00000000936_5_102109926_102109955_m	SLC6A15	39	50	41.0398	52.3068	46.6733	248	230	258.603	234.743	246.673	5.28509	2.40193	433	514	484.109	503.615	493.862	10.5813	3.40344
ENSSSCG00000022131_13_44228215_44228244_m	KCTD6	29	38	30.5168	39.7532	35.135	465	460	484.88	469.486	477.183	13.5814	3.76356	433	513	484.109	502.635	493.372	14.0422	3.8117
ENSSSCG00000022777_17_54163694_54163723_m	SLC35C2	4	8	4.20921	8.36909	6.28915	63	71	65.6935	72.4641	69.0788	10.9838	3.45731	433	513	484.109	502.635	493.372	78.4481	6.29367
ENSSSCG00000013540_2_73215147_73215176_p	ALKBH7	86	85	90.498	88.9215	89.7098	661	636	689.26	649.115	669.187	7.45947	2.89907	453	490	506.469	480.1	493.285	5.49867	2.45908
ENSSSCG00000002056_7_82044597_82044626_m	TRAV41	34	47	35.7783	49.1684	42.4733	450	460	469.239	469.486	469.362	11.0508	3.46607	437	504	488.581	493.817	491.199	11.5649	3.53168
ENSSSCG00000010254_14_78477475_78477504_p	TACR2	97	107	102.073	111.937	107.005	801	811	835.245	827.723	831.484	7.77052	2.95801	447	484	499.761	474.221	486.991	4.55111	2.18622
ENSSSCG00000008556_3_119026911_119026940_m	KHK	55	50	57.8766	52.3068	55.0917	801	816	835.245	832.827	834.036	15.139	3.9202	427	505	477.401	494.797	486.099	8.82345	3.14134
ALDBSSCT0000006049_143_172_p	C5orf24	88	92	92.6026	96.2445	94.4236	313	301	326.382	307.207	316.794	3.35503	1.74633	435	492	486.345	482.06	484.202	5.12798	2.35839
ENSSSCG00000006546_4_104086575_104086604_p	TDRD10	46	37	48.4059	38.707	43.5565	76	105	79.2492	107.165	93.2072	2.13992	1.09755	440	481	491.935	471.282	481.608	11.0571	3.4669
ENSSSCG00000020989_6_145490860_145490889_p	BSND	44	41	46.3013	42.8916	44.5964	482	523	502.607	533.785	518.196	11.6197	3.5385	422	488	471.81	478.14	474.975	10.6505	3.41285
ENSSSCG00000006517_4_103326281_103326310_p	HCN3	22	31	23.1507	32.4302	27.7904	444	411	462.982	419.475	441.229	15.877	3.98887	451	453	504.233	443.848	474.04	17.0577	4.09235
ENSSSCG00000020860_15_107282912_107282941_m	MYO1B	77	56	81.0273	58.5836	69.8055	896	877	934.307	895.084	914.696	13.1035	3.71188	425	478	475.164	468.342	471.753	6.75812	2.75662
ENSSSCG00000013436_2_78174057_78174086_m	ENSSSCG00000013436	45	53	47.3536	55.4452	51.3994	618	665	644.421	678.713	661.567	12.8711	3.68606	403	499	450.568	488.918	469.743	9.13907	3.19205
ENSSSCG00000011025_10_46726619_46726648_m	ZEB1	34	42	35.7783	43.9377	39.858	134	163	139.729	166.361	153.045	3.83976	1.94102	409	491	457.276	481.08	469.178	11.7712	3.55719
ENSSSCG00000001761_7_53319814_53319843_m	IDH3A	64	64	67.3474	66.9527	67.15	429	425	447.341	433.764	440.552	6.56072	2.71385	392	509	438.269	498.716	468.493	6.97681	2.80257
ENSSSCG00000007284_17_43360092_43360121_p	NCOA6	46	41	48.4059	42.8916	45.6487	1240	1233	1293.01	1258.43	1275.72	27.9464	4.80459	417	476	466.22	466.383	466.302	10.215	3.35262
ENSSSCG00000015576_9_139991724_139991753_m	TPR	35	24	36.8306	25.1073	30.9689	236	235	246.09	239.846	242.968	7.84554	2.97187	412	481	460.63	471.282	465.956	15.0459	3.9113
ALDBSSCT0000003764_166_195_m	TRUB1	31	53	32.6214	55.4452	44.0333	552	526	575.6	536.847	556.223	12.6319	3.659	386	506	431.561	495.777	463.669	10.53	3.39643
ENSSSCG00000030910_X_35176690_35176719_p	MAGEB16	14	10	14.7322	10.4614	12.5968	533	556	555.787	567.465	561.626	44.5848	5.47848	431	450	481.873	440.908	461.39	36.6276	5.19486
ENSSSCG00000016170_15_129660888_129660917_p	BARD1	41	40	43.1444	41.8454	42.4949	162	177	168.926	180.65	174.788	4.11315	2.04024	435	445	486.345	436.009	461.177	10.8525	3.43996
ENSSSCG00000007646_3_7364929_7364958_m	LAMTOR4	50	50	52.6151	52.3068	52.461	346	369	360.793	376.609	368.701	7.0281	2.81313	404	475	451.686	465.403	458.544	8.74068	3.12775
ENSSSCG00000009881_14_41196385_41196414_p	OAS2	13	11	13.6799	11.5075	12.5937	662	654	690.303	667.486	678.894	53.9074	5.75241	403	476	450.568	466.383	458.475	36.4051	5.18607
ENSSSCG00000022282_8_126946562_126946591_m	BDH2	60	57	63.1382	59.6297	61.3839	467	409	486.966	417.434	452.2	7.36674	2.88103	410	467	458.394	457.565	457.979	7.4609	2.89935
ENSSSCG00000017897_12_53784799_53784828_p	ENSSSCG00000017897	27	21	28.4122	21.9689	25.1905	359	375	374.348	382.733	378.541	15.0271	3.9095	401	474	448.332	464.423	456.377	18.117	4.17928
ENSSSCG00000006746_4_115109862_115109891_p	VANGL1	90	69	94.7072	72.1834	83.4453	47	55	49.0094	56.1341	52.5718	0.630015	-0.666542	413	460	461.748	450.706	456.227	5.46738	2.45085
ENSSSCG00000000189_5_15487176_15487205_p	LMBR1L	18	14	18.9414	14.6459	16.7937	646	656	673.619	669.527	671.573	39.9896	5.32155	417	454	466.22	444.827	455.524	27.1247	4.76154
ENSSSCG00000017484_12_22857730_22857759_m	LRRC3C	162	161	170.473	168.428	169.45	654	630	681.961	642.991	662.476	3.90956	1.967	394	478	440.505	468.342	454.424	2.68175	1.42318
ENSSSCG00000015525_9_132634813_132634842_m	TOR3A	44	47	46.3013	49.1684	47.7348	641	623	668.405	635.847	652.126	13.6614	3.77204	395	476	441.623	466.383	454.003	9.51094	3.24959
ENSSSCG00000007790_3_18205658_18205687_m	PRR14	177	180	186.258	188.304	187.281	575	626	599.583	638.909	619.246	3.30651	1.72531	405	462	452.804	452.666	452.735	2.41741	1.27346
ENSSSCG00000010318_14_83791626_83791655_p	DUSP13	34	31	35.7783	32.4302	34.1042	707	752	737.227	767.507	752.367	22.0608	4.46341	428	423	478.519	414.454	446.486	13.0918	3.71059
ENSSSCG00000016330_15_151754722_151754751_m	ENSSSCG00000016330	18	25	18.9414	26.1534	22.5474	43	27	44.8384	27.5568	36.1976	1.6054	0.682931	416	435	465.102	426.211	445.657	19.7653	4.3049
ENSSSCG00000015795_15_53284663_53284692_p	CCDC110	148	136	155.741	142.274	149.008	1756	1715	1831.07	1750.36	1790.72	12.0176	3.58708	413	436	461.748	427.191	444.47	2.98286	1.5767
ENSSSCG00000015525_9_132634815_132634844_p	TOR3A	61	45	64.1905	47.0761	55.6333	592	629	617.31	641.97	629.64	11.3177	3.50051	412	435	460.63	426.211	443.421	7.97042	2.99466
ENSSSCG00000017916_12_54333455_54333484_p	TM4SF5	19	14	19.9937	14.6459	17.3198	273	276	284.672	281.691	283.181	16.3501	4.03123	426	417	476.282	408.575	442.429	25.5446	4.67495
ENSSSCG00000013003_2_6207499_6207528_m	ZNHIT2	36	36	37.8829	37.6609	37.7719	114	121	118.874	123.495	121.184	3.20832	1.68182	418	426	467.338	417.393	442.366	11.7115	3.54985
ENSSSCG00000004032_1_7197081_7197110_m	PRKN	56	49	58.9289	51.2607	55.0948	1814	1867	1891.55	1905.5	1898.53	34.4593	5.10682	389	459	434.915	449.726	442.321	8.02836	3.0051
ALDBSSCT0000009237_142_171_p	ZNRF1	120	145	126.276	151.69	138.983	42	40	43.7956	40.8248	42.3102	0.304427	-1.71583	368	478	411.437	468.342	439.889	3.16506	1.66223
ENSSSCG00000007367_17_51735990_51736019_m	GTSF1L	49	52	51.5628	54.3991	52.9809	485	483	505.735	492.96	499.348	9.42504	3.2365	436	393	487.463	385.06	436.261	8.23431	3.04165
ENSSSCG00000017923_12_54504799_54504828_p	ALOX15	32	32	33.6737	33.4763	33.575	429	453	447.341	462.341	454.841	13.547	3.7599	405	428	452.804	419.353	436.078	12.9882	3.69913
ALDBSSCT0000009486_123_152_m	TMEM241	211	240	222.036	251.073	236.554	151	153	157.456	156.155	156.805	0.662873	-0.593196	379	457	423.735	447.767	435.751	1.84208	0.881332
ENSSSCG00000005835_1_313836677_313836706_p	ENSSSCG00000005835	102	126	107.335	131.813	119.574	118	126	123.045	128.598	125.822	1.05225	0.0734755	404	428	451.686	419.353	435.519	3.64226	1.86483
ENSSSCG00000011455_13_38940692_38940721_m	CACNA1D	79	69	83.1319	72.1834	77.6576	202	222	210.636	226.578	218.607	2.81501	1.49314	391	442	437.151	433.07	435.111	5.60293	2.48618
ALDBSSCT0000006033_83_112_p	CCDC192	326	294	343.051	307.564	325.307	746	878	777.894	896.105	836.999	2.57295	1.36342	406	424	453.922	415.433	434.678	1.33621	0.418143
ENSSSCG00000026598_2_54761586_54761615_p	ENSSSCG00000026598	16	17	16.8368	17.7843	17.3106	158	146	164.755	149.011	156.883	9.06283	3.17996	362	467	404.728	457.565	431.146	24.9065	4.63845
ENSSSCG00000012933_2_4866910_4866939_m	CCDC87	17	22	17.8891	23.015	20.4521	924	960	963.504	979.796	971.65	47.5086	5.57012	384	430	429.325	421.312	425.319	20.7959	4.37823
ENSSSCG00000004979_1_188143744_188143773_m	MYO9A	21	23	22.0984	24.0611	23.0797	251	254	261.731	259.238	260.484	11.2863	3.4965	399	408	446.096	399.757	422.926	18.3246	4.19571
ENSSSCG00000017310_12_16978485_16978514_m	KANSL1	54	56	56.8243	58.5836	57.704	313	290	326.382	295.98	311.181	5.39271	2.43101	341	474	381.25	464.423	422.836	7.32768	2.87336
ENSSSCG00000001612_7_41716913_41716942_m	ENSSSCG00000001612	223	213	234.663	222.827	228.745	653	653	680.918	666.465	673.692	2.94516	1.55835	378	423	422.617	414.454	418.535	1.8297	0.871608
ENSSSCG00000029270_17_12823866_12823895_p	SMIM19	12	21	12.6276	21.9689	17.2982	222	256	231.491	261.279	246.385	14.2434	3.83222	366	431	409.2	422.292	415.746	24.034	4.58701
ENSSSCG00000005502_1_288744842_288744871_m	ASTN2	45	39	47.3536	40.7993	44.0765	922	933	961.418	952.239	956.829	21.7084	4.44018	364	415	406.964	406.615	406.79	9.22919	3.2062
ENSSSCG00000016453_18_6950731_6950760_m	TCAF1	27	25	28.4122	26.1534	27.2828	241	246	251.304	251.073	251.188	9.20684	3.20271	348	431	389.076	422.292	405.684	14.8696	3.89429
ENSSSCG00000014004_2_79287769_79287798_p	PLPP2	23	28	24.203	29.2918	26.7474	106	103	110.532	105.124	107.828	4.03134	2.01126	371	400	414.791	391.918	403.354	15.0801	3.91458
ENSSSCG00000009592_14_3266268_3266297_p	NFIL3	45	46	47.3536	48.1222	47.7379	375	371	391.032	378.65	384.841	8.06154	3.01106	382	386	427.089	378.201	402.645	8.43449	3.0763
ENSSSCG00000021571_10_35030006_35030035_m	KIF27	4	6	4.20921	6.27681	5.24301	207	207	215.85	211.268	213.559	40.7322	5.3481	363	406	405.846	397.797	401.822	76.6395	6.26002
ENSSSCG00000017458_12_21697607_21697636_m	KRT39	18	22	18.9414	23.015	20.9782	57	55	59.4369	56.1341	57.7855	2.75455	1.46182	357	412	399.138	403.676	401.407	19.1345	4.2581
ENSSSCG00000004759_1_145631110_145631139_p	SPINT1	165	174	173.63	182.028	177.829	432	432	450.469	440.908	445.689	2.50628	1.32555	390	374	436.033	366.444	401.238	2.25632	1.17397
ENSSSCG00000002670_6_4490265_4490294_p	USP10	57	55	59.9812	57.5375	58.7594	135	114	140.772	116.351	128.561	2.18793	1.12957	396	362	442.741	354.686	398.714	6.78554	2.76246
ENSSSCG00000009037_8_87952962_87952991_m	ZNF827	80	79	84.1842	82.6447	83.4145	1352	1302	1409.8	1328.85	1369.33	16.4159	4.03702	359	401	401.374	392.898	397.136	4.761	2.25126
ENSSSCG00000004008_1_988628_988657_m	WDR27	36	40	37.8829	41.8454	39.8642	569	583	593.327	595.022	594.174	14.905	3.89772	330	430	368.951	421.312	395.132	9.91195	3.30917
ENSSSCG00000013930_2_58424369_58424398_m	ATP13A1	141	148	148.375	154.828	151.601	297	272	309.698	277.609	293.653	1.93701	0.953831	345	407	385.722	398.777	392.249	2.58737	1.37149
ENSSSCG00000014452_2_158559107_158559136_m	ENSSSCG00000014452	7	14	7.36612	14.6459	11.006	332	347	346.194	354.155	350.175	31.8167	4.99171	360	387	402.492	379.181	390.837	35.5112	5.1502
ENSSSCG00000025672_6_136018156_136018185_p	RAVER2	33	32	34.726	33.4763	34.1012	65	74	67.779	75.5259	71.6524	2.10117	1.07119	346	399	386.84	390.939	388.889	11.404	3.51147
ENSSSCG00000017267_12_13154202_13154231_m	APOH	464	425	488.268	444.608	466.438	39	49	40.6674	50.0104	45.3389	0.0972024	-3.36286	335	410	374.541	401.716	388.129	0.832112	-0.26515
ENSSSCG00000015524_9_132609274_132609303_m	FAM20B	56	54	58.9289	56.4913	57.7101	107	120	111.575	122.474	117.025	2.0278	1.01991	318	428	355.535	419.353	387.444	6.71362	2.74709
ENSSSCG00000006508_4_103140860_103140889_p	ASH1L	165	157	173.63	164.243	168.937	165	144	172.054	146.969	159.512	0.944211	-0.0828186	349	388	390.194	380.161	385.177	2.28001	1.18904
ENSSSCG00000000704_5_66657128_66657157_p	TAPBPL	168	162	176.787	169.474	173.13	994	1113	1036.5	1135.95	1086.22	6.27402	2.64939	328	407	366.715	398.777	382.746	2.21074	1.14453
ENSSSCG00000009794_14_32298601_32298630_p	MLXIP	22	22	23.1507	23.015	23.0828	529	524	551.616	534.805	543.211	23.5331	4.55662	353	378	394.666	370.363	382.514	16.5714	4.05062
ENSSSCG00000017799_12_48552043_48552072_m	CPD	45	34	47.3536	35.5686	41.4611	235	240	245.047	244.949	244.998	5.9091	2.56294	344	388	384.604	380.161	382.382	9.22267	3.20518
ENSSSCG00000021133_4_70837935_70837964_p	NCOA2	109	114	114.701	119.259	116.98	353	418	368.092	426.619	397.356	3.39678	1.76417	308	423	344.354	414.454	379.404	3.24332	1.69747
ENSSSCG00000007969_3_41026493_41026522_p	RGS9	14	20	14.7322	20.9227	17.8275	351	375	366.006	382.733	374.37	20.9996	4.39229	321	408	358.889	399.757	379.323	21.2774	4.41125
ENSSSCG00000026744_11_502027_502056_m	ZDHHC20	26	23	27.3599	24.0611	25.7105	330	328	344.109	334.764	339.436	13.2022	3.72271	341	382	381.25	374.282	377.766	14.6931	3.87706
ENSSSCG00000010885_10_21888760_21888789_m	TLR5	127	112	133.642	117.167	125.405	126	114	131.387	116.351	123.869	0.987752	-0.0177795	342	379	382.368	371.343	376.855	3.00511	1.58742
ENSSSCG00000002015_7_80861191_80861220_m	AP1G2	24	29	25.2553	30.3379	27.7966	410	428	427.529	436.826	432.177	15.5478	3.95864	346	373	386.84	365.464	376.152	13.5323	3.75833
ENSSSCG00000010317_14_83738504_83738533_m	DUPD1	21	20	22.0984	20.9227	21.5105	306	287	319.082	292.918	306	14.2256	3.83042	324	398	362.243	389.959	376.101	17.4845	4.128
ENSSSCG00000000276_5_19157475_19157504_m	TARBP2	50	57	52.6151	59.6297	56.1224	361	350	376.434	357.217	366.826	6.53617	2.70844	352	361	393.548	353.706	373.627	6.65736	2.73495
ENSSSCG00000009037_8_87952963_87952992_m	ZNF827	76	74	79.975	77.414	78.6945	1364	1284	1422.32	1310.48	1366.4	17.3633	4.11797	337	377	376.777	369.383	373.08	4.74087	2.24515
ALDBSSCT0000008288_85_114_p	ENSSSCG00000000377	242	232	254.657	242.703	248.68	421	451	438.999	460.3	449.65	1.80814	0.854508	345	367	385.722	359.585	372.653	1.49852	0.583542
ENSSSCG00000001419_7_27837854_27837883_m	SLC44A4	111	102	116.806	106.706	111.756	590	678	615.224	691.981	653.603	5.84849	2.54807	336	377	375.659	369.383	372.521	3.33335	1.73697
ENSSSCG00000011998_13_179696848_179696877_m	VGLL3	55	43	57.8766	44.9838	51.4302	113	104	117.831	106.145	111.988	2.17747	1.12265	330	377	368.951	369.383	369.167	7.17802	2.84359
ENSSSCG00000007720_3_11279786_11279815_p	GTF2IRD1	126	99	132.59	103.567	118.079	443	471	461.94	480.712	471.326	3.99162	1.99698	327	379	365.597	371.343	368.47	3.12054	1.6418
ENSSSCG00000028931_3_125549765_125549794_p	GDF7	24	36	25.2553	37.6609	31.4581	13	16	13.5558	16.3299	14.9429	0.475009	-1.07397	331	372	370.069	364.484	367.277	11.6751	3.54536
ENSSSCG00000002051_7_81651039_81651068_m	ABHD4	48	48	50.5105	50.2145	50.3625	252	257	262.774	262.3	262.537	5.21294	2.3821	330	365	368.951	357.626	363.288	7.21347	2.85069
ENSSSCG00000018015_12_59195946_59195975_m	ENSSSCG00000018015	87	83	91.5503	86.8293	89.1898	374	373	389.99	380.692	385.341	4.32046	2.11118	344	349	384.604	341.949	363.276	4.07307	2.02612
ENSSSCG00000011390_13_35439301_35439330_p	IP6K1	27	33	28.4122	34.5225	31.4673	62	69	64.6507	70.4228	67.5368	2.14625	1.10182	326	369	364.479	361.545	363.012	11.5362	3.52809
ENSSSCG00000025672_6_136018154_136018183_m	RAVER2	36	32	37.8829	33.4763	35.6796	75	59	78.2065	60.2166	69.2116	1.93981	0.955913	306	388	342.118	380.161	361.14	10.1217	3.33938
ENSSSCG00000013037_2_6940838_6940867_m	VEGFB	37	31	38.9352	32.4302	35.6827	224	261	233.577	266.382	249.979	7.00562	2.80851	324	366	362.243	358.605	360.424	10.1008	3.3364
ENSSSCG00000022569_16_75202495_75202524_m	GRIA1	54	36	56.8243	37.6609	47.2426	345	358	359.75	365.382	362.566	7.67456	2.94008	327	362	365.597	354.686	360.142	7.62324	2.9304
ENSSSCG00000007720_3_11298316_11298345_p	GTF2IRD1	10	24	10.523	25.1073	17.8151	208	250	216.893	255.155	236.024	13.2485	3.72776	272	423	304.105	414.454	359.279	20.1671	4.33393
ENSSSCG00000015154_9_56071351_56071380_m	ENSSSCG00000015154	12	27	12.6276	28.2457	20.4366	227	266	236.705	271.485	254.095	12.4333	3.63614	317	371	354.417	363.504	358.961	17.5645	4.13459
ENSSSCG00000012772_X_142041961_142041990_m	BCAP31	39	34	41.0398	35.5686	38.3042	129	118	134.515	120.433	127.474	3.32794	1.73463	340	343	380.132	336.07	358.101	9.34886	3.22479
ENSSSCG00000008137_3_49791568_49791597_m	ENSSSCG00000008137	81	90	85.2365	94.1522	89.6944	463	469	482.795	478.671	480.733	5.35968	2.42215	332	351	371.187	343.908	357.548	3.98629	1.99505
ENSSSCG00000015810_15_54842969_54842998_p	ENSSSCG00000015810	47	69	49.4582	72.1834	60.8208	191	205	199.166	209.227	204.197	3.35735	1.74732	307	379	343.236	371.343	357.29	5.87446	2.55446
ALDBSSCT0000005934_14_43_m	CIRBP	39	61	41.0398	63.8143	52.427	104	108	108.446	110.227	109.337	2.0855	1.06039	317	362	354.417	354.686	354.551	6.76276	2.75761
ENSSSCG00000008015_3_41625638_41625667_m	SPSB3	12	14	12.6276	14.6459	13.6368	320	300	333.681	306.186	319.934	23.4611	4.5522	334	341	373.423	334.11	353.767	25.9421	4.69723
ENSSSCG00000017335_12_18501074_18501103_m	HEXIM2	11	11	11.5753	11.5075	11.5414	548	590	571.429	602.166	586.797	50.8428	5.66797	318	356	355.535	348.807	352.171	30.5137	4.93138
ENSSSCG00000002346_7_102682522_102682551_m	PNMA1	83	88	87.3411	92.0599	89.7005	220	227	229.406	231.681	230.543	2.57014	1.36185	325	348	363.361	340.969	352.165	3.92601	1.97306
ENSSSCG00000005285_GL895864.2_1712_1741_m	GNAQ	82	91	86.2888	95.1984	90.7436	307	275	320.125	280.671	300.398	3.3104	1.72701	327	345	365.597	338.03	351.813	3.87701	1.95494
ENSSSCG00000001826_7_58796821_58796850_p	CFAP100	123	96	129.433	100.429	114.931	331	359	345.151	366.403	355.777	3.09557	1.6302	308	366	344.354	358.605	351.48	3.05818	1.61267
ENSSSCG00000007941_3_38892601_38892630_m	HMOX2	37	39	38.9352	40.7993	39.8672	6	10	6.25652	10.2062	8.23136	0.206469	-2.276	302	371	337.646	363.504	350.575	8.79357	3.13645
ENSSSCG00000009176_8_129818186_129818215_m	LAMTOR3	43	48	45.249	50.2145	47.7318	491	518	511.992	528.682	520.337	10.9013	3.44642	301	362	336.528	354.686	345.607	7.24061	2.85611
ENSSSCG00000026357_13_117522146_117522175_m	GPR160	64	55	67.3474	57.5375	62.4424	345	360	359.75	367.423	363.587	5.82275	2.5417	329	325	367.833	318.434	343.133	5.4952	2.45817
ENSSSCG00000023027_6_57399067_57399096_p	ZNF329	53	61	55.772	63.8143	59.7932	442	457	460.897	466.424	463.66	7.7544	2.95502	305	351	341	343.908	342.454	5.72732	2.51786
ENSSSCG00000000297_5_20603360_20603389_m	PDE1B	297	332	312.534	347.317	329.925	837	801	872.784	817.517	845.151	2.56164	1.35707	304	350	339.882	342.929	341.405	1.0348	0.0493459
ENSSSCG00000027527_3_80752197_80752226_m	SLC1A4	91	84	95.7595	87.8754	91.8175	25	26	26.0688	26.5361	26.3025	0.286465	-1.80357	311	340	347.709	333.131	340.42	3.70757	1.89047
ENSSSCG00000021902_16_57490152_57490181_p	GABRP	17	9	17.8891	9.41522	13.6522	188	180	196.038	183.712	189.875	13.908	3.79784	294	351	328.702	343.908	336.305	24.6338	4.62257
ssc-mir-23a_30_59_p	ZSWIM4	34	51	35.7783	53.3529	44.5656	129	127	134.515	129.619	132.067	2.96343	1.56727	296	348	330.938	340.969	335.954	7.5384	2.91426
ALDBSSCT0000003347_109_138_p	CD47	85	79	89.4457	82.6447	86.0452	246	269	256.517	274.547	265.532	3.08596	1.62572	326	311	364.479	304.717	334.598	3.88863	1.95926
ENSSSCG00000015631_9_150330265_150330294_m	GRB10	72	82	75.7658	85.7831	80.7745	386	386	402.503	393.96	398.231	4.93016	2.30164	300	340	335.41	333.131	334.27	4.13832	2.04904
ENSSSCG00000026454_1_178857193_178857222_m	PMAIP1	40	30	42.0921	31.3841	36.7381	779	690	812.305	704.228	758.267	20.6398	4.36736	290	351	324.23	343.908	334.069	9.09326	3.1848
ENSSSCG00000000018_5_1491760_1491789_p	KIAA0930	312	286	328.318	299.195	313.757	262	289	273.201	294.959	284.08	0.905416	-0.143347	295	345	329.82	338.03	333.925	1.06428	0.0898774
ENSSSCG00000002298_7_97889387_97889416_m	ZFYVE26	36	37	37.8829	38.707	38.295	954	923	994.787	942.033	968.41	25.2882	4.66039	291	349	325.348	341.949	333.648	8.71259	3.1231
ENSSSCG00000000975_5_110723135_110723164_m	PANX2	69	44	72.6089	46.03	59.3194	445	451	464.025	460.3	462.163	7.79108	2.96182	298	339	333.174	332.151	332.662	5.60799	2.48748
ENSSSCG00000009974_14_49392363_49392392_m	EWSR1	47	60	49.4582	62.7681	56.1132	297	288	309.698	293.939	301.818	5.37874	2.42727	302	328	337.646	321.373	329.51	5.87223	2.55391
ENSSSCG00000001485_7_31119330_31119359_m	MLIP	90	110	94.7072	115.075	104.891	827	838	862.357	855.28	858.819	8.18772	3.03346	320	307	357.771	300.797	329.284	3.1393	1.65044
ENSSSCG00000025307_7_22024601_22024630_m	ENSSSCG00000032640	103	103	108.387	107.752	108.07	600	597	625.652	609.311	617.481	5.71374	2.51443	318	308	355.535	301.777	328.656	3.04115	1.60462
ENSSSCG00000022750_9_114717493_114717522_p	ORC5	105	102	110.492	106.706	108.599	61	60	63.6079	61.2372	62.4226	0.5748	-0.798868	273	357	305.223	349.787	327.505	3.01573	1.59251
ENSSSCG00000011583_13_75988258_75988287_p	TMEM40	36	41	37.8829	42.8916	40.3872	367	405	382.69	413.351	398.021	9.85512	3.30087	287	340	320.876	333.131	327.003	8.0967	3.01733
ENSSSCG00000013875_2_60082591_60082620_p	USE1	19	21	19.9937	21.9689	20.9813	160	170	166.841	173.506	170.173	8.1107	3.01983	275	350	307.459	342.929	325.194	15.4992	3.95412
ENSSSCG00000017672_12_37736541_37736570_m	MED13	48	56	50.5105	58.5836	54.5471	379	376	395.203	383.753	389.478	7.14023	2.83597	292	330	326.466	323.333	324.899	5.95631	2.57442
ENSSSCG00000023767_14_95499813_95499842_p	GPRIN2	48	51	50.5105	53.3529	51.9317	197	218	205.422	222.495	213.959	4.12	2.04265	292	329	326.466	322.353	324.409	6.24684	2.64313
ENSSSCG00000006040_4_35544079_35544108_m	DPYS	65	57	68.3997	59.6297	64.0147	25	27	26.0688	27.5568	26.8128	0.418854	-1.25548	313	298	349.945	291.979	320.962	5.01388	2.32593
ENSSSCG00000017192_12_5368186_5368215_p	EVPL	69	67	72.6089	70.0911	71.35	544	546	567.258	557.259	562.258	7.88029	2.97825	254	361	283.981	353.706	318.843	4.46873	2.15986
ENSSSCG00000016904_16_36445735_36445764_m	ENSSSCG00000016904	281	294	295.697	307.564	301.63	331	362	345.151	369.465	357.308	1.18459	0.244386	274	335	306.341	328.232	317.286	1.0519	0.0730038
ENSSSCG00000029634_9_2487024_2487053_p	PPFIBP2	137	140	144.165	146.459	145.312	442	466	460.897	475.609	468.253	3.22239	1.68813	290	315	324.23	308.636	316.433	2.17761	1.12274
ENSSSCG00000027645_JH118988.1_21599_21628_p	TRIM6	34	41	35.7783	42.8916	39.3349	157	139	163.712	141.866	152.789	3.88432	1.95766	266	338	297.397	331.171	314.284	7.98995	2.99819
ENSSSCG00000013331_2_34663003_34663032_p	METTL15	25	17	26.3076	17.7843	22.0459	938	979	978.103	999.188	988.645	44.8448	5.48687	270	332	301.869	325.292	313.581	14.224	3.83025
ENSSSCG00000028152_13_86508829_86508858_m	DBR1	61	44	64.1905	46.03	55.1102	215	207	224.192	211.268	217.73	3.95081	1.98215	271	329	302.987	322.353	312.67	5.67354	2.50425
ENSSSCG00000022140_8_70406309_70406338_p	TMPRSS11E	61	54	64.1905	56.4913	60.3409	451	535	470.282	546.032	508.157	8.42143	3.07407	270	330	301.869	323.333	312.601	5.18058	2.37311
ENSSSCG00000009856_14_37428909_37428938_p	NOS1	99	83	104.178	86.8293	95.5036	249	232	259.646	236.784	248.215	2.59901	1.37796	298	298	333.174	291.979	312.577	3.27293	1.71058
ENSSSCG00000008976_8_75960466_75960495_m	ART3	74	80	77.8704	83.6909	80.7806	1	0	1.04275	0	0.521377	0.00645423	-7.27554	262	335	292.925	328.232	310.578	3.84471	1.94288
ENSSSCG00000007515_17_65878976_65879005_m	APCDD1L	34	33	35.7783	34.5225	35.1504	580	575	604.797	586.857	595.827	16.9508	4.08328	276	318	308.577	311.575	310.076	8.82142	3.14101
ENSSSCG00000014281_2_140442685_140442714_m	IL13	24	25	25.2553	26.1534	25.7043	528	605	550.574	617.476	584.025	22.7209	4.50595	264	327	295.161	320.393	307.777	11.9737	3.5818
ssc-mir-23a_29_58_m	ZSWIM4	40	32	42.0921	33.4763	37.7842	134	134	139.729	136.763	138.246	3.65883	1.87138	274	315	306.341	308.636	307.489	8.13801	3.02468
ENSSSCG00000027613_1_43484677_43484706_p	TRDN	100	100	105.23	104.614	104.922	178	187	185.61	190.856	188.233	1.79403	0.843204	248	344	277.272	337.05	307.161	2.92752	1.54968
ENSSSCG00000029960_6_51197469_51197498_p	LRRC4B	5	11	5.26151	11.5075	8.3845	151	145	157.456	147.99	152.723	18.2149	4.18705	293	287	327.584	281.201	304.393	36.3042	5.18206
ENSSSCG00000028086_9_106628622_106628651_m	SEMA3A	54	59	56.8243	61.722	59.2732	232	238	241.919	242.908	242.413	4.08976	2.03202	280	300	313.05	293.939	303.494	5.12026	2.35622
ENSSSCG00000025551_7_46413168_46413197_p	RUNX2	22	18	23.1507	18.8304	20.9906	122	102	127.216	104.103	115.66	5.51008	2.46207	262	316	292.925	309.616	301.27	14.3527	3.84325
ENSSSCG00000025626_6_73960873_73960902_p	HSPG2	141	137	148.375	143.321	145.848	288	284	300.313	289.856	295.085	2.02324	1.01667	269	308	300.751	301.777	301.264	2.06561	1.04657
ENSSSCG00000000003_5_527676_527705_m	TTC38	3	2	3.15691	2.09227	2.62459	130	149	135.558	152.072	143.815	54.7953	5.77598	247	332	276.154	325.292	300.723	114.579	6.8402
ALDBSSCT0000006989_6_35_m	ZFAND2A	212	197	223.088	206.089	214.588	294	286	306.569	291.898	299.233	1.39445	0.479699	284	286	317.522	280.222	298.872	1.39277	0.477954
ENSSSCG00000028123_9_67363894_67363923_p	VPS26B	20	21	21.0461	21.9689	21.5075	343	365	357.664	372.527	365.095	16.9753	4.08537	284	285	317.522	279.242	298.382	13.8734	3.79425
ENSSSCG00000017620_12_34748092_34748121_m	CCDC182	40	30	42.0921	31.3841	36.7381	50	47	52.1377	47.9692	50.0534	1.36244	0.446192	269	301	300.751	294.919	297.835	8.10698	3.01916
ENSSSCG00000007903_3_33289557_33289586_p	EMP2	36	31	37.8829	32.4302	35.1566	90	85	93.8478	86.7528	90.3003	2.56852	1.36094	255	316	285.099	309.616	297.357	8.45808	3.08033
ENSSSCG00000016963_16_51372412_51372441_p	CCDC125	21	29	22.0984	30.3379	26.2181	749	748	781.022	763.424	772.223	29.4538	4.88038	254	317	283.981	310.595	297.288	11.339	3.50322
ENSSSCG00000008114_3_48142447_48142476_m	ZNF514	188	196	197.833	205.043	201.438	262	269	273.201	274.547	273.874	1.3596	0.443179	278	286	310.813	280.222	295.518	1.46704	0.55291
ENSSSCG00000011828_13_141268155_141268184_p	FAM43A	96	74	101.021	77.414	89.2175	80	101	83.4203	103.083	93.2515	1.04521	0.0637991	256	311	286.217	304.717	295.467	3.31175	1.7276
ENSSSCG00000007727_3_14918708_14918737_m	AUTS2	107	119	112.596	124.49	118.543	30	26	31.2826	26.5361	28.9094	0.243872	-2.0358	259	305	289.571	298.838	294.204	2.48183	1.3114
ENSSSCG00000011331_13_33130240_33130269_m	NBEAL2	12	26	12.6276	27.1995	19.9136	218	211	227.32	215.351	221.336	11.1148	3.47441	272	289	304.105	283.161	293.633	14.7454	3.88219
ENSSSCG00000029626_17_42102488_42102517_p	NECAB3	29	40	30.5168	41.8454	36.1811	121	121	126.173	123.495	124.834	3.45026	1.7867	253	310	282.863	303.737	293.3	8.10643	3.01907
ENSSSCG00000027918_15_106901911_106901940_p	STAT1	130	131	136.799	137.044	136.922	305	284	318.04	289.856	303.948	2.21987	1.15047	273	284	305.223	278.262	291.743	2.13073	1.09135
ENSSSCG00000021271_13_156206385_156206414_p	CFAP44	65	83	68.3997	86.8293	77.6145	78	88	81.3348	89.8146	85.5747	1.10256	0.140859	278	277	310.813	271.403	291.108	3.7507	1.90716
ENSSSCG00000025626_6_73960871_73960900_m	HSPG2	145	131	152.584	137.044	144.814	274	292	285.714	298.021	291.868	2.01547	1.01112	271	281	302.987	275.323	289.155	1.99674	0.997643
ALDBSSCT0000003472_171_200_m	EXTL3	51	65	53.6674	67.9988	60.8331	134	135	139.729	137.784	138.756	2.28093	1.18962	250	303	279.508	296.878	288.193	4.73744	2.24411
ENSSSCG00000006720_4_111591136_111591165_p	HAO2	12	22	12.6276	23.015	17.8213	514	524	535.975	534.805	535.39	30.0421	4.90892	267	280	298.515	274.343	286.429	16.0723	4.0065
ENSSSCG00000010266_14_79104520_79104549_p	NPFFR1	26	21	27.3599	21.9689	24.6644	624	655	650.678	668.507	659.592	26.7427	4.74107	254	292	283.981	286.1	285.041	11.5568	3.53067
ENSSSCG00000029841_6_83563645_83563674_p	ZNF362	112	79	117.858	82.6447	100.251	591	651	616.267	664.424	640.346	6.3874	2.67523	270	272	301.869	266.504	284.187	2.83474	1.50322
ENSSSCG00000004012_1_1611586_1611615_p	THBS2	38	40	39.9875	41.8454	40.9165	166	183	173.097	186.774	179.935	4.39763	2.13672	270	272	301.869	266.504	284.187	6.94554	2.79609
ENSSSCG00000000587_5_56987004_56987033_p	AEBP2	41	56	43.1444	58.5836	50.864	114	120	118.874	122.474	120.674	2.37249	1.2464	255	288	285.099	282.181	283.64	5.57644	2.47934
ENSSSCG00000007392_GL892291.2_10144_10173_p	TP53TG5	222	214	233.611	223.873	228.742	1614	1754	1683	1790.17	1736.59	7.5919	2.92446	248	295	277.272	289.04	283.156	1.23788	0.307876
ENSSSCG00000011700_13_97433239_97433268_p	CP	137	156	144.165	163.197	153.681	481	454	501.564	463.362	482.463	3.13937	1.65048	246	295	275.036	289.04	282.038	1.83521	0.875948
ENSSSCG00000002017_7_80887301_80887330_p	ZFHX2	16	19	16.8368	19.8766	18.3567	397	407	413.973	415.393	414.683	22.5903	4.49763	253	287	282.863	281.201	282.032	15.364	3.94148
ENSSSCG00000021870_7_83254232_83254261_p	ENSSSCG00000021870	56	70	58.9289	73.2295	66.0792	90	81	93.8478	82.6703	88.259	1.33565	0.417547	237	297	264.974	290.999	277.987	4.20687	2.07275
ENSSSCG00000006555_4_104448621_104448650_p	C1orf43	34	31	35.7783	32.4302	34.1042	107	98	111.575	100.021	105.798	3.10219	1.63329	244	287	272.8	281.201	277.001	8.12218	3.02187
ENSSSCG00000022341_13_137107966_137107995_p	TMEM207	81	99	85.2365	103.567	94.402	185	203	192.909	207.186	200.048	2.1191	1.08345	228	305	254.912	298.838	276.875	2.93293	1.55234
ENSSSCG00000008009_3_41549904_41549933_p	LMF1	67	67	70.5043	70.0911	70.2977	247	265	257.56	270.464	264.012	3.75563	1.90906	243	287	271.682	281.201	276.442	3.93245	1.97543
ALDBSSCT0000010908_17_46_p	GATB	20	16	21.0461	16.7382	18.8921	192	224	200.209	228.619	214.414	11.3494	3.50454	246	280	275.036	274.343	274.69	14.5399	3.86195
ENSSSCG00000011721_13_101033117_101033146_p	P2RY1	35	29	36.8306	30.3379	33.5843	820	883	855.058	901.208	878.133	26.1472	4.70858	218	311	243.731	304.717	274.224	8.16525	3.0295
ENSSSCG00000022066_2_75268577_75268606_m	PIAS4	5	18	5.26151	18.8304	12.046	124	123	129.301	125.536	127.419	10.5777	3.40296	232	294	259.384	288.06	273.722	22.7231	4.50609
ENSSSCG00000013750_2_66223462_66223491_p	CACNA1A	26	33	27.3599	34.5225	30.9412	600	644	625.652	657.28	641.466	20.7318	4.37377	246	277	275.036	271.403	273.22	8.8303	3.14246
ENSSSCG00000011353_13_34500217_34500246_m	PFKFB4	35	18	36.8306	18.8304	27.8305	174	182	181.439	185.753	183.596	6.59693	2.7218	232	292	259.384	286.1	272.742	9.80011	3.2928
ENSSSCG00000023693_15_28731712_28731741_m	PROC	25	31	26.3076	32.4302	29.3689	124	158	129.301	161.258	145.28	4.94672	2.30647	248	273	277.272	267.484	272.378	9.27438	3.21325
ENSSSCG00000011715_13_99748270_99748299_p	GPR87	66	71	69.452	74.2756	71.8638	117	129	122.002	131.66	126.831	1.76488	0.819571	248	273	277.272	267.484	272.378	3.7902	1.92227
ENSSSCG00000024703_2_15384135_15384164_m	ENSSSCG00000024703	7	5	7.36612	5.23068	6.2984	275	285	286.757	290.877	288.817	45.8556	5.51903	220	304	245.967	297.858	271.913	43.1717	5.43201
ENSSSCG00000004909_1_179212931_179212960_m	CPLX4	79	81	83.1319	84.737	83.9344	83	76	86.5485	77.5672	82.0578	0.977642	-0.0326218	255	264	285.099	258.666	271.882	3.23922	1.69565
ALDBSSCT0000002427_125_154_p	MED13	68	62	71.5566	64.8604	68.2085	372	420	387.904	428.661	408.282	5.9858	2.58154	252	267	281.745	261.606	271.675	3.98301	1.99386
ENSSSCG00000027023_7_55245191_55245220_m	ENSSSCG00000027023	36	43	37.8829	44.9838	41.4334	201	194	209.593	198	203.797	4.91867	2.29827	246	273	275.036	267.484	271.26	6.54691	2.71081
ENSSSCG00000002139_7_83499679_83499708_p	ENSSSCG00000002140	10	9	10.523	9.41522	9.96912	907	861	945.777	878.754	912.266	91.5091	6.51584	266	250	297.397	244.949	271.173	27.2013	4.7656
ENSSSCG00000012581_X_105304705_105304734_m	NXT2	16	18	16.8368	18.8304	17.8336	202	199	210.636	203.104	206.87	11.6	3.53605	248	270	277.272	264.545	270.909	15.1909	3.92513
ALDBSSCT0000003188_96_125_m	TSEN2	4	15	4.20921	15.692	9.95062	237	235	247.133	239.846	243.489	24.4697	4.61293	215	307	240.377	300.797	270.587	27.193	4.76516
ENSSSCG00000011133_10_70839805_70839834_m	PFKFB3	34	38	35.7783	39.7532	37.7657	188	237	196.038	241.887	218.962	5.79791	2.53553	232	281	259.384	275.323	267.353	7.07926	2.8236
ENSSSCG00000004190_1_34748175_34748204_p	STX7	11	18	11.5753	18.8304	15.2029	280	328	291.971	334.764	313.367	20.6124	4.36544	245	264	273.918	258.666	266.292	17.5159	4.13059
ENSSSCG00000015104_9_51278041_51278070_p	TRAPPC4	67	53	70.5043	55.4452	62.9747	34	23	35.4536	23.4743	29.4639	0.467869	-1.09582	249	258	278.39	252.787	265.589	4.21739	2.07635
ENSSSCG00000010189_14_65176029_65176058_m	NUP133	138	103	145.218	107.752	126.485	187	218	194.995	222.495	208.745	1.65036	0.722777	227	283	253.794	277.282	265.538	2.09937	1.06995
ENSSSCG00000017160_12_2595676_2595705_m	CBX4	71	92	74.7135	96.2445	85.479	370	379	385.819	386.815	386.317	4.51944	2.17614	242	263	270.564	257.686	264.125	3.08994	1.62758
ALDBSSCT0000008741_96_125_p	ZFP1	145	131	152.584	137.044	144.814	323	308	336.809	314.351	325.58	2.24827	1.16881	259	243	289.571	238.09	263.831	1.82186	0.865413
ENSSSCG00000007005_17_10154053_10154082_m	CSGALNACT1	20	25	21.0461	26.1534	23.5997	104	112	108.446	114.31	111.378	4.71946	2.23862	237	268	264.974	262.585	263.78	11.1772	3.48249
ENSSSCG00000009882_14_41263239_41263268_p	OAS1	43	36	45.249	37.6609	41.4549	41	55	42.7529	56.1341	49.4435	1.1927	0.254237	244	260	272.8	254.747	263.774	6.3629	2.66968
ENSSSCG00000028764_GL893298.2_5828_5857_p	ORMDL3	8	12	8.41842	12.5536	10.486	370	353	385.819	360.279	373.049	35.5758	5.15282	242	262	270.564	256.707	263.635	25.1416	4.652
ENSSSCG00000001652_7_43486885_43486914_m	GNMT	31	40	32.6214	41.8454	37.2334	319	294	332.638	300.062	316.35	8.49641	3.08685	225	281	251.558	275.323	263.44	7.07537	2.82281
ENSSSCG00000000590_5_57697068_57697097_p	PLCZ1	19	19	19.9937	19.8766	19.9352	188	189	196.038	192.897	194.467	9.755	3.28614	234	269	261.62	263.565	262.593	13.1723	3.71944
ENSSSCT00000020806_7_36_m	MEX3D	231	227	243.082	237.473	240.277	355	411	370.177	419.475	394.826	1.64321	0.716517	232	270	259.384	264.545	261.964	1.09026	0.12467
ENSSSCG00000003100_6_47565491_47565520_p	CCDC61	25	20	26.3076	20.9227	23.6151	128	143	133.472	145.949	139.711	5.91614	2.56466	222	281	248.204	275.323	261.763	11.0845	3.47048
ENSSSCG00000024477_15_115433322_115433351_m	ENSSSCG00000024477	48	49	50.5105	51.2607	50.8856	196	200	204.38	204.124	204.252	4.01394	2.00502	254	243	283.981	238.09	261.036	5.12985	2.35892
ENSSSCG00000011699_13_97352948_97352977_m	HPS3	59	57	62.0859	59.6297	60.8578	261	297	272.159	303.124	287.641	4.72645	2.24076	234	265	261.62	259.646	260.633	4.28265	2.09851
ENSSSCG00000006541_4_103608326_103608355_p	DCST2	38	36	39.9875	37.6609	38.8242	443	433	461.94	441.929	451.934	11.6405	3.54108	244	253	272.8	247.888	260.344	6.70572	2.74539
ENSSSCG00000022297_17_12599499_12599528_m	RNF170	64	63	67.3474	65.9066	66.627	150	178	156.413	181.67	169.042	2.53714	1.3432	235	263	262.738	257.686	260.212	3.90551	1.96551
ENSSSCG00000001823_7_58628406_58628435_p	UROC1	24	30	25.2553	31.3841	28.3197	209	226	217.935	230.66	224.298	7.92021	2.98554	249	245	278.39	240.05	259.22	9.15336	3.1943
ENSSSCG00000018048_12_62939478_62939507_m	SLC5A10	83	91	87.3411	95.1984	91.2697	204	209	212.722	213.31	213.016	2.33391	1.22275	217	281	242.613	275.323	258.968	2.83739	1.50457
ENSSSCG00000025672_6_136018544_136018573_p	RAVER2	40	35	42.0921	36.6148	39.3534	197	228	205.422	232.702	219.062	5.56653	2.47678	233	262	260.502	256.707	258.604	6.57133	2.71618
ENSSSCG00000017797_12_48133870_48133899_m	SLC6A4	74	62	77.8704	64.8604	71.3654	91	92	94.8905	93.8971	94.3938	1.32268	0.403468	249	242	278.39	237.111	257.751	3.6117	1.85268
ENSSSCG00000008466_3_104116273_104116302_m	COX7A2L	84	77	88.3934	80.5525	84.4729	375	363	391.032	370.485	380.759	4.50747	2.17232	219	276	244.849	270.424	257.637	3.04993	1.60878
ALDBSSCT0000002487_146_175_p	RABEP1	38	49	39.9875	51.2607	45.6241	162	144	168.926	146.969	157.948	3.46194	1.79158	233	260	260.502	254.747	257.624	5.64668	2.4974
ENSSSCG00000003219_6_51160334_51160363_m	FAM71E1	136	140	143.113	146.459	144.786	267	280	278.415	285.774	282.094	1.94835	0.962255	237	254	264.974	248.868	256.921	1.77449	0.827403
ENSSSCG00000024432_JH118861.1_44163_44192_p	OVCA2	47	44	49.4582	46.03	47.7441	223	189	232.534	192.897	212.716	4.45533	2.15553	214	274	239.259	268.464	253.862	5.31713	2.41065
ENSSSCG00000024695_3_38750672_38750701_p	NUDT16L1	116	89	122.067	93.1061	107.587	168	169	175.183	172.485	173.834	1.61576	0.69221	226	258	252.676	252.787	252.732	2.3491	1.23211
ENSSSCG00000020654_GL894126.2_41646_41675_p	UHMK1	14	13	14.7322	13.5998	14.166	169	172	176.225	175.547	175.886	12.4161	3.63414	222	261	248.204	255.727	251.965	17.7866	4.15272
ENSSSCG00000001667_7_43888642_43888671_p	ZNF318	85	86	89.4457	89.9677	89.7067	137	135	142.857	137.784	140.32	1.56421	0.645438	220	263	245.967	257.686	251.827	2.80723	1.48914
ALDBSSCT0000002537_133_162_p	ALDH3A2	38	25	39.9875	26.1534	33.0704	132	151	137.643	154.114	145.879	4.41115	2.14115	205	277	229.197	271.403	250.3	7.5687	2.92005
ENSSSCG00000008345_3_77128060_77128089_p	BMP10	74	78	77.8704	81.5986	79.7345	346	325	360.793	331.702	346.247	4.3425	2.11853	229	248	256.03	242.989	249.51	3.12926	1.64582
ENSSSCG00000011066_10_54027636_54027665_p	YME1L1	66	67	69.452	70.0911	69.7715	484	502	504.693	512.352	508.522	7.28839	2.8656	223	251	249.322	245.929	247.625	3.54909	1.82745
ENSSSCG00000001729_7_49131215_49131244_m	PTCHD4	43	48	45.249	50.2145	47.7318	212	273	221.064	278.629	249.847	5.23439	2.38802	216	257	241.495	251.808	246.651	5.16745	2.36945
ENSSSCG00000028813_7_27142858_27142887_p	SFTA2	75	76	78.9227	79.5063	79.2145	188	201	196.038	205.145	200.591	2.53225	1.34042	227	243	253.794	238.09	245.942	3.10476	1.63448
ENSSSCG00000025161_1_109053065_109053094_p	MYO5B	62	49	65.2428	51.2607	58.2517	78	88	81.3348	89.8146	85.5747	1.46905	0.554884	212	259	237.023	253.767	245.395	4.21267	2.07473
ENSSSCG00000008990_8_77656760_77656789_p	MRPL1	45	53	47.3536	55.4452	51.3994	454	494	473.41	504.187	488.798	9.5098	3.24942	222	245	248.204	240.05	244.127	4.7496	2.24781
ENSSSCG00000017295_12_15360329_15360358_m	KCNH6	11	15	11.5753	15.692	13.6337	128	107	133.472	109.206	121.339	8.89997	3.1538	217	250	242.613	244.949	243.781	17.8808	4.16034
ENSSSCG00000009917_14_43182711_43182740_p	SPPL3	27	25	28.4122	26.1534	27.2828	302	311	314.911	317.413	316.162	11.5883	3.5346	220	244	245.967	239.07	242.519	8.88908	3.15203
ALDBSSCT0000005675_16_45_m	FEZF1	288	256	303.063	267.811	285.437	212	256	221.064	261.279	241.171	0.84492	-0.243114	212	253	237.023	247.888	242.456	0.84942	-0.23545
ENSSSCG00000008309_3_73095346_73095375_p	SPR	15	17	15.7845	17.7843	16.7844	27	24	28.1543	24.4949	26.3246	1.5684	0.64929	207	258	231.433	252.787	242.11	14.4247	3.85047
ENSSSCG00000011376_13_35066565_35066594_p	CCDC36	60	68	63.1382	71.1372	67.1377	160	133	166.841	135.743	151.292	2.25345	1.17214	215	247	240.377	242.01	241.193	3.59252	1.845
ENSSSCG00000013474_2_75915670_75915699_m	S1PR4	165	155	173.63	162.151	167.89	193	219	201.251	223.516	212.384	1.26501	0.339152	210	252	234.787	246.909	240.848	1.43455	0.520602
ALDBSSCT0000009196_69_98_m	ACSF3	62	78	65.2428	81.5986	73.4207	598	605	623.566	617.476	620.521	8.45158	3.07922	196	266	219.135	260.626	239.88	3.2672	1.70806
ENSSSCG00000016789_16_5746867_5746896_p	ENSSSCG00000016789	51	63	53.6674	65.9066	59.787	154	113	160.584	115.33	137.957	2.30748	1.20632	192	270	214.663	264.545	239.604	4.00762	2.00275
ENSSSCG00000018048_12_62939480_62939509_p	SLC5A10	83	83	87.3411	86.8293	87.0852	199	200	207.508	204.124	205.816	2.36339	1.24086	203	257	226.961	251.808	239.384	2.74885	1.45883
ENSSSCG00000007345_17_46979237_46979266_p	RALGAPB	7	15	7.36612	15.692	11.5291	188	188	196.038	191.877	193.957	16.8233	4.07239	224	233	250.44	228.292	239.366	20.7619	4.37587
ENSSSCG00000001709_7_45756637_45756666_p	SUPT3H	258	247	271.494	258.396	264.945	370	369	385.819	376.609	381.214	1.43884	0.524909	223	234	249.322	229.272	239.297	0.903195	-0.14689
ENSSSCG00000015692_15_18728312_18728341_m	R3HDM1	179	168	188.362	175.751	182.056	107	124	111.575	126.557	119.066	0.654005	-0.612627	221	235	247.086	230.252	238.669	1.31096	0.390624
ENSSSCG00000016974_16_52392056_52392085_m	MAP1B	8	14	8.41842	14.6459	11.5322	175	163	182.482	166.361	174.421	15.1248	3.91884	212	245	237.023	240.05	238.537	20.6845	4.37048
ENSSSCG00000020671_14_138761091_138761120_p	SLC18A2	41	32	43.1444	33.4763	38.3104	236	259	246.09	264.341	255.215	6.66178	2.73591	201	256	224.725	250.828	237.776	6.20658	2.6338
ENSSSCG00000012580_X_105102442_105102471_p	GUCY2F	14	7	14.7322	7.32295	11.0276	341	374	355.579	381.712	368.645	33.4294	5.06304	214	241	239.259	236.131	237.695	21.5546	4.42992
ENSSSCG00000009879_14_41314291_41314320_p	TPCN1	47	40	49.4582	41.8454	45.6518	374	364	389.99	371.506	380.748	8.34025	3.06009	227	224	253.794	219.474	236.634	5.18345	2.37391
ENSSSCG00000030995_X_47999825_47999854_p	WDR45	178	155	187.31	162.151	174.73	0	0	0	0	0	0	#NUM!	217	235	242.613	230.252	236.433	1.35313	0.436299
ENSSSCG00000008396_3_89875240_89875269_m	CCDC85A	83	78	87.3411	81.5986	84.4699	68	69	70.9072	70.4228	70.665	0.836571	-0.25744	215	236	240.377	231.232	235.805	2.79158	1.48108
ALDBSSCT0000002097_114_143_p	DCUN1D2	47	41	49.4582	42.8916	46.1749	196	215	204.38	219.433	211.907	4.58922	2.19825	193	261	215.781	255.727	235.754	5.10567	2.3521
ENSSSCG00000001807_7_57753774_57753803_p	AP3B2	88	80	92.6026	83.6909	88.1467	84	104	87.5913	106.145	96.8679	1.09894	0.136112	217	232	242.613	227.313	234.963	2.66559	1.41445
ENSSSCG00000005190_1_231964354_231964383_p	NFIB	23	27	24.203	28.2457	26.2243	598	621	623.566	633.805	628.686	23.9734	4.58336	205	244	229.197	239.07	234.134	8.92811	3.15836
ENSSSCG00000017458_12_21697645_21697674_m	KRT39	48	53	50.5105	55.4452	52.9779	50	47	52.1377	47.9692	50.0534	0.944799	-0.081921	209	238	233.669	233.191	233.43	4.40619	2.13953
ENSSSCG00000001107_7_21866388_21866417_m	SLC17A1	38	43	39.9875	44.9838	42.4857	196	207	204.38	211.268	207.824	4.89163	2.29031	201	247	224.725	242.01	233.367	5.49285	2.45755
ENSSSCG00000011496_13_50690149_50690178_p	ADAMTS9	31	35	32.6214	36.6148	34.6181	212	200	221.064	204.124	212.594	6.14113	2.6185	192	257	214.663	251.808	233.235	6.73738	2.75219
ENSSSCG00000021206_13_137321564_137321593_m	IL1RAP	15	19	15.7845	19.8766	17.8306	175	163	182.482	166.361	174.421	9.78217	3.29015	197	249	220.253	243.969	232.111	13.0176	3.70239
ENSSSCG00000027443_13_86816756_86816785_m	MRAS	6	10	6.31382	10.4614	8.38759	569	555	593.327	566.445	579.886	69.1362	6.11137	211	233	235.905	228.292	232.099	27.6717	4.79034
ENSSSCG00000028798_GL893191.2_73638_73667_m	NCOA2	50	54	52.6151	56.4913	54.5532	65	54	67.779	55.1135	61.4462	1.12635	0.17166	197	247	220.253	242.01	231.131	4.2368	2.08298
ENSSSCG00000021439_13_42296001_42296030_m	CCDC66	26	28	27.3599	29.2918	28.3258	206	217	214.807	221.475	218.141	7.70113	2.94507	215	226	240.377	221.434	230.906	8.15177	3.02711
ENSSSCG00000006058_4_37696800_37696829_p	RRM2B	103	101	108.387	105.66	107.023	152	171	158.498	174.526	166.512	1.55585	0.637702	222	217	248.204	212.616	230.41	2.15289	1.10627
ENSSSCG00000022151_6_57997654_57997683_m	B3GALT6	8	14	8.41842	14.6459	11.5322	194	189	202.294	192.897	197.596	17.1343	4.09882	198	244	221.371	239.07	230.22	19.9633	4.31928
ENSSSCG00000022579_2_1472239_1472268_p	PPFIA1	20	17	21.0461	17.7843	19.4152	70	80	72.9927	81.6497	77.3212	3.98251	1.99368	196	246	219.135	241.03	230.082	11.8506	3.56689
ENSSSCG00000012309_X_49310037_49310066_p	SHROOM4	74	61	77.8704	63.8143	70.8423	168	202	175.183	206.165	190.674	2.69153	1.42842	200	241	223.607	236.131	229.869	3.24479	1.69813
ENSSSCG00000025127_11_52742417_52742446_p	LMO7	61	69	64.1905	72.1834	68.1869	250	226	260.688	230.66	245.674	3.60295	1.84918	207	233	231.433	228.292	229.863	3.37107	1.75321
ENSSSCG00000014598_9_2602160_2602189_m	PPFIBP2	48	55	50.5105	57.5375	54.024	84	86	87.5913	87.7734	87.6823	1.62303	0.698686	214	225	239.259	220.454	229.857	4.25471	2.08906
ENSSSCG00000030450_JH118466.1_62192_62221_m	CC2D1B	93	93	97.8641	97.2906	97.5774	348	377	362.878	384.774	373.826	3.83107	1.93775	196	245	219.135	240.05	229.592	2.35293	1.23446
ENSSSCG00000027459_13_98113107_98113136_m	RNF13	96	110	101.021	115.075	108.048	601	622	626.695	634.826	630.76	5.83778	2.54542	216	222	241.495	217.515	229.505	2.1241	1.08685
ENSSSCG00000008888_8_55282586_55282615_p	NPY1R	29	36	30.5168	37.6609	34.0888	119	119	124.088	121.454	122.771	3.60149	1.8486	209	229	233.669	224.373	229.021	6.71836	2.74811
ENSSSCG00000003439_6_66695454_66695483_m	DHRS3	31	38	32.6214	39.7532	36.1873	73	88	76.121	89.8146	82.9678	2.29273	1.19707	206	232	230.315	227.313	228.814	6.32305	2.66062
ENSSSCG00000024558_JH118508.1_79745_79774_p	USP10	189	196	198.885	205.043	201.964	498	496	519.291	506.228	512.759	2.53887	1.34418	204	233	228.079	228.292	228.186	1.12983	0.176111
ENSSSCG00000017271_12_13843110_13843139_m	CACNG1	78	62	82.0796	64.8604	73.47	79	84	82.3775	85.7321	84.0548	1.14407	0.194175	220	214	245.967	209.676	227.822	3.10088	1.63268
ENSSSCG00000028172_1_305272406_305272435_m	FAM78A	92	87	96.8118	91.0138	93.9128	0	0	0	0	0	0	#NUM!	209	226	233.669	221.434	227.551	2.42301	1.2768
ENSSSCG00000002105_7_82858812_82858841_m	OR4E1	29	32	30.5168	33.4763	31.9966	114	149	118.874	152.072	135.473	4.23399	2.08202	200	234	223.607	229.272	226.44	7.077	2.82314
ENSSSCG00000007544_3_362643_362672_p	SUN1	16	21	16.8368	21.9689	19.4028	300	257	312.826	262.3	287.563	14.8206	3.88954	189	245	211.308	240.05	225.679	11.6312	3.53993
ALDBSSCT0000002433_159_188_p	BCAS3	113	116	118.91	121.352	120.131	177	163	184.567	166.361	175.464	1.46061	0.546569	217	210	242.613	205.757	224.185	1.86617	0.900083
ENSSSCG00000009985_JH118887.1_59380_59409_m	CABP7	380	355	399.875	371.378	385.627	99	113	103.233	115.33	109.281	0.283386	-1.81916	204	224	228.079	219.474	223.777	0.580294	-0.785145
ENSSSCG00000017345_12_18715195_18715224_m	ENSSSCG00000017345	53	43	55.772	44.9838	50.3779	165	186	172.054	189.835	180.945	3.59175	1.84469	203	224	226.961	219.474	223.218	4.43086	2.14759
ENSSSCG00000017047_16_71378410_71378439_p	CLINT1	76	53	79.975	55.4452	67.7101	300	334	312.826	340.887	326.857	4.8273	2.27122	206	220	230.315	215.555	222.935	3.29249	1.71918
ENSSSCG00000014249_2_135214530_135214559_p	MARCH3	183	172	192.571	179.935	186.253	0	0	0	0	0	0	#NUM!	204	222	228.079	217.515	222.797	1.1962	0.258462
ENSSSCG00000025897_4_129583625_129583654_m	TRMT13	191	177	200.99	185.166	193.078	53	49	55.2659	50.0104	52.6382	0.272627	-1.875	211	214	235.905	209.676	222.791	1.15389	0.206506
ENSSSCG00000013727_2_66643252_66643281_p	TRIR	32	28	33.6737	29.2918	31.4827	320	347	333.681	354.155	343.918	10.924	3.44943	205	220	229.197	215.555	222.376	7.06343	2.82037
ENSSSCG00000023501_8_20572943_20572972_p	CCKAR	89	103	93.6549	107.752	100.703	86	87	89.6768	88.794	89.2354	0.88612	-0.174425	194	231	216.899	226.333	221.616	2.20068	1.13795
ENSSSCG00000027484_GL893609.2_20362_20391_p	CCDC115	57	64	59.9812	66.9527	63.467	130	115	135.558	117.371	126.465	1.99261	0.994656	207	216	231.433	211.636	221.534	3.49055	1.80345
ENSSSCG00000000022_5_2005068_2005097_p	RTL6	244	223	256.762	233.288	245.025	162	198	168.926	202.083	185.504	0.757084	-0.401475	191	232	213.544	227.313	220.429	0.899616	-0.152618
ENSSSCG00000016942_16_46594577_46594606_m	CWC27	33	28	34.726	29.2918	32.0089	257	331	267.988	337.825	302.907	9.4632	3.24233	201	220	224.725	215.555	220.14	6.87746	2.78188
ENSSSCG00000005211_1_242409634_242409663_m	CD274	70	77	73.6612	80.5525	77.1068	44	47	45.8811	47.9692	46.9252	0.608573	-0.716497	201	220	224.725	215.555	220.14	2.855	1.51349
ENSSSCG00000023396_2_107578636_107578665_m	LIX1	38	57	39.9875	59.6297	49.8086	267	266	278.415	271.485	274.95	5.52013	2.4647	186	236	207.954	231.232	219.593	4.40874	2.14037
ENSSSCG00000028164_2_121330628_121330657_p	ENSSSCG00000014203	89	92	93.6549	96.2445	94.9497	101	107	105.318	109.206	107.262	1.12967	0.175907	219	198	244.849	194	219.425	2.31096	1.20849
ENSSSCG00000003828_6_140633109_140633138_p	FGGY	57	49	59.9812	51.2607	55.6209	236	243	246.09	248.011	247.05	4.44168	2.1511	181	241	202.364	236.131	219.247	3.94181	1.97886
ENSSSCG00000013773_2_65308924_65308953_p	ADGRL1	79	105	83.1319	109.844	96.4881	43	46	44.8384	46.9486	45.8935	0.475639	-1.07206	198	220	221.371	215.555	218.463	2.26414	1.17897
ENSSSCG00000006032_4_31396779_31396808_m	EMC2	36	35	37.8829	36.6148	37.2488	316	337	329.51	343.949	336.73	9.04001	3.17632	192	226	214.663	221.434	218.048	5.85383	2.54938
ENSSSCG00000009996_14_50263844_50263873_m	LIF	128	148	134.695	154.828	144.761	87	75	90.7195	76.5466	83.633	0.57773	-0.791532	203	212	226.961	207.717	217.339	1.50136	0.586269
ALDBSSCT0000004582_132_161_m	ICA1L	10	4	10.523	4.18454	7.35378	127	131	132.43	133.701	133.065	18.0948	4.17751	203	211	226.961	206.737	216.849	29.4881	4.88206
ENSSSCG00000027065_14_109683524_109683553_p	LIPN	1	1	1.0523	1.04614	1.04922	125	142	130.344	144.928	137.636	131.18	7.0354	187	229	209.072	224.373	216.723	206.556	7.69039
ENSSSCG00000026225_GL893030.1_9382_9411_p	GUCA2B	93	84	97.8641	87.8754	92.8698	1235	1268	1287.8	1294.15	1290.97	13.9009	3.79711	178	239	199.01	234.171	216.591	2.3322	1.22169
ENSSSCG00000026962_5_3561421_3561450_m	A4GALT	57	67	59.9812	70.0911	65.0362	526	534	548.488	545.011	546.75	8.40686	3.07157	184	232	205.718	227.313	216.515	3.32915	1.73516
ENSSSCG00000010010_14_50590149_50590178_m	PES1	132	128	138.904	133.905	136.405	70	75	72.9927	76.5466	74.7696	0.548146	-0.867368	189	226	211.308	221.434	216.371	1.58624	0.665615
ALDBSSCT0000009486_125_154_p	TMEM241	107	123	112.596	128.675	120.636	76	81	79.2492	82.6703	80.9598	0.67111	-0.575378	185	229	206.836	224.373	215.605	1.78724	0.837734
ALDBSSCT0000010854_126_155_p	ENSSSCG00000036736	420	397	441.967	415.316	428.641	2	2	2.08551	2.04124	2.06337	0.00481375	-7.69862	184	230	205.718	225.353	215.536	0.502834	-0.991845
ENSSSCG00000005977_4_15919607_15919636_m	TMEM65	122	108	128.381	112.983	120.682	571	616	595.412	628.702	612.057	5.07166	2.34246	204	207	228.079	202.818	215.448	1.78526	0.836134
ENSSSCG00000021019_GL893241.2_6341_6370_p	TMEM41B	54	46	56.8243	48.1222	52.4733	275	293	286.757	299.042	292.9	5.58188	2.48075	181	233	202.364	228.292	215.328	4.10358	2.03688
ENSSSCG00000005640_1_302631001_302631030_m	CIZ1	17	15	17.8891	15.692	16.7906	450	451	469.239	460.3	464.769	27.6804	4.79079	202	209	225.843	204.777	215.31	12.8233	3.68069
ENSSSCG00000015841_15_61632578_61632607_p	TEX15	56	55	58.9289	57.5375	58.2332	482	507	502.607	517.455	510.031	8.75842	3.13067	200	211	223.607	206.737	215.172	3.695	1.88558
ENSSSCG00000017957_12_55302364_55302393_p	EIF4A1	174	172	183.101	179.935	181.518	246	272	256.517	277.609	267.063	1.47128	0.557068	183	229	204.6	224.373	214.487	1.18163	0.240776
ENSSSCG00000021506_8_48065549_48065578_m	GLRB	31	36	32.6214	37.6609	35.1411	111	76	115.746	77.5672	96.6564	2.75052	1.4597	182	230	203.482	225.353	214.418	6.10161	2.60919
ALDBSSCT0000003904_83_112_m	THOC5	239	257	251.5	268.857	260.179	144	130	150.156	132.681	141.419	0.543544	-0.879531	192	217	214.663	212.616	213.639	0.821125	-0.284326
ENSSSCG00000031027_X_104773031_104773060_m	IRS4	66	72	69.452	75.3218	72.3869	23	21	23.9833	21.433	22.7082	0.313706	-1.67252	199	208	222.489	203.798	213.143	2.9445	1.55802
ENSSSCG00000004306_1_62688857_62688886_m	ORC3	50	38	52.6151	39.7532	46.1841	268	266	279.458	271.485	275.471	5.96463	2.57643	206	200	230.315	195.959	213.137	4.61494	2.20631
ENSSSCG00000029624_8_3393033_3393062_p	TADA2B	31	21	32.6214	21.9689	27.2951	545	574	568.3	585.836	577.068	21.1418	4.40203	177	232	197.892	227.313	212.602	7.78902	2.96144
ENSSSCG00000002981_6_43745408_43745437_p	DMBT1	210	193	220.984	201.904	211.444	85	105	88.634	107.165	97.8996	0.463005	-1.1109	191	216	213.544	211.636	212.59	1.00542	0.00780037
ENSSSCG00000006121_4_49483113_49483142_p	PIP4P2	14	20	14.7322	20.9227	17.8275	218	219	227.32	223.516	225.418	12.6444	3.66043	196	210	219.135	205.757	212.446	11.9168	3.57492
ENSSSCG00000027796_7_43829988_43830017_p	SLC22A7	41	37	43.1444	38.707	40.9257	131	117	136.601	119.413	128.007	3.12778	1.64514	189	217	211.308	212.616	211.962	5.17919	2.37273
ALDBSSCT0000002483_4_33_p	ENSSSCG00000033819	30	38	31.5691	39.7532	35.6611	119	97	124.088	99.0002	111.544	3.12789	1.64519	189	215	211.308	210.656	210.982	5.91631	2.5647
ENSSSCG00000005018_1_200435259_200435288_m	CDKL1	135	150	142.061	156.92	149.491	382	381	398.332	388.856	393.594	2.6329	1.39665	191	212	213.544	207.717	210.631	1.40899	0.49466
ENSSSCG00000030278_4_107420156_107420185_m	MLLT11	13	15	13.6799	15.692	14.686	69	62	71.95	63.2785	67.6142	4.604	2.20289	188	214	210.19	209.676	209.933	14.2948	3.83742
ENSSSCG00000004453_1_92839278_92839307_p	SNAP91	101	110	106.283	115.075	110.679	51	48	53.1804	48.9898	51.0851	0.461562	-1.1154	192	208	214.663	203.798	209.23	1.89043	0.918712
ALDBSSCT0000002138_162_191_p	MXRA7	144	151	151.532	157.966	154.749	219	214	228.363	218.413	223.388	1.44355	0.529621	187	213	209.072	208.697	208.884	1.34983	0.432775
ENSSSCG00000008442_3_100150268_100150297_m	TMEM247	55	50	57.8766	52.3068	55.0917	697	676	726.799	689.94	708.369	12.858	3.68459	179	222	200.128	217.515	208.821	3.79043	1.92236
ENSSSCG00000011057_10_52805689_52805718_m	ENSSSCG00000026354	105	101	110.492	105.66	108.076	271	278	282.586	283.733	283.159	2.62001	1.38957	176	225	196.774	220.454	208.614	1.93026	0.948793
ENSSSCG00000016821_16_20758472_20758501_p	SLC45A2	65	53	68.3997	55.4452	61.9224	86	99	89.6768	101.041	95.3591	1.53998	0.622909	192	206	214.663	201.838	208.25	3.36308	1.74978
ENSSSCG00000002258_7_94624295_94624324_p	KLHL25	46	55	48.4059	57.5375	52.9717	131	127	136.601	129.619	133.11	2.51285	1.32932	176	224	196.774	219.474	208.124	3.92897	1.97415
ENSSSCG00000017349_12_18887890_18887919_m	ADAM11	67	56	70.5043	58.5836	64.5439	141	143	147.028	145.949	146.488	2.26959	1.18243	191	205	213.544	200.858	207.201	3.21024	1.68268
ENSSSCG00000016604_18_25319651_25319680_p	WASL	39	40	41.0398	41.8454	41.4426	217	203	226.277	207.186	216.732	5.22968	2.38672	183	214	204.6	209.676	207.138	4.99819	2.32141
ENSSSCG00000015314_9_78971213_78971242_p	ANKIB1	61	63	64.1905	65.9066	65.0485	132	147	137.643	150.031	143.837	2.21123	1.14485	195	200	218.017	195.959	206.988	3.18205	1.66996
ENSSSCG00000008995_8_78717124_78717153_p	LRAT	38	45	39.9875	47.0761	43.5318	384	489	400.417	499.084	449.75	10.3315	3.36898	194	199	216.899	194.979	205.939	4.73077	2.24208
ENSSSCG00000001928_7_65473670_65473699_m	ENSSSCG00000001928	31	27	32.6214	28.2457	30.4335	145	126	151.199	128.598	139.899	4.59686	2.20065	181	213	202.364	208.697	205.53	6.75342	2.75562
ENSSSCG00000028741_13_217011163_217011192_p	ENSSSCG00000028741	55	62	57.8766	64.8604	61.3685	150	156	156.413	159.217	157.815	2.57159	1.36266	188	205	210.19	200.858	205.524	3.34902	1.74374
ENSSSCG00000000386_5_23013414_23013443_m	ANKRD52	63	64	66.2951	66.9527	66.6239	777	769	810.219	784.857	797.538	11.9708	3.58144	198	191	221.371	187.141	204.256	3.06581	1.61627
ENSSSCG00000024513_13_33357599_33357628_m	KLHL18	58	65	61.0335	67.9988	64.5162	958	910	998.958	928.765	963.861	14.9398	3.90109	171	220	191.184	215.555	203.369	3.15222	1.65637
ENSSSCG00000027929_13_133403432_133403461_m	ETV5	67	91	70.5043	95.1984	82.8513	103	108	107.404	110.227	108.815	1.31338	0.393285	170	221	190.066	216.535	203.3	2.4538	1.29502
ENSSSCG00000005575_1_297272844_297272873_p	RC3H2	133	166	139.956	173.659	156.807	0	0	0	0	0	0	#NUM!	173	217	193.42	212.616	203.018	1.2947	0.372613
ENSSSCG00000023741_6_134543413_134543442_m	SLC35D1	49	42	51.5628	43.9377	47.7503	347	337	361.835	343.949	352.892	7.39037	2.88565	170	219	190.066	214.575	202.321	4.23706	2.08306
ENSSSCG00000016017_15_97716155_97716184_p	DNAJC10	65	77	68.3997	80.5525	74.4761	64	86	66.7362	87.7734	77.2548	1.03731	0.0528477	175	212	195.656	207.717	201.686	2.70807	1.43726
ENSSSCG00000021253_JH118717.1_43334_43363_m	GULP1	383	402	403.032	420.547	411.789	431	430	449.427	438.867	444.147	1.07858	0.10913	182	204	203.482	199.878	201.68	0.489766	-1.02984
ENSSSCG00000017824_12_50002413_50002442_m	OVCA2	113	114	118.91	119.259	119.085	289	274	301.356	279.65	290.503	2.43946	1.28656	177	209	197.892	204.777	201.335	1.69068	0.757606
ALDBSSCT0000004295_47_76_m	NRP2	114	117	119.962	122.398	121.18	372	372	387.904	379.671	383.788	3.16708	1.66315	187	197	209.072	193.02	201.046	1.65907	0.730372
ENSSSCG00000011567_13_73412702_73412731_p	VHL	94	84	98.9164	87.8754	93.3959	260	252	271.116	257.196	264.156	2.82835	1.49996	185	199	206.836	194.979	200.908	2.15114	1.1051
ENSSSCG00000025127_11_52737461_52737490_p	LMO7	72	77	75.7658	80.5525	78.1591	304	296	316.997	302.104	309.55	3.96051	1.98569	191	192	213.544	188.121	200.833	2.56954	1.36151
ENSSSCG00000011080_10_58177801_58177830_p	SPAG6	32	24	33.6737	25.1073	29.3905	17	20	17.7268	20.4124	19.0696	0.648836	-0.624073	183	201	204.6	196.939	200.77	6.83111	2.77212
ENSSSCG00000001438_7_28045826_28045855_p	PBX2	45	37	47.3536	38.707	43.0303	201	219	209.593	223.516	216.555	5.03261	2.33131	185	198	206.836	194	200.418	4.6576	2.21959
ENSSSCG00000015314_9_78971211_78971240_m	ANKIB1	69	73	72.6089	76.3679	74.4884	135	117	140.772	119.413	130.092	1.74648	0.804446	192	190	214.663	186.161	200.412	2.69051	1.42788
ENSSSCG00000009010_8_80780845_80780874_p	ARFIP1	37	33	38.9352	34.5225	36.7288	135	143	140.772	145.949	143.36	3.90321	1.96466	168	217	187.83	212.616	200.223	5.45138	2.44662
ENSSSCG00000010204_14_66861706_66861735_p	BICC1	33	41	34.726	42.8916	38.8088	245	288	255.475	293.939	274.707	7.07847	2.82344	186	196	207.954	192.04	199.997	5.1534	2.36552
ENSSSCG00000001478_7_29873271_29873300_m	BMP5	85	80	89.4457	83.6909	86.5683	27	27	28.1543	27.5568	27.8555	0.321775	-1.63587	175	207	195.656	202.818	199.237	2.3015	1.20257
ENSSSCG00000005344_1_265193665_265193694_p	MELK	50	58	52.6151	60.6759	56.6455	133	147	138.686	150.031	144.359	2.54846	1.34962	190	189	212.426	185.181	198.804	3.50962	1.81131
ENSSSCG00000016873_16_29476513_29476542_m	NIM1K	31	20	32.6214	20.9227	26.772	192	197	200.209	201.062	200.635	7.49421	2.90578	174	207	194.538	202.818	198.678	7.42109	2.89163
ENSSSCG00000002014_7_80841909_80841938_p	JPH4	0	0	0	0	0	110	103	114.703	105.124	109.913	#DIV/0!	#DIV/0!	185	194	206.836	190.08	198.458	#DIV/0!	#DIV/0!
ENSSSCG00000022673_GL892397.1_79492_79521_m	FNDC3B	34	26	35.7783	27.1995	31.4889	169	203	176.225	207.186	191.706	6.08804	2.60598	192	186	214.663	182.242	198.452	6.30229	2.65588
ENSSSCG00000028341_14_95529086_95529115_p	ENSSSCG00000028341	25	23	26.3076	24.0611	25.1843	131	121	136.601	123.495	130.048	5.16384	2.36844	181	198	202.364	194	198.182	7.86925	2.97623
ENSSSCG00000017082_16_77576936_77576965_p	SPARC	265	292	278.86	305.472	292.166	344	316	358.707	322.516	340.612	1.16582	0.22134	176	203	196.774	198.899	197.836	0.677137	-0.562481
ENSSSCG00000002866_6_38634305_38634334_m	CEBPA	71	74	74.7135	77.414	76.0638	253	267	263.817	272.506	268.161	3.52548	1.81782	159	222	177.767	217.515	197.641	2.59836	1.3776
ENSSSCG00000021019_GL893241.2_6340_6369_p	TMEM41B	14	21	14.7322	21.9689	18.3505	279	275	290.928	280.671	285.799	15.5744	3.96111	179	199	200.128	194.979	197.554	10.7656	3.42835
ALDBSSCT0000012084_73_102_m	ZNF449	59	42	62.0859	43.9377	53.0118	90	95	93.8478	96.959	95.4034	1.79966	0.847727	179	197	200.128	193.02	196.574	3.70812	1.89069
ENSSSCG00000001734_7_49983576_49983605_p	C6orf141	56	47	58.9289	49.1684	54.0487	574	633	598.54	646.053	622.297	11.5136	3.52527	176	199	196.774	194.979	195.877	3.62408	1.85761
ENSSSCG00000021606_7_104424313_104424342_m	FLVCR2	30	36	31.5691	37.6609	34.615	42	49	43.7956	50.0104	46.903	1.35499	0.438284	148	229	165.469	224.373	194.921	5.63112	2.49342
ENSSSCG00000024435_GL893030.1_3538_3567_p	GUCA2A	204	193	214.67	201.904	208.287	86	88	89.6768	89.8146	89.7457	0.430875	-1.21466	155	216	173.295	211.636	192.466	0.924041	-0.113972
ENSSSCG00000003552_6_76834764_76834793_p	AUNIP	39	33	41.0398	34.5225	37.7811	88	93	91.7623	94.9177	93.34	2.47054	1.30483	174	193	194.538	189.101	191.819	5.07712	2.34401
ENSSSCG00000006497_4_102697284_102697313_m	MEX3A	55	63	57.8766	65.9066	61.8916	208	238	216.893	242.908	229.9	3.71456	1.89319	152	218	169.941	213.596	191.768	3.09846	1.63155
ENSSSCG00000022795_2_135008094_135008123_p	ALDH7A1	26	27	27.3599	28.2457	27.8028	425	458	443.17	467.444	455.307	16.3763	4.03354	152	217	169.941	212.616	191.278	6.87983	2.78237
ENSSSCG00000027758_9_6283958_6283987_p	ENSSSCG00000032384	17	13	17.8891	13.5998	15.7445	193	217	201.251	221.475	211.363	13.4246	3.74681	167	197	186.712	193.02	189.866	12.0592	3.59206
ENSSSCG00000002706_6_11921836_11921865_p	ADAT1	12	10	12.6276	10.4614	11.5445	356	331	371.22	337.825	354.523	30.7093	4.9406	179	183	200.128	179.303	189.715	16.4334	4.03856
ENSSSCG00000022782_GL896189.2_15499_15528_m	GOLGA3	55	69	57.8766	72.1834	65.03	188	208	196.038	212.289	204.163	3.13953	1.65055	191	169	213.544	165.586	189.565	2.91504	1.54352
ENSSSCG00000030850_X_63908027_63908056_m	TEX11	58	57	61.0335	59.6297	60.3316	266	274	277.372	279.65	278.511	4.61634	2.20675	162	202	181.122	197.919	189.52	3.14131	1.65136
ENSSSCG00000000013_5_1209988_1210017_p	SMC1B	47	61	49.4582	63.8143	56.6363	392	396	408.759	404.166	406.463	7.17672	2.84332	180	181	201.246	177.343	189.295	3.34229	1.74084
ENSSSCG00000012913_2_3839733_3839762_p	RAD9A	8	10	8.41842	10.4614	9.43989	90	110	93.8478	112.268	103.058	10.9173	3.44854	165	197	184.476	193.02	188.748	19.9947	4.32155
ENSSSCG00000017357_12_19244698_19244727_p	ITGA2B	18	21	18.9414	21.9689	20.4551	51	50	53.1804	51.031	52.1057	2.54732	1.34898	178	180	199.01	176.363	187.687	9.17552	3.19779
ENSSSCG00000024000_13_79103655_79103684_p	EFCC1	112	127	117.858	132.859	125.359	175	155	182.482	158.196	170.339	1.35881	0.442348	175	183	195.656	179.303	187.479	1.49554	0.580671
ENSSSCG00000030060_GL892397.1_43169_43198_m	FNDC3B	22	28	23.1507	29.2918	26.2212	231	251	240.876	256.176	248.526	9.47804	3.24459	175	181	195.656	177.343	186.5	7.11254	2.83036
ENSSSCG00000000871_5_87013525_87013554_p	SLC5A8	34	39	35.7783	40.7993	38.2888	666	799	694.474	815.476	754.975	19.7179	4.30143	165	192	184.476	188.121	186.298	4.86561	2.28262
ENSSSCG00000015358_9_94548753_94548782_p	ISPD	37	29	38.9352	30.3379	34.6366	71	68	74.0355	69.4022	71.7188	2.07061	1.05006	170	186	190.066	182.242	186.154	5.37449	2.42613
ENSSSCG00000011360_13_34668694_34668723_p	CELSR3	28	17	29.4645	17.7843	23.6244	265	294	276.33	300.062	288.196	12.1991	3.6087	169	187	188.948	183.222	186.085	7.87681	2.97761
ENSSSCG00000030147_3_117218981_117219010_p	TRMT61B	63	47	66.2951	49.1684	57.7317	406	368	423.358	375.588	399.473	6.91947	2.79066	140	218	156.525	213.596	185.06	3.20552	1.68056
ENSSSCG00000017671_12_37536024_37536053_m	RNFT1	96	103	101.021	107.752	104.387	112	106	116.788	108.186	112.487	1.0776	0.107824	165	189	184.476	185.181	184.829	1.77062	0.824252
ENSSSCG00000014128_2_91764137_91764166_p	CKMT2	5	4	5.26151	4.18454	4.72303	491	446	511.992	455.197	483.594	102.391	6.67794	162	192	181.122	188.121	184.621	39.0896	5.28871
ENSSSCG00000006497_4_102697286_102697315_p	MEX3A	59	55	62.0859	57.5375	59.8117	198	229	206.465	233.722	220.094	3.67978	1.87962	164	189	183.358	185.181	184.269	3.08083	1.62332
ENSSSCG00000001234_7_24847795_24847824_p	TRIM10	48	45	50.5105	47.0761	48.7933	167	186	174.14	189.835	181.988	3.72977	1.89908	160	191	178.885	187.141	183.013	3.75078	1.90719
ENSSSCG00000011057_10_52805690_52805719_p	ENSSSCG00000026354	21	29	22.0984	30.3379	26.2181	262	276	273.201	281.691	277.446	10.5822	3.40357	173	176	193.42	172.444	182.932	6.9773	2.80267
ENSSSCG00000004383_1_83451572_83451601_m	OSTM1	56	57	58.9289	59.6297	59.2793	154	158	160.584	161.258	160.921	2.71462	1.44075	158	193	176.649	189.101	182.875	3.08497	1.62526
ENSSSCG00000012138_X_13084148_13084177_p	ACE2	149	112	156.793	117.167	136.98	61	61	63.6079	62.2579	62.9329	0.459431	-1.12208	157	194	175.531	190.08	182.806	1.33454	0.416346
ENSSSCG00000002069_7_82232978_82233007_m	ENSSSCG00000002069	157	152	165.212	159.013	162.112	306	292	319.082	298.021	308.552	1.90332	0.928522	160	189	178.885	185.181	182.033	1.12289	0.167212
ENSSSCG00000004390_1_84369729_84369758_p	SESN1	99	87	104.178	91.0138	97.5959	210	193	218.978	196.98	207.979	2.13102	1.09155	170	177	190.066	173.424	181.745	1.86222	0.897022
ENSSSCG00000017123_16_86738964_86738993_m	ENSSSCG00000032942	41	36	43.1444	37.6609	40.4026	0	0	0	0	0	0	#NUM!	160	188	178.885	184.202	181.544	4.49336	2.16779
ENSSSCG00000013834_2_62140782_62140811_m	CCDC105	14	13	14.7322	13.5998	14.166	64	75	66.7362	76.5466	71.6414	5.05728	2.33836	173	172	193.42	168.525	180.972	12.7751	3.67527
ENSSSCG00000022420_JH118982.1_51544_51573_p	MOGS	123	98	129.433	102.521	115.977	388	388	404.588	396.001	400.295	3.45149	1.78722	165	179	184.476	175.383	179.93	1.55142	0.63359
ENSSSCG00000025854_X_127080290_127080319_m	MMGT1	50	67	52.6151	70.0911	61.3531	443	409	461.94	417.434	439.687	7.1665	2.84127	168	175	187.83	171.464	179.647	2.92808	1.54996
ENSSSCG00000018049_12_62862899_62862928_m	SLC5A10	49	46	51.5628	48.1222	49.8425	224	282	233.577	287.815	260.696	5.23039	2.38692	180	161	201.246	157.747	179.497	3.60127	1.84851
ENSSSCG00000004704_1_142719157_142719186_p	PPIP5K1	25	28	26.3076	29.2918	27.7997	109	127	113.66	129.619	121.639	4.37557	2.12947	167	175	186.712	171.464	179.088	6.44209	2.68753
ENSSSCG00000024826_15_117230533_117230562_p	KIAA2012	34	35	35.7783	36.6148	36.1965	80	89	83.4203	90.8352	87.1278	2.40708	1.26728	155	188	173.295	184.202	178.748	4.93828	2.30401
ENSSSCG00000030515_8_38794403_38794432_m	GABRA4	33	37	34.726	38.707	36.7165	524	471	546.403	480.712	513.558	13.9871	3.80603	157	184	175.531	180.282	177.907	4.84542	2.27662
ENSSSCG00000012095_X_1958673_1958702_p	OBP	73	88	76.8181	92.0599	84.439	509	528	530.761	538.888	534.825	6.33386	2.66308	168	171	187.83	167.545	177.687	2.10433	1.07336
ENSSSCG00000002921_6_40801986_40802015_p	CLIP3	67	52	70.5043	54.3991	62.4517	45	45	46.9239	45.9279	46.4259	0.74339	-0.42781	168	170	187.83	166.565	177.198	2.83735	1.50455
ENSSSCG00000003067_6_46407955_46407984_m	SMG9	35	31	36.8306	32.4302	34.6304	171	175	178.311	178.609	178.46	5.15327	2.36549	149	191	166.587	187.141	176.864	5.10719	2.35253
ENSSSCG00000024950_2_31134101_31134130_m	ENSSSCG00000024950	56	65	58.9289	67.9988	63.4639	157	146	163.712	149.011	156.361	2.46379	1.30088	153	183	171.059	179.303	175.181	2.76032	1.46484
ENSSSCG00000014875_9_12302597_12302626_p	CAPN5	48	43	50.5105	44.9838	47.7472	195	197	203.337	201.062	202.2	4.2348	2.08229	149	185	166.587	181.262	173.925	3.64262	1.86497
ENSSSCG00000023876_1_299188283_299188312_m	NR6A1	16	18	16.8368	18.8304	17.8336	172	157	179.354	160.237	169.796	9.52108	3.25112	162	170	181.122	166.565	173.843	9.74806	3.28512
ENSSSCG00000006061_4_38723619_38723648_m	ZNF706	3	14	3.15691	14.6459	8.9014	116	133	120.959	135.743	128.351	14.4192	3.84992	159	173	177.767	169.505	173.636	19.5066	4.28589
ENSSSCG00000009437_11_26574036_26574065_p	ENSSSCG00000037413	18	17	18.9414	17.7843	18.3629	303	279	315.954	284.753	300.354	16.3566	4.0318	122	214	136.4	209.676	173.038	9.42326	3.23623
ENSSSCG00000007560_3_1158171_1158200_p	TMEM184A	132	111	138.904	116.121	127.513	0	0	0	0	0	0	#NUM!	178	150	199.01	146.969	172.99	1.35665	0.440048
ENSSSCG00000010446_14_109830097_109830126_p	STAMBPL1	17	42	17.8891	43.9377	30.9134	37	44	38.5819	44.9073	41.7446	1.35037	0.433356	163	166	182.24	162.646	172.443	5.57825	2.47981
ENSSSCG00000014214_2_124144730_124144759_p	TRIM36	36	34	37.8829	35.5686	36.7258	302	293	314.911	299.042	306.977	8.35862	3.06326	170	158	190.066	154.808	172.437	4.69525	2.2312
ENSSSCG00000009750_14_26419667_26419696_p	ENSSSCG00000009750	16	13	16.8368	13.5998	15.2183	112	112	116.788	114.31	115.549	7.59276	2.92462	167	161	186.712	157.747	172.229	11.3173	3.50045
ENSSSCG00000016848_16_24753024_24753053_p	EGFLAM	137	118	144.165	123.444	133.805	284	278	296.142	283.733	289.937	2.16687	1.11561	155	174	173.295	170.484	171.89	1.28463	0.361355
ENSSSCG00000030491_12_41732890_41732919_p	LIG3	29	40	30.5168	41.8454	36.1811	21	21	21.8978	21.433	21.6654	0.598805	-0.739842	160	168	178.885	164.606	171.746	4.74683	2.24696
ENSSSCG00000010291_14_81844001_81844030_p	PLA2G12B	34	33	35.7783	34.5225	35.1504	57	65	59.4369	66.3403	62.8886	1.78913	0.839259	161	166	180.003	162.646	171.325	4.87405	2.28512
ENSSSCG00000010493_14_116425922_116425951_m	PDLIM1	97	100	102.073	104.614	103.343	359	422	374.348	430.702	402.525	3.89502	1.96163	156	171	174.413	167.545	170.979	1.65448	0.726374
ENSSSCG00000005096_1_212159581_212159610_p	HIF1A	22	24	23.1507	25.1073	24.129	265	244	276.33	249.031	262.681	10.8865	3.44447	132	197	147.58	193.02	170.3	7.05792	2.81924
ENSSSCG00000017837_12_50846410_50846439_m	RAP1GAP2	58	66	61.0335	69.045	65.0393	43	67	44.8384	68.3816	56.61	0.870397	-0.200254	153	173	171.059	169.505	170.282	2.61814	1.38854
ENSSSCG00000023499_8_72881807_72881836_p	ADAMTS3	70	61	73.6612	63.8143	68.7377	98	97	102.19	99.0002	100.595	1.46346	0.549385	162	162	181.122	158.727	169.924	2.47207	1.30572
ENSSSCG00000013760_2_65538310_65538339_p	C19orf57	3	10	3.15691	10.4614	6.80913	146	149	152.242	152.072	152.157	22.3461	4.48195	157	167	175.531	163.626	169.579	24.9046	4.63834
ENSSSCG00000025884_2_15022557_15022586_p	ENSSSCG00000032087	98	106	103.126	110.89	107.008	91	99	94.8905	101.041	97.966	0.915501	-0.127366	163	160	182.24	156.767	169.503	1.58403	0.663596
ENSSSCG00000006775_4_117802193_117802222_p	CAPZA1	80	71	84.1842	74.2756	79.2299	176	136	183.525	138.804	161.164	2.03414	1.02442	148	177	165.469	173.424	169.446	2.13867	1.09671
ENSSSCG00000006972_17_1409026_1409055_p	C8orf48	46	67	48.4059	70.0911	59.2485	92	104	95.9333	106.145	101.039	1.70534	0.77006	136	190	152.053	186.161	169.107	2.8542	1.51309
ENSSSCG00000007933_3_38677870_38677899_p	SEPT12	29	27	30.5168	28.2457	29.3812	0	0	0	0	0	0	#NUM!	162	159	181.122	155.788	168.455	5.73341	2.51939
ENSSSCG00000029668_5_8237642_8237671_p	IL2RB	238	216	250.448	225.965	238.207	408	416	425.443	424.578	425.011	1.78421	0.835286	143	180	159.879	176.363	168.121	0.705778	-0.502713
ENSSSCG00000008993_8_78338076_78338105_m	NPY2R	131	140	137.852	146.459	142.155	114	116	118.874	118.392	118.633	0.83453	-0.260964	142	181	158.761	177.343	168.052	1.18217	0.241439
ENSSSCG00000020654_GL894126.2_41682_41711_m	ENSSSCG00000033250	50	57	52.6151	59.6297	56.1224	136	149	141.814	152.072	146.943	2.61827	1.38861	134	190	149.817	186.161	167.989	2.99326	1.58172
ENSSSCG00000010078_14_53466628_53466657_m	TOP3B	94	98	98.9164	102.521	100.719	113	126	117.831	128.598	123.215	1.22335	0.29084	131	193	146.462	189.101	167.782	1.66584	0.73625
ENSSSCG00000012051_13_208298435_208298464_p	RUNX1	84	104	88.3934	108.798	98.5958	13	10	13.5558	10.2062	11.881	0.120502	-3.05287	161	157	180.003	153.828	166.916	1.69293	0.759522
ENSSSCG00000013318_2_31208043_31208072_p	RCN1	45	34	47.3536	35.5686	41.4611	0	0	0	0	0	0	#NUM!	154	164	172.177	160.687	166.432	4.01417	2.0051
ENSSSCG00000011556_13_73242818_73242847_m	IL17RE	44	42	46.3013	43.9377	45.1195	447	359	466.111	366.403	416.257	9.22565	3.20565	167	148	186.712	145.01	165.861	3.67603	1.87815
ENSSSCG00000015613_9_146265048_146265077_p	C1orf74	213	240	224.14	251.073	237.607	76	72	79.2492	73.4847	76.367	0.321401	-1.63755	138	181	154.289	177.343	165.816	0.697859	-0.518992
ENSSSCG00000021757_2_66923692_66923721_m	ENSSSCG00000021757	7	9	7.36612	9.41522	8.39067	0	0	0	0	0	0	#NUM!	144	174	160.997	170.484	165.741	19.753	4.304
ALDBSSCT0000005283_167_196_p	RNF170	27	21	28.4122	21.9689	25.1905	102	91	106.361	92.8765	99.6187	3.95461	1.98354	145	171	162.115	167.545	164.83	6.54334	2.71003
ENSSSCG00000012953_2_5175101_5175130_p	YIF1A	48	44	50.5105	46.03	48.2702	88	93	91.7623	94.9177	93.34	1.9337	0.951361	144	172	160.997	168.525	164.761	3.4133	1.77117
ENSSSCG00000010698_14_142542686_142542715_p	FGFR2	54	40	56.8243	41.8454	49.3349	190	190	198.123	193.918	196.021	3.97326	1.99032	138	178	154.289	174.404	164.346	3.33124	1.73606
ENSSSCG00000026680_4_118550209_118550238_p	KCND3	62	53	65.2428	55.4452	60.344	50	44	52.1377	44.9073	48.5225	0.804098	-0.314556	136	180	152.053	176.363	164.208	2.7212	1.44424
ALDBSSCT0000003174_62_91_m	MTMR14	47	73	49.4582	76.3679	62.9131	120	128	125.13	130.639	127.885	2.03272	1.02341	150	164	167.705	160.687	164.196	2.60988	1.38399
ENSSSCG00000008481_3_107549050_107549079_p	ARHGEF33	102	80	107.335	83.6909	95.5129	454	523	473.41	533.785	503.597	5.27256	2.3985	132	184	147.58	180.282	163.931	1.71633	0.779326
ENSSSCG00000021398_JH118614.1_21453_21482_p	WNT9B	56	57	58.9289	59.6297	59.2793	211	195	220.021	199.021	209.521	3.53447	1.82149	141	173	157.643	169.505	163.574	2.75937	1.46434
ENSSSCG00000003231_6_51693944_51693973_m	NKG7	62	74	65.2428	77.414	71.3284	13	31	13.5558	31.6392	22.5975	0.31681	-1.65831	140	174	156.525	170.484	163.505	2.29228	1.19678
ENSSSCG00000013593_2_71576796_71576825_m	CCL25	77	67	81.0273	70.0911	75.5592	92	89	95.9333	90.8352	93.3843	1.23591	0.305572	152	159	169.941	155.788	162.864	2.15545	1.10799
ENSSSCG00000003619_6_83527089_83527118_p	AZIN2	78	89	82.0796	93.1061	87.5928	135	124	140.772	126.557	133.664	1.52597	0.60973	139	173	155.407	169.505	162.456	1.85467	0.891162
ENSSSCG00000015353_9_90266660_90266689_p	SCIN	29	29	30.5168	30.3379	30.4274	118	101	123.045	103.083	113.064	3.71586	1.8937	150	160	167.705	156.767	162.236	5.33192	2.41466
ENSSSCG00000017233_12_6479211_6479240_m	RAB37	26	23	27.3599	24.0611	25.7105	437	438	455.683	447.032	451.358	17.5554	4.13384	155	154	173.295	150.889	162.092	6.3045	2.65638
ENSSSCG00000028185_3_43917741_43917770_m	FGD3	202	198	212.565	207.135	209.85	1	1	1.04275	1.02062	1.03169	0.00491631	-7.66821	147	163	164.351	159.707	162.029	0.772118	-0.373108
ENSSSCG00000017047_16_71378426_71378455_m	CLINT1	58	81	61.0335	84.737	72.8853	284	313	296.142	319.454	307.798	4.22305	2.07829	130	182	145.344	178.323	161.834	2.22039	1.15081
ENSSSCG00000006664_4_108603268_108603297_m	MTMR11	39	49	41.0398	51.2607	46.1502	365	432	380.605	440.908	410.757	8.90042	3.15387	147	162	164.351	158.727	161.539	3.50029	1.80747
ALDBSSCT0000008482_83_112_p	MCAT	91	93	95.7595	97.2906	96.5251	111	102	115.746	104.103	109.924	1.13882	0.187537	145	164	162.115	160.687	161.401	1.67211	0.741671
ENSSSCG00000008738_8_10457441_10457470_m	CC2D2A	38	38	39.9875	39.7532	39.8703	39	40	40.6674	40.8248	40.7461	1.02197	0.0313466	148	160	165.469	156.767	161.118	4.04105	2.01473
ENSSSCG00000015448_9_119118878_119118907_m	NME8	86	84	90.498	87.8754	89.1867	0	0	0	0	0	0	#NUM!	146	162	163.233	158.727	160.98	1.80498	0.85198
ENSSSCG00000024784_10_27999171_27999200_p	CACNA1S	30	32	31.5691	33.4763	32.5227	83	96	86.5485	97.9796	92.2641	2.83691	1.50432	140	168	156.525	164.606	160.565	4.93702	2.30364
ENSSSCG00000008239_3_62366505_62366534_m	CAPG	51	64	53.6674	66.9527	60.3101	190	208	198.123	212.289	205.206	3.40252	1.7666	149	157	166.587	153.828	160.208	2.6564	1.40947
ENSSSCG00000006970_17_1067893_1067922_p	DLC1	133	129	139.956	134.952	137.454	0	1	0	1.02062	0.51031	0.00371259	-8.07336	160	144	178.885	141.091	159.988	1.16394	0.219016
ENSSSCG00000013359_2_43541727_43541756_p	IGSF22	70	57	73.6612	59.6297	66.6455	231	210	240.876	214.33	227.603	3.41513	1.77194	146	159	163.233	155.788	159.51	2.39342	1.25907
ENSSSCG00000008199_3_59483860_59483889_m	LMAN2L	37	41	38.9352	42.8916	40.9134	491	481	511.992	490.919	501.455	12.2565	3.61548	152	151	169.941	147.949	158.945	3.88492	1.95788
ENSSSCG00000004576_1_123223046_123223075_p	RORA	38	42	39.9875	43.9377	41.9626	484	440	504.693	449.073	476.883	11.3645	3.50646	151	152	168.823	148.929	158.876	3.78613	1.92073
ALDBSSCT0000008636_59_88_m	C12orf45	39	27	41.0398	28.2457	34.6427	0	0	0	0	0	0	#NUM!	141	163	157.643	159.707	158.675	4.58032	2.19545
ENSSSCG00000014112_2_89767547_89767576_m	JMY	111	95	116.806	99.3829	108.094	285	296	297.185	302.104	299.644	2.77206	1.47096	139	165	155.407	161.666	158.537	1.46665	0.552526
ENSSSCG00000004214_1_39393044_39393073_p	ENSSSCG00000038602	5	14	5.26151	14.6459	9.95371	396	377	412.93	384.774	398.852	40.0707	5.32448	144	159	160.997	155.788	158.392	15.9129	3.99212
ENSSSCG00000021342_12_5089726_5089755_m	QRICH2	39	47	41.0398	49.1684	45.1041	121	129	126.173	131.66	128.917	2.8582	1.51511	131	173	146.462	169.505	157.984	3.50264	1.80844
ENSSSCG00000006510_4_103076680_103076709_m	ENSSSCG00000006510	126	131	132.59	137.044	134.817	250	246	260.688	251.073	255.881	1.89798	0.924468	152	149	169.941	145.99	157.965	1.1717	0.228606
ENSSSCG00000014823_9_8553024_8553053_p	P2RY6	24	43	25.2553	44.9838	35.1195	279	269	290.928	274.547	282.738	8.05072	3.00912	167	130	186.712	127.373	157.043	4.47166	2.16081
ENSSSCG00000000941_5_104179267_104179296_p	CCDC59	113	85	118.91	88.9215	103.916	177	165	184.567	168.402	176.485	1.69834	0.764129	145	154	162.115	150.889	156.502	1.50604	0.590763
ENSSSCG00000022872_5_77739163_77739192_m	TMEM117	59	51	62.0859	53.3529	57.7194	179	174	186.653	177.588	182.12	3.15527	1.65776	135	165	150.935	161.666	156.3	2.70794	1.43719
ENSSSCG00000016290_15_147077530_147077559_p	EFHD1	69	87	72.6089	91.0138	81.8113	207	216	215.85	220.454	218.152	2.66653	1.41496	147	149	164.351	145.99	155.17	1.89668	0.92348
ENSSSCG00000022075_3_18632699_18632728_m	KCTD13	39	37	41.0398	38.707	39.8734	276	274	287.8	279.65	283.725	7.11564	2.83099	143	153	159.879	149.909	154.894	3.88464	1.95778
ENSSSCG00000002727_6_13511797_13511826_m	IL34	32	32	33.6737	33.4763	33.575	21	17	21.8978	17.3506	19.6242	0.584488	-0.774755	136	159	152.053	155.788	153.92	4.58436	2.19672
ENSSSCG00000010399_14_98555194_98555223_p	NCOA4	52	32	54.7197	33.4763	44.098	341	382	355.579	389.877	372.728	8.45226	3.07934	132	163	147.58	159.707	153.644	3.48414	1.8008
ENSSSCG00000025316_13_103746423_103746452_p	SLC33A1	23	20	24.203	20.9227	22.5628	587	562	612.096	573.589	592.842	26.2752	4.71563	153	137	171.059	134.232	152.646	6.76536	2.75817
ENSSSCG00000002254_7_88965895_88965924_m	NR2F2	46	55	48.4059	57.5375	52.9717	353	336	368.092	342.929	355.51	6.71132	2.7466	149	140	166.587	137.171	151.879	2.86718	1.51963
ENSSSCG00000007984_3_41097045_41097074_m	TMEM8A	7	15	7.36612	15.692	11.5291	501	482	522.419	491.939	507.179	43.9913	5.45915	141	149	157.643	145.99	151.816	13.1681	3.71898
ENSSSCG00000017146_12_2011332_2011361_p	RNF213	56	49	58.9289	51.2607	55.0948	431	460	449.427	469.486	459.456	8.33937	3.05994	154	134	172.177	131.293	151.735	2.75407	1.46157
ENSSSCG00000027618_6_119199755_119199784_m	ENSSSCG00000027618	37	30	38.9352	31.3841	35.1596	46	43	47.9666	43.8867	45.9267	1.30623	0.385412	120	171	134.164	167.545	150.855	4.29056	2.10117
ENSSSCG00000030906_6_155334836_155334865_p	MPL	119	117	125.224	122.398	123.811	453	464	472.367	473.568	472.968	3.82008	1.9336	131	158	146.462	154.808	150.635	1.21665	0.282919
ENSSSCG00000024292_3_43044254_43044283_p	IARS	51	53	53.6674	55.4452	54.5563	283	319	295.099	325.578	310.339	5.68841	2.50803	128	161	143.108	157.747	150.428	2.75729	1.46325
ssc-mir-195_4_33_m	ssc-mir-195	91	86	95.7595	89.9677	92.8636	51	43	53.1804	43.8867	48.5336	0.522633	-0.936131	126	163	140.872	159.707	150.29	1.61839	0.694559
ENSSSCG00000025225_GL894647.2_27566_27595_m	PUS7	18	30	18.9414	31.3841	25.1628	173	191	180.396	194.939	187.667	7.45814	2.89882	127	160	141.99	156.767	149.379	5.9365	2.56961
ENSSSCG00000004452_1_92968671_92968700_p	PRSS35	10	9	10.523	9.41522	9.96912	281	277	293.014	282.712	287.863	28.8754	4.85177	148	135	165.469	132.272	148.871	14.9332	3.90045
ENSSSCG00000023421_15_83413572_83413601_p	STK39	39	31	41.0398	32.4302	36.735	215	184	224.192	187.794	205.993	5.60754	2.48737	131	154	146.462	150.889	148.676	4.04724	2.01694
ENSSSCG00000006400_4_98543801_98543830_p	SLAMF9	37	31	38.9352	32.4302	35.6827	215	260	224.192	265.361	244.777	6.85981	2.77817	142	141	158.761	138.151	148.456	4.16045	2.05674
ENSSSCG00000011743_13_116513973_116514002_m	MECOM	48	44	50.5105	46.03	48.2702	37	52	38.5819	53.0723	45.8271	0.949385	-0.0749341	134	150	149.817	146.969	148.393	3.07421	1.62022
ENSSSCT00000024557_29_58_p	MLST8	50	55	52.6151	57.5375	55.0763	531	585	553.702	597.063	575.383	10.447	3.38502	116	170	129.692	166.565	148.129	2.68952	1.42735
ENSSSCG00000014298_2_142119574_142119603_m	PPP2CA	47	70	49.4582	73.2295	61.3439	0	0	0	0	0	0	#NUM!	123	162	137.518	158.727	148.123	2.41463	1.2718
ENSSSCG00000027165_13_217377274_217377303_p	UBE2G2	105	114	110.492	119.259	114.876	327	389	340.98	397.021	369.001	3.21218	1.68355	129	155	144.226	151.868	148.047	1.28876	0.365986
ENSSSCG00000015544_9_135657175_135657204_m	ZNF648	55	54	57.8766	56.4913	57.184	144	142	150.156	144.928	147.542	2.58013	1.36745	143	139	159.879	136.192	148.035	2.58875	1.37226
ENSSSCG00000007019_17_12138500_12138529_m	GPAT4	44	59	46.3013	61.722	54.0117	218	209	227.32	213.31	220.315	4.07903	2.02822	124	159	138.636	155.788	147.212	2.72556	1.44655
ENSSSCG00000027969_2_8545358_8545387_p	AHNAK	17	14	17.8891	14.6459	16.2675	199	174	207.508	177.588	192.548	11.8363	3.56515	144	136	160.997	133.252	147.125	9.04407	3.17697
ENSSSCG00000004360_1_76386167_76386196_p	ASCC3	165	178	173.63	186.212	179.921	2	0	2.08551	0	1.04275	0.00579562	-7.43082	132	149	147.58	145.99	146.785	0.81583	-0.293659
ENSSSCG00000008318_3_74974424_74974453_m	VAX2	54	35	56.8243	36.6148	46.7195	296	323	308.655	329.66	319.158	6.83135	2.77217	144	135	160.997	132.272	146.635	3.13862	1.65013
ENSSSCG00000025248_12_49654758_49654787_m	PITPNA	11	14	11.5753	14.6459	13.1106	41	53	42.7529	54.0929	48.4229	3.69341	1.88495	127	154	141.99	150.889	146.439	11.1695	3.4815
ENSSSCG00000022184_2_12344536_12344565_m	ENSSSCG00000039851	88	83	92.6026	86.8293	89.7159	43	43	44.8384	43.8867	44.3625	0.494478	-1.01602	121	160	135.282	156.767	146.025	1.62763	0.702776
ENSSSCG00000028770_12_57502630_57502659_p	RCVRN	120	99	126.276	103.567	114.922	27	14	28.1543	14.2887	21.2215	0.18466	-2.43705	127	153	141.99	149.909	145.95	1.26999	0.344816
ENSSSCG00000006591_4_105100428_105100457_p	S100A15A	16	14	16.8368	14.6459	15.7414	329	309	343.066	315.372	329.219	20.9142	4.38641	138	140	154.289	137.171	145.73	9.25777	3.21067
ENSSSCG00000009759_14_30059090_30059119_p	SCARB1	105	101	110.492	105.66	108.076	97	111	101.147	113.289	107.218	0.992063	-0.0114959	134	144	149.817	141.091	145.454	1.34585	0.428516
ENSSSCG00000022689_2_76660474_76660503_m	GADD45B	51	46	53.6674	48.1222	50.8948	0	0	0	0	0	0	#NUM!	127	151	141.99	147.949	144.97	2.84842	1.51016
ENSSSCG00000001058_7_10687793_10687822_m	RNF182	70	69	73.6612	72.1834	72.9223	32	42	33.3681	42.8661	38.1171	0.522708	-0.935922	126	152	140.872	148.929	144.901	1.98706	0.990632
ENSSSCG00000000183_5_15422993_15423022_p	WNT10B	144	155	151.532	162.151	156.841	395	431	411.888	439.888	425.888	2.7154	1.44117	129	148	144.226	145.01	144.618	0.922066	-0.117058
ENSSSCG00000016975_16_52593785_52593814_m	PTCD2	42	40	44.1967	41.8454	43.0211	247	246	257.56	251.073	254.316	5.91144	2.56351	114	165	127.456	161.666	144.561	3.36024	1.74856
ENSSSCG00000012113_X_8675511_8675540_p	AMELY	15	8	15.7845	8.36909	12.0768	59	63	61.5224	64.2991	62.9108	5.20922	2.38107	112	167	125.22	163.626	144.423	11.9587	3.57999
ENSSSCG00000002397_7_106565374_106565403_p	POMT2	58	72	61.0335	75.3218	68.1777	147	139	153.285	141.866	147.576	2.16457	1.11408	125	152	139.754	148.929	144.342	2.11714	1.08212
ENSSSCG00000009893_14_42270604_42270633_m	TMEM116	39	47	41.0398	49.1684	45.1041	127	144	132.43	146.969	139.7	3.09727	1.631	138	137	154.289	134.232	144.26	3.19839	1.67734
ENSSSCG00000026998_GL894367.1_3688_3717_m	NRAP	99	124	104.178	129.721	116.949	27	24	28.1543	24.4949	26.3246	0.225094	-2.1514	129	147	144.226	144.03	144.128	1.2324	0.301468
ENSSSCG00000015508_9_129192209_129192238_m	TNR	39	31	41.0398	32.4302	36.735	283	249	295.099	254.135	274.617	7.47562	2.90219	128	148	143.108	145.01	144.059	3.92157	1.97143
ENSSSCG00000008483_3_107724489_107724518_p	ENSSSCG00000008483	7	10	7.36612	10.4614	8.91374	433	396	451.512	404.166	427.839	47.9977	5.58489	129	146	144.226	143.05	143.638	16.1143	4.01027
ENSSSCG00000014178_2_109350388_109350417_m	ENSSSCG00000034075	32	33	33.6737	34.5225	34.0981	217	282	226.277	287.815	257.046	7.53844	2.91427	127	148	141.99	145.01	143.5	4.20845	2.07329
ENSSSCG00000016135_15_121730320_121730349_p	CPO	125	135	131.538	141.228	136.383	103	106	107.404	108.186	107.795	0.790382	-0.339379	127	148	141.99	145.01	143.5	1.05218	0.0733867
ENSSSCG00000011171_10_77000068_77000097_p	CTSV	19	19	19.9937	19.8766	19.9352	65	52	67.779	53.0723	60.4256	3.03111	1.59984	124	150	138.636	146.969	142.803	7.16336	2.84064
ENSSSCG00000017908_12_54046521_54046550_m	GP1BA	57	47	59.9812	49.1684	54.5748	325	326	338.895	332.722	335.809	6.15318	2.62133	133	139	148.699	136.192	142.445	2.61009	1.3841
ENSSSCG00000007789_3_18145446_18145475_m	ENSSSCG00000007789	84	71	88.3934	74.2756	81.3345	1	0	1.04275	0	0.521377	0.00641027	-7.2854	130	140	145.344	137.171	141.258	1.73675	0.796392
ENSSSCG00000006799_4_119653519_119653548_p	LRIF1	41	40	43.1444	41.8454	42.4949	234	223	244.004	227.598	235.801	5.54893	2.47221	115	157	128.574	153.828	141.201	3.32277	1.73239
ENSSSCG00000011524_13_62913583_62913612_p	CHL1	15	10	15.7845	10.4614	13.1229	12	31	12.513	31.6392	22.0761	1.68225	0.750396	121	150	135.282	146.969	141.126	10.7541	3.42682
ENSSSCG00000016305_15_148176505_148176534_p	MROH2A	103	89	108.387	93.1061	100.747	149	151	155.37	154.114	154.742	1.53595	0.619133	126	143	140.872	140.111	140.492	1.3945	0.479752
ENSSSCT00000019993_17_46_p	ENSSSCG00000002573	154	164	162.055	171.566	166.81	164	161	171.012	164.32	167.666	1.00513	0.00737835	136	131	152.053	128.353	140.203	0.840493	-0.250693
ENSSSCG00000012443_X_71482705_71482734_m	CYSLTR1	8	9	8.41842	9.41522	8.91682	62	63	64.6507	64.2991	64.4749	7.2307	2.85414	139	127	155.407	124.434	139.92	15.6917	3.97193
ENSSSCG00000007026_17_13046741_13046770_m	VDAC3	299	307	314.638	321.164	317.901	328	242	342.023	246.99	294.507	0.92641	-0.110278	129	137	144.226	134.232	139.229	0.437964	-1.19112
ENSSSCG00000012317_X_50568920_50568949_p	GSPT2	30	18	31.5691	18.8304	25.1998	78	77	81.3348	78.5878	79.9613	3.1731	1.66589	128	138	143.108	135.212	139.16	5.52228	2.46526
ENSSSCG00000004730_1_143990988_143991017_p	TMEM87A	29	42	30.5168	43.9377	37.2272	216	251	225.235	256.176	240.705	6.46584	2.69284	124	141	138.636	138.151	138.394	3.71754	1.89435
ENSSSCG00000005166_1_226070308_226070337_m	MLLT3	7	11	7.36612	11.5075	9.43681	106	86	110.532	87.7734	99.1526	10.507	3.39328	121	144	135.282	141.091	138.186	14.6433	3.87217
ENSSSCG00000017076_16_76523480_76523509_m	NMUR2	156	154	164.159	161.105	162.632	561	553	584.985	564.403	574.694	3.53371	1.82118	126	138	140.872	135.212	138.042	0.8488	-0.236504
ENSSSCG00000017368_12_19454416_19454445_m	PPY	36	47	37.8829	49.1684	43.5256	30	22	31.2826	22.4537	26.8681	0.617294	-0.69597	111	155	124.102	151.868	137.985	3.1702	1.66457
ENSSSCG00000013375_2_44484444_44484473_p	MYOD1	45	51	47.3536	53.3529	50.3533	346	332	360.793	338.846	349.819	6.9473	2.79645	118	147	131.928	144.03	137.979	2.74022	1.45429
ENSSSCG00000009361_11_13224459_13224488_m	POSTN	57	49	59.9812	51.2607	55.6209	68	83	70.9072	84.7115	77.8094	1.39892	0.484316	107	157	119.63	153.828	136.729	2.45822	1.29762
ALDBSSCT0000009367_149_178_p	ZNF606	74	73	77.8704	76.3679	77.1192	18	25	18.7696	25.5155	22.1425	0.287121	-1.80027	113	150	126.338	146.969	136.654	1.77198	0.825363
ENSSSCG00000011675_13_90410615_90410644_m	GRK7	50	40	52.6151	41.8454	47.2303	47	42	49.0094	42.8661	45.9377	0.972633	-0.0400323	117	145	130.81	142.07	136.44	2.88883	1.53048
ENSSSCG00000005127_1_218678181_218678210_p	CAAP1	18	17	18.9414	17.7843	18.3629	187	202	194.995	206.165	200.58	10.9231	3.44931	130	130	145.344	127.373	136.359	7.42579	2.89255
ENSSSCG00000023180_JH118502.1_38727_38756_m	SPOCK2	81	63	85.2365	65.9066	75.5715	308	349	321.168	356.197	338.682	4.48161	2.16402	117	144	130.81	141.091	135.95	1.79896	0.847165
ENSSSCG00000025986_14_58901650_58901679_m	EDARADD	78	71	82.0796	74.2756	78.1776	85	99	88.634	101.041	94.8377	1.21311	0.278706	131	128	146.462	125.414	135.938	1.73884	0.798123
ENSSSCG00000007132_17_34923257_34923286_m	APMAP	50	61	52.6151	63.8143	58.2147	198	220	206.465	224.537	215.501	3.70183	1.88824	109	153	121.866	149.909	135.887	2.33424	1.22295
ENSSSCG00000014362_2_148048483_148048512_p	HBEGF	38	35	39.9875	36.6148	38.3011	146	149	152.242	152.072	152.157	3.97266	1.9901	129	129	144.226	126.394	135.31	3.5328	1.82081
ENSSSCG00000007758_3_17565870_17565899_p	PYCARD	31	37	32.6214	38.707	35.6642	141	137	147.028	139.825	143.427	4.02159	2.00776	115	144	128.574	141.091	134.832	3.78061	1.91862
ENSSSCT00000020806_9_38_p	MEX3D	104	98	109.439	102.521	105.98	175	214	182.482	218.413	200.447	1.89136	0.919426	123	133	137.518	130.313	133.916	1.26359	0.337526
ENSSSCG00000007712_3_10655745_10655774_p	DNAJC30	15	29	15.7845	30.3379	23.0612	140	165	145.985	168.402	157.194	6.81637	2.769	100	159	111.803	155.788	133.795	5.80175	2.53649
ENSSSCG00000006355_4_97094759_97094788_p	APOA2	58	68	61.0335	71.1372	66.0854	362	322	377.477	328.64	353.058	5.34246	2.4175	98	160	109.567	156.767	133.167	2.01508	1.01084
ENSSSCG00000016799_16_10872101_10872130_p	CDH12	10	15	10.523	15.692	13.1075	17	14	17.7268	14.2887	16.0077	1.22126	0.288374	118	137	131.928	134.232	133.08	10.1529	3.34383
ENSSSCG00000002675_6_5058007_5058036_m	DNAAF1	23	20	24.203	20.9227	22.5628	252	249	262.774	254.135	258.454	11.4549	3.51789	109	147	121.866	144.03	132.948	5.89234	2.55884
ENSSSCG00000021839_JH118599.1_84164_84193_m	TLE1	95	108	99.9687	112.983	106.476	42	42	43.7956	42.8661	43.3309	0.406955	-1.29706	116	139	129.692	136.192	132.942	1.24856	0.32027
ENSSSCG00000009584_14_1207247_1207276_m	SEMA4D	51	56	53.6674	58.5836	56.1255	318	330	331.596	336.805	334.2	5.95451	2.57398	121	133	135.282	130.313	132.797	2.36608	1.2425
ENSSSCG00000010829_10_12360815_12360844_p	MARC2	53	47	55.772	49.1684	52.4702	78	59	81.3348	60.2166	70.7757	1.34887	0.431755	132	120	147.58	117.576	132.578	2.52673	1.33727
ENSSSCG00000029078_9_116213469_116213498_m	PUS7	58	58	61.0335	60.6759	60.8547	83	84	86.5485	85.7321	86.1403	1.41551	0.50132	108	147	120.748	144.03	132.389	2.17549	1.12134
ENSSSCG00000023791_GL895498.2_48268_48297_p	TMEM229B	18	17	18.9414	17.7843	18.3629	51	45	53.1804	45.9279	49.5542	2.69861	1.43221	126	126	140.872	123.454	132.163	7.19731	2.84746
ENSSSCG00000023407_12_62523535_62523564_p	NCOR1	50	48	52.6151	50.2145	51.4148	353	338	368.092	344.97	356.531	6.9344	2.79377	115	138	128.574	135.212	131.893	2.56527	1.35911
ENSSSCG00000015120_9_51613511_51613540_m	USP2	12	15	12.6276	15.692	14.1598	99	117	103.233	119.413	111.323	7.86186	2.97487	106	148	118.512	145.01	131.761	9.30524	3.21804
ENSSSCG00000024282_6_40305311_40305340_m	ENSSSCG00000036427	53	77	55.772	80.5525	68.1622	84	82	87.5913	83.6909	85.6411	1.25643	0.32933	106	148	118.512	145.01	131.761	1.93305	0.950875
ALDBSSCT0000002255_157_186_m	ASIC2	133	125	139.956	130.767	135.362	64	71	66.7362	72.4641	69.6001	0.514179	-0.959657	124	127	138.636	124.434	131.535	0.971732	-0.0413702
ENSSSCG00000003472_6_69642882_69642911_p	ARHGEF19	137	126	144.165	131.813	137.989	49	47	51.0949	47.9692	49.532	0.358956	-1.47812	98	156	109.567	152.848	131.208	0.950855	-0.0727033
ENSSSCG00000016567_18_20314608_20314637_p	STRIP2	40	41	42.0921	42.8916	42.4918	0	0	0	0	0	0	#NUM!	126	124	140.872	121.495	131.183	3.08726	1.62633
ENSSSCG00000011500_13_53322800_53322829_p	KBTBD8	83	105	87.3411	109.844	98.5927	138	112	143.9	114.31	129.105	1.30948	0.388989	124	126	138.636	123.454	131.045	1.32916	0.410513
ENSSSCG00000003459_6_69075415_69075444_m	CELA2A	149	132	156.793	138.09	147.442	109	93	113.66	94.9177	104.289	0.707324	-0.499557	130	119	145.344	116.596	130.97	0.888285	-0.170906
ENSSSCG00000017617_12_34023381_34023410_p	SCPEP1	36	33	37.8829	34.5225	36.2027	41	39	42.7529	39.8042	41.2785	1.14021	0.189295	108	143	120.748	140.111	130.429	3.60275	1.8491
ENSSSCG00000010779_14_153515110_153515139_p	SYCE1	134	145	141.009	151.69	146.349	335	362	349.322	369.465	359.394	2.45573	1.29615	120	129	134.164	126.394	130.279	0.890192	-0.167811
ENSSSCG00000012257_X_43208619_43208648_m	MAOA	25	35	26.3076	36.6148	31.4612	560	522	583.942	532.764	558.353	17.7474	4.14953	119	130	133.046	127.373	130.21	4.13875	2.04919
ENSSSCG00000025218_6_14654608_14654637_p	ENSSSCG00000025218	28	32	29.4645	33.4763	31.4704	53	42	55.2659	42.8661	49.066	1.55912	0.640728	114	135	127.456	132.272	129.864	4.12655	2.04494
ENSSSCG00000028366_3_120579716_120579745_m	DNMT3A	63	60	66.2951	62.7681	64.5316	216	249	225.235	254.135	239.685	3.71422	1.89306	133	112	148.699	109.737	129.218	2.0024	1.00173
ENSSSCG00000011648_13_84486309_84486338_m	PPP2R3A	18	24	18.9414	25.1073	22.0244	35	26	36.4964	26.5361	31.5163	1.43097	0.516996	116	131	129.692	128.353	129.023	5.85818	2.55045
ENSSSCT00000020806_6_35_p	MEX3D	75	69	78.9227	72.1834	75.553	179	198	186.653	202.083	194.368	2.5726	1.36323	109	138	121.866	135.212	128.539	1.70131	0.766642
ENSSSCG00000000437_5_24827754_24827783_p	ARHGAP9	95	105	99.9687	109.844	104.906	174	166	181.439	169.423	175.431	1.67226	0.7418	108	139	120.748	136.192	128.47	1.22461	0.292324
ENSSSCG00000009127_8_118160340_118160369_m	ALPK1	61	54	64.1905	56.4913	60.3409	12	8	12.513	8.16497	10.339	0.171343	-2.54504	102	144	114.039	141.091	127.565	2.11407	1.08003
ENSSSCG00000025174_15_139069833_139069862_m	WDFY1	62	49	65.2428	51.2607	58.2517	74	66	77.1637	67.361	72.2624	1.24052	0.310944	116	128	129.692	125.414	127.553	2.18969	1.13072
ENSSSCG00000001805_7_57627657_57627686_m	WHAMM	63	71	66.2951	74.2756	70.2854	356	378	371.22	385.795	378.507	5.3853	2.42903	119	124	133.046	121.495	127.27	1.81077	0.856601
ALDBSSCT0000008828_38_67_p	C19orf47	95	100	99.9687	104.614	102.291	194	219	202.294	223.516	212.905	2.08136	1.05753	101	144	112.921	141.091	127.006	1.24161	0.312215
ENSSSCG00000010744_14_146793029_146793058_p	DHX32	68	68	71.5566	71.1372	71.3469	244	284	254.432	289.856	272.144	3.81438	1.93145	111	132	124.102	129.333	126.717	1.77607	0.828692
ENSSSCG00000012872_2_1966421_1966450_p	FGF3	22	9	23.1507	9.41522	16.2829	23	28	23.9833	28.5774	26.2804	1.61398	0.690623	103	141	115.158	138.151	126.654	7.77835	2.95946
ENSSSCG00000022264_9_116601282_116601311_p	ENSSSCG00000022264	19	24	19.9937	25.1073	22.5505	489	621	509.906	633.805	571.856	25.3589	4.66442	102	142	114.039	139.131	126.585	5.61341	2.48888
ENSSSCG00000012283_X_47191879_47191908_m	ZNF81	20	29	21.0461	30.3379	25.692	64	74	66.7362	75.5259	71.1311	2.76861	1.46916	120	121	134.164	118.555	126.36	4.91825	2.29815
ENSSSCG00000002726_6_13508284_13508313_p	MTSS1L	15	22	15.7845	23.015	19.3998	65	78	67.779	79.6084	73.6937	3.79869	1.9255	108	134	120.748	131.293	126.02	6.49596	2.69954
ENSSSCG00000014834_9_9174631_9174660_p	UCP3	81	74	85.2365	77.414	81.3253	24	17	25.0261	17.3506	21.1883	0.260538	-1.94043	111	130	124.102	127.373	125.738	1.54611	0.628641
ENSSSCG00000010653_14_136384662_136384691_m	TRUB1	45	37	47.3536	38.707	43.0303	51	30	53.1804	30.6186	41.8995	0.973721	-0.0384199	116	124	129.692	121.495	125.593	2.91872	1.54533
ENSSSCG00000021899_JH118544.1_81989_82018_m	PIEZO2	81	94	85.2365	98.3368	91.7866	18	21	18.7696	21.433	20.1013	0.219	-2.191	107	134	119.63	131.293	125.461	1.36688	0.450885
ENSSSCG00000007577_3_4281252_4281281_p	AP5Z1	90	115	94.7072	120.306	107.506	0	0	0	0	0	0	#NUM!	120	119	134.164	116.596	125.38	1.16625	0.221883
ENSSSCG00000013119_2_11075964_11075993_p	STX3	35	27	36.8306	28.2457	32.5381	342	358	356.622	365.382	361.002	11.0947	3.4718	117	122	130.81	119.535	125.173	3.84695	1.94371
ENSSSCG00000015663_9_74206816_74206845_p	C4BPA	22	26	23.1507	27.1995	25.1751	300	323	312.826	329.66	321.243	12.7604	3.6736	109	131	121.866	128.353	125.109	4.96957	2.31312
ENSSSCG00000022318_13_212156754_212156783_p	ERG	50	50	52.6151	52.3068	52.461	157	164	163.712	167.382	165.547	3.15562	1.65793	108	132	120.748	129.333	125.04	2.38349	1.25308
ENSSSCG00000014430_2_157099064_157099093_p	ABLIM3	119	97	125.224	101.475	113.35	220	240	229.406	244.949	237.177	2.09244	1.06519	121	115	135.282	112.677	123.979	1.09378	0.12932
ENSSSCG00000026689_6_49389571_49389600_p	CCDC114	77	80	81.0273	83.6909	82.3591	107	116	111.575	118.392	114.983	1.39612	0.481425	126	109	140.872	106.798	123.835	1.5036	0.58842
ENSSSCG00000005165_1_225549597_225549626_p	FOCAD	63	65	66.2951	67.9988	67.1469	93	90	96.976	91.8559	94.416	1.40611	0.491709	111	125	124.102	122.474	123.288	1.83609	0.87664
ALDBSSCT0000011926_39_68_m	SHROOM4	38	42	39.9875	43.9377	41.9626	18	24	18.7696	24.4949	21.6322	0.515512	-0.955922	113	122	126.338	119.535	122.936	2.92967	1.55074
ENSSSCG00000007256_17_41455132_41455161_m	SUN5	61	68	64.1905	71.1372	67.6638	66	80	68.8217	81.6497	75.2357	1.1119	0.153032	105	131	117.394	128.353	122.873	1.81594	0.860716
ENSSSCG00000001427_7_27743080_27743109_m	C4A	47	32	49.4582	33.4763	41.4673	86	81	89.6768	82.6703	86.1735	2.07811	1.05527	112	123	125.22	120.515	122.867	2.963	1.56706
ENSSSCG00000030110_12_47399926_47399955_m	ENSSSCG00000030110	84	76	88.3934	79.5063	83.9499	180	181	187.696	184.732	186.214	2.21816	1.14936	96	141	107.331	138.151	122.741	1.46208	0.54802
ENSSSCG00000007803_3_18709537_18709566_m	TUFM	65	73	68.3997	76.3679	72.3838	351	339	366.006	345.99	355.998	4.91821	2.29813	116	118	129.692	115.616	122.654	1.69449	0.760855
ALDBSSCT0000011926_38_67_p	SHROOM4	94	99	98.9164	103.567	101.242	18	24	18.7696	24.4949	21.6322	0.213669	-2.22655	112	121	125.22	118.555	121.888	1.20392	0.267744
ENSSSCG00000020813_3_120432_120461_m	FAM20C	66	64	69.452	66.9527	68.2023	148	164	154.327	167.382	160.855	2.35849	1.23786	110	123	122.984	120.515	121.749	1.78512	0.836021
ENSSSCG00000016892_16_34781776_34781805_m	FST	152	163	159.95	170.52	165.235	418	471	435.871	480.712	458.292	2.77357	1.47175	105	128	117.394	125.414	121.404	0.734733	-0.444707
ENSSSCG00000015657_9_73970184_73970213_p	PIGR	161	160	169.421	167.382	168.401	218	218	227.32	222.495	224.908	1.33555	0.417431	123	107	137.518	104.838	121.178	0.71958	-0.474773
ENSSSCG00000014016_2_80329749_80329778_m	SQSTM1	59	50	62.0859	52.3068	57.1963	129	130	134.515	132.681	133.598	2.33578	1.2239	112	119	125.22	116.596	120.908	2.11391	1.07991
ENSSSCG00000013930_2_58427449_58427478_p	ATP13A1	89	97	93.6549	101.475	97.565	234	276	244.004	281.691	262.848	2.69408	1.42979	104	128	116.276	125.414	120.845	1.23861	0.308718
ENSSSCG00000000113_5_7201711_7201740_p	SLC16A8	4	12	4.20921	12.5536	8.38142	27	20	28.1543	20.4124	24.2834	2.89729	1.5347	107	124	119.63	121.495	120.562	14.3845	3.84644
ENSSSCG00000005349_1_266097751_266097780_p	GRHPR	51	45	53.6674	47.0761	50.3718	94	70	98.0188	71.4435	84.7311	1.68212	0.750277	111	118	124.102	115.616	119.859	2.37948	1.25065
ENSSSCG00000023414_9_82252414_82252443_p	ENSSSCG00000023414	72	65	75.7658	67.9988	71.8823	46	43	47.9666	43.8867	45.9267	0.638915	-0.646305	101	129	112.921	126.394	119.658	1.66463	0.735203
ENSSSCG00000011940_13_160016846_160016875_m	DZIP3	26	33	27.3599	34.5225	30.9412	26	20	27.1116	20.4124	23.762	0.767973	-0.380872	111	116	124.102	113.656	118.879	3.8421	1.94189
ENSSSCG00000003141_6_49827075_49827104_m	FUT1	65	79	68.3997	82.6447	75.5222	182	189	189.781	192.897	191.339	2.53355	1.34116	118	108	131.928	105.818	118.873	1.57401	0.654448
ALDBSSCT0000008917_52_81_m	RERE	6	6	6.31382	6.27681	6.29531	32	24	33.3681	24.4949	28.9315	4.59572	2.20029	100	128	111.803	125.414	118.609	18.8408	4.23579
ENSSSCG00000011608_13_78564652_78564681_p	ENSSSCG00000011608	20	18	21.0461	18.8304	19.9382	57	67	59.4369	68.3816	63.9093	3.20536	1.68049	106	120	118.512	117.576	118.044	5.92046	2.56571
ENSSSCG00000000005_5_498986_499015_p	CDPF1	341	318	358.835	332.671	345.753	136	131	141.814	133.701	137.758	0.398428	-1.32761	90	138	100.623	135.212	117.917	0.341045	-1.55197
ENSSSCG00000029349_7_69254552_69254581_m	RALGAPA1	31	25	32.6214	26.1534	29.3874	480	471	500.522	480.712	490.617	16.6948	4.06133	104	122	116.276	119.535	117.905	4.01211	2.00436
ENSSSCG00000003317_6_55575695_55575724_m	ZNF787	64	64	67.3474	66.9527	67.15	60	49	62.5652	50.0104	56.2878	0.838239	-0.254566	107	118	119.63	115.616	117.623	1.75164	0.808708
ENSSSCG00000027430_2_10011696_10011725_m	ENSSSCG00000027430	120	137	126.276	143.321	134.798	254	247	264.859	252.093	258.476	1.9175	0.939228	103	122	115.158	119.535	117.346	0.870532	-0.200032
ENSSSCG00000014289_2_140655252_140655281_m	UQCRQ	38	37	39.9875	38.707	39.3473	49	60	51.0949	61.2372	56.1661	1.42745	0.513436	103	122	115.158	119.535	117.346	2.98232	1.57644
ENSSSCG00000001589_7_39605186_39605215_p	GLP1R	89	68	93.6549	71.1372	82.3961	0	0	0	0	0	0	#NUM!	110	114	122.984	111.697	117.34	1.4241	0.51005
ENSSSCG00000016414_18_1845082_1845111_p	RNF32	34	34	35.7783	35.5686	35.6735	134	145	139.729	147.99	143.859	4.03268	2.01174	102	122	114.039	119.535	116.787	3.27379	1.71096
ALDBSSCT0000002654_58_87_m	EDEM1	33	33	34.726	34.5225	34.6242	49	56	51.0949	57.1548	54.1248	1.56321	0.644509	114	108	127.456	105.818	116.637	3.36865	1.75217
ENSSSCG00000008838_8_42528313_42528342_p	LNX1	74	65	77.8704	67.9988	72.9346	72	81	75.0782	82.6703	78.8743	1.08144	0.112951	104	119	116.276	116.596	116.436	1.59644	0.674857
ENSSSCG00000004647_1_135802321_135802350_m	DTWD1	10	15	10.523	15.692	13.1075	138	141	143.9	143.908	143.904	10.9787	3.45664	96	128	107.331	125.414	116.373	8.8783	3.15028
ENSSSCG00000024697_6_155409862_155409891_p	TMEM125	63	61	66.2951	63.8143	65.0547	186	201	193.952	205.145	199.548	3.0674	1.61701	99	124	110.685	121.495	116.09	1.7845	0.835519
ENSSSCG00000011672_13_90138619_90138648_p	RASA2	40	42	42.0921	43.9377	43.0149	47	73	49.0094	74.5053	61.7574	1.43572	0.521774	102	119	114.039	116.596	115.318	2.68088	1.4227
ENSSSCG00000010475_14_114202916_114202945_p	CYP26A1	154	143	162.055	149.597	155.826	87	101	90.7195	103.083	96.9011	0.621855	-0.685351	99	122	110.685	119.535	115.11	0.73871	-0.43692
ENSSSCG00000013427_2_77836944_77836973_p	CIRBP	29	32	30.5168	33.4763	31.9966	0	0	0	0	0	0	#NUM!	111	108	124.102	105.818	114.96	3.59288	1.84514
ENSSSCG00000010956_10_33346480_33346509_m	NAA35	4	1	4.20921	1.04614	2.62767	113	103	117.831	105.124	111.478	42.4244	5.40682	102	118	114.039	115.616	114.828	43.6994	5.44954
ENSSSCG00000023642_X_37205839_37205868_p	XK	9	14	9.47072	14.6459	12.0583	19	21	19.8123	21.433	20.6227	1.71025	0.774203	97	123	108.449	120.515	114.482	9.49404	3.24702
ENSSSCG00000022594_9_22356240_22356269_m	HIKESHI	51	61	53.6674	63.8143	58.7409	49	50	51.0949	51.031	51.063	0.869292	-0.202087	102	117	114.039	114.636	114.338	1.94648	0.960866
ENSSSCG00000016564_18_19967736_19967765_m	UBE2H	25	21	26.3076	21.9689	24.1382	21	29	21.8978	29.598	25.7479	1.06669	0.0931367	102	117	114.039	114.636	114.338	4.7368	2.24391
ENSSSCG00000002684_6_5318364_5318393_m	CDH13	27	33	28.4122	34.5225	31.4673	112	122	116.788	124.516	120.652	3.8342	1.93893	109	108	121.866	105.818	113.842	3.61778	1.8551
ENSSSCG00000029082_9_115681093_115681122_m	KMT2E	23	27	24.203	28.2457	26.2243	93	123	96.976	125.536	111.256	4.24248	2.08491	94	125	105.095	122.474	113.785	4.33891	2.11733
ENSSSCG00000017166_12_3396633_3396662_p	ENSSSCG00000017166	16	13	16.8368	13.5998	15.2183	107	116	111.575	118.392	114.983	7.55559	2.91754	107	110	119.63	107.778	113.704	7.4715	2.9014
ALDBSSCT0000003681_16_45_p	OPN4	34	26	35.7783	27.1995	31.4889	83	94	86.5485	95.9383	91.2434	2.89764	1.53488	113	103	126.338	100.919	113.628	3.60852	1.85141
ALDBSSCT0000003509_162_191_m	RIMBP2	103	94	108.387	98.3368	103.362	28	30	29.1971	30.6186	29.9079	0.289351	-1.78911	98	120	109.567	117.576	113.571	1.09877	0.135894
ENSSSCG00000029792_16_3981686_3981715_p	TRIO	24	35	25.2553	36.6148	30.935	177	203	184.567	207.186	195.877	6.33188	2.66263	103	114	115.158	111.697	113.427	3.66663	1.87445
ENSSSCG00000001966_7_72237293_72237322_p	ARHGAP5	16	25	16.8368	26.1534	21.4951	0	0	0	0	0	0	#NUM!	105	111	117.394	108.757	113.075	5.26052	2.3952
ENSSSCG00000012262_X_44702719_44702748_p	KDM6A	101	108	106.283	112.983	109.633	372	411	387.904	419.475	403.69	3.6822	1.88057	111	104	124.102	101.899	113	1.03072	0.0436493
ENSSSCG00000008375_3_83523083_83523112_p	ENSSSCG00000008375	102	93	107.335	97.2906	102.313	184	164	191.867	167.382	179.624	1.75564	0.811996	95	122	106.213	119.535	112.874	1.10323	0.141729
ENSSSCG00000023030_JH118536.1_42606_42635_p	VPS13C	23	16	24.203	16.7382	20.4706	96	103	100.104	105.124	102.614	5.01276	2.32561	94	122	105.095	119.535	112.315	5.48667	2.45593
ENSSSCG00000030505_6_57938799_57938828_m	PLEKHN1	47	29	49.4582	30.3379	39.8981	40	41	41.7101	41.8454	41.7778	1.04711	0.0664169	98	117	109.567	114.636	112.102	2.8097	1.49042
ENSSSCG00000005910_4_517699_517728_m	TMEM249	47	51	49.4582	53.3529	51.4056	142	114	148.071	116.351	132.211	2.57192	1.36284	101	113	112.921	110.717	111.819	2.17523	1.12117
ENSSSCG00000026544_3_23612020_23612049_p	USP31	49	36	51.5628	37.6609	44.6119	28	22	29.1971	22.4537	25.8254	0.57889	-0.788638	101	113	112.921	110.717	111.819	2.50649	1.32567
ENSSSCG00000016189_15_133445489_133445518_p	AAMP	32	41	33.6737	42.8916	38.2826	51	47	53.1804	47.9692	50.5748	1.32109	0.401729	99	115	110.685	112.677	111.681	2.91728	1.54462
ENSSSCG00000017143_12_1446965_1446994_m	CEP131	68	55	71.5566	57.5375	64.547	112	114	116.788	116.351	116.57	1.80596	0.852769	83	133	92.7968	130.313	111.555	1.72827	0.789331
ENSSSCG00000005380_1_269057834_269057863_m	COL15A1	152	166	159.95	173.659	166.804	187	153	194.995	156.155	175.575	1.05258	0.0739305	102	111	114.039	108.757	111.398	0.667839	-0.582428
ENSSSCG00000009554_11_86113646_86113675_m	GRTP1	59	54	62.0859	56.4913	59.2886	235	240	245.047	244.949	244.998	4.1323	2.04694	100	113	111.803	110.717	111.26	1.87659	0.908111
ENSSSCG00000024722_11_49490744_49490773_p	PIBF1	32	37	33.6737	38.707	36.1904	50	57	52.1377	58.1754	55.1565	1.52407	0.607926	92	122	102.859	119.535	111.197	3.07256	1.61944
ENSSSCG00000022873_13_63899940_63899969_p	CNTN6	30	25	31.5691	26.1534	28.8612	19	25	19.8123	25.5155	22.6639	0.785272	-0.348736	94	119	105.095	116.596	110.845	3.84063	1.94134
ENSSSCG00000030603_4_15790124_15790153_p	TATDN1	35	35	36.8306	36.6148	36.7227	356	371	371.22	378.65	374.935	10.2099	3.3519	97	115	108.449	112.677	110.563	3.01075	1.59012
ALDBSSCT0000004075_103_132_p	CHST15	119	101	125.224	105.66	115.442	315	303	328.467	309.248	318.858	2.76206	1.46575	111	99	124.102	96.9998	110.551	0.957632	-0.0624572
ENSSSCG00000010819_10_11626923_11626952_m	SLC30A10	8	7	8.41842	7.32295	7.87069	182	207	189.781	211.268	200.525	25.4774	4.67115	96	116	107.331	113.656	110.494	14.0386	3.81133
ENSSSCG00000014034_2_82029379_82029408_m	N4BP3	34	45	35.7783	47.0761	41.4272	27	59	28.1543	60.2166	44.1855	1.06658	0.0929941	96	115	107.331	112.677	110.004	2.65535	1.4089
ENSSSCG00000002350_7_102831431_102831460_p	ELMSAN1	119	148	125.224	154.828	140.026	173	151	180.396	154.114	167.255	1.19446	0.256354	107	102	119.63	99.9392	109.784	0.784028	-0.351022
ENSSSCG00000008114_3_48142401_48142430_m	ZNF514	103	122	108.387	127.629	118.008	50	42	52.1377	42.8661	47.5019	0.402531	-1.31283	91	120	101.741	117.576	109.658	0.929246	-0.105868
ENSSSCG00000005338_1_264710308_264710337_m	RECK	22	12	23.1507	12.5536	17.8521	0	0	0	0	0	0	#NUM!	91	120	101.741	117.576	109.658	6.14258	2.61885
ENSSSCG00000017909_12_54081225_54081254_m	CHRNE	15	12	15.7845	12.5536	14.1691	36	54	37.5391	55.1135	46.3263	3.26954	1.70909	111	97	124.102	95.0402	109.571	7.7331	2.95105
ALDBSSCT0000003278_166_195_p	ADIPOQ	66	71	69.452	74.2756	71.8638	209	210	217.935	214.33	216.133	3.00753	1.58858	89	122	99.505	119.535	109.52	1.52399	0.607858
ENSSSCG00000017283_12_15046217_15046246_p	CD79B	45	34	47.3536	35.5686	41.4611	17	28	17.7268	28.5774	23.1521	0.558405	-0.840616	101	108	112.921	105.818	109.37	2.63789	1.39938
ENSSSCG00000025303_X_143612875_143612904_m	FAM50A	67	52	70.5043	54.3991	62.4517	15	22	15.6413	22.4537	19.0475	0.304995	-1.71314	97	112	108.449	109.737	109.093	1.74684	0.804749
ENSSSCG00000010120_14_54679148_54679177_p	C22orf39	9	13	9.47072	13.5998	11.5352	167	214	174.14	218.413	196.276	17.0154	4.08877	95	113	106.213	110.717	108.465	9.40293	3.23311
ENSSSCG00000003834_6_143176678_143176707_m	C8B	36	21	37.8829	21.9689	29.9259	78	71	81.3348	72.4641	76.8994	2.56966	1.36158	95	113	106.213	110.717	108.465	3.62446	1.85777
ENSSSCG00000026403_2_73576682_73576711_p	RFX2	112	117	117.858	122.398	120.128	98	83	102.19	84.7115	93.4507	0.777927	-0.362294	102	104	114.039	101.899	107.969	0.898785	-0.153952
ALDBSSCT0000005586_74_103_p	ENSSSCG00000027491	367	378	386.195	395.439	390.817	47	37	49.0094	37.763	43.3862	0.111014	-3.17119	102	104	114.039	101.899	107.969	0.276265	-1.85588
ENSSSCG00000001490_7_31966982_31967011_m	KHDRBS2	44	40	46.3013	41.8454	44.0734	218	223	227.32	227.598	227.459	5.16092	2.36763	108	97	120.748	95.0402	107.894	2.44805	1.29163
ENSSSCG00000005530_1_294620794_294620823_p	LHX6	24	27	25.2553	28.2457	26.7505	53	75	55.2659	76.5466	65.9062	2.46374	1.30085	107	97	119.63	95.0402	107.335	4.01245	2.00448
ENSSSCG00000006743_4_114797044_114797073_p	SLC22A15	19	13	19.9937	13.5998	16.7968	49	44	51.0949	44.9073	48.0011	2.85776	1.51489	95	110	106.213	107.778	106.995	6.37	2.67129
ENSSSCG00000024389_2_162287411_162287440_m	SIGIRR	30	33	31.5691	34.5225	33.0458	72	75	75.0782	76.5466	75.8124	2.29416	1.19797	108	95	120.748	93.0806	106.914	3.23533	1.69391
ENSSSCG00000012794_X_142263264_142263293_m	TMEM187	68	67	71.5566	70.0911	70.8238	250	222	260.688	226.578	243.633	3.43999	1.7824	85	121	95.0329	118.555	106.794	1.50788	0.592525
ENSSSCG00000014126_2_91104059_91104088_m	MSH3	110	92	115.753	96.2445	105.999	177	195	184.567	199.021	191.794	1.8094	0.85551	90	115	100.623	112.677	106.65	1.00614	0.00883207
ENSSSCG00000001709_7_45800487_45800516_m	SUPT3H	145	141	152.584	147.505	150.045	212	209	221.064	213.31	217.187	1.44748	0.533545	94	110	105.095	107.778	106.436	0.709365	-0.495399
ALDBSSCT0000005782_50_79_p	KDM2A	33	41	34.726	42.8916	38.8088	158	168	164.755	171.464	168.11	4.33174	2.11495	98	105	109.567	102.879	106.223	2.73709	1.45264
ENSSSCG00000014796_9_7191604_7191633_m	CHRNA10	27	17	28.4122	17.7843	23.0982	65	51	67.779	52.0517	59.9153	2.59393	1.37514	88	116	98.387	113.656	106.022	4.59003	2.1985
ENSSSCG00000016757_18_56204302_56204331_p	ENSSSCG00000027491	167	151	175.735	157.966	166.851	78	76	81.3348	77.5672	79.451	0.476181	-1.07042	102	100	114.039	97.9796	106.01	0.635356	-0.654362
ALDBSSCT0000009182_34_63_p	ENSSSCG00000003966	165	144	173.63	150.644	162.137	0	0	0	0	0	0	#NUM!	101	100	112.921	97.9796	105.451	0.65038	-0.620645
ENSSSCG00000005593_1_299417861_299417890_p	OLFML2A	52	59	54.7197	61.722	58.2209	43	32	44.8384	32.6599	38.7491	0.665554	-0.587373	93	109	103.977	106.798	105.387	1.81013	0.856095
ENSSSCG00000011192_13_2820417_2820446_m	HACL1	56	42	58.9289	43.9377	51.4333	143	150	149.114	153.093	151.103	2.93785	1.55476	85	118	95.0329	115.616	105.324	2.04779	1.03406
ENSSSCG00000004932_1_180962694_180962723_p	IGDCC3	44	24	46.3013	25.1073	35.7043	179	181	186.653	184.732	185.693	5.20085	2.37875	97	104	108.449	101.899	105.174	2.9457	1.55861
ENSSSCG00000021774_13_109172137_109172166_m	B3GALNT1	23	39	24.203	40.7993	32.5011	29	26	30.2398	26.5361	28.388	0.873446	-0.195209	99	101	110.685	98.9594	104.822	3.22519	1.68939
ENSSSCG00000025133_13_217456367_217456396_m	ITGB2	31	22	32.6214	23.015	27.8182	128	121	133.472	123.495	128.484	4.6187	2.20749	105	94	117.394	92.1008	104.747	3.76542	1.91281
ENSSSCG00000013181_2_12970273_12970302_p	SERPING1	37	28	38.9352	29.2918	34.1135	290	303	302.398	309.248	305.823	8.96488	3.16428	104	95	116.276	93.0806	104.678	3.06852	1.61754
ENSSSCG00000012816_X_143109770_143109799_p	MTCP1	123	132	129.433	138.09	133.762	143	145	149.114	147.99	148.552	1.11057	0.151303	95	105	106.213	102.879	104.546	0.781584	-0.355527
ENSSSCG00000010527_14_118573544_118573573_p	MARVELD1	35	34	36.8306	35.5686	36.1996	318	306	331.596	312.31	321.953	8.89382	3.1528	101	98	112.921	96.02	104.471	2.88596	1.52905
ENSSSCG00000008240_3_62403154_62403183_p	SH2D6	30	34	31.5691	35.5686	33.5688	297	339	309.698	345.99	327.844	9.76632	3.28781	93	107	103.977	104.838	104.408	3.11025	1.63703
ENSSSCG00000013876_2_60062584_60062613_m	MYO9B	73	80	76.8181	83.6909	80.2545	70	68	72.9927	69.4022	71.1975	0.887146	-0.172756	90	110	100.623	107.778	104.2	1.29837	0.376706
ENSSSCG00000014179_2_110536973_110537002_m	FAM174A	108	97	113.649	101.475	107.562	112	131	116.788	133.701	125.245	1.1644	0.219584	97	102	108.449	99.9392	104.194	0.968691	-0.0458919
ALDBSSCT0000006320_128_157_m	ACP5	223	211	234.663	220.735	227.699	165	140	172.054	142.887	157.471	0.691573	-0.532046	88	112	98.387	109.737	104.062	0.457016	-1.12968
ENSSSCG00000016731_18_55191592_55191621_m	ENSSSCG00000016731	60	54	63.1382	56.4913	59.8147	137	136	142.857	138.804	140.831	2.35445	1.23539	93	106	103.977	103.858	103.918	1.73733	0.796869
ENSSSCG00000001735_7_50030721_50030750_m	RHAG	136	138	143.113	144.367	143.74	0	0	0	0	0	0	#NUM!	100	98	111.803	96.02	103.912	0.722915	-0.468103
ALDBSSCT0000002117_166_195_m	RBFOX3	59	56	62.0859	58.5836	60.3347	455	486	474.453	496.022	485.237	8.04242	3.00763	78	123	87.2067	120.515	103.861	1.72141	0.78359
ENSSSCG00000003421_6_65670031_65670060_p	FBXO44	12	15	12.6276	15.692	14.1598	160	195	166.841	199.021	182.931	12.919	3.69142	96	102	107.331	99.9392	103.635	7.31896	2.87164
ENSSSCG00000004794_1_148831243_148831272_m	TMCO5A	90	86	94.7072	89.9677	92.3375	132	118	137.643	120.433	129.038	1.39746	0.482812	96	102	107.331	99.9392	103.635	1.12235	0.166527
ENSSSCG00000003616_6_82690980_82691009_m	FAM167B	47	41	49.4582	42.8916	46.1749	27	20	28.1543	20.4124	24.2834	0.5259	-0.92714	74	127	82.7345	124.434	103.584	2.2433	1.16562
ENSSSCG00000026804_13_80510016_80510045_p	PLXNA1	55	67	57.8766	70.0911	63.9839	24	49	25.0261	50.0104	37.5182	0.58637	-0.770116	86	113	96.1509	110.717	103.434	1.61656	0.692929
ENSSSCG00000023179_1_143144195_143144224_p	UBR1	24	32	25.2553	33.4763	29.3658	109	120	113.66	122.474	118.067	4.02057	2.0074	92	106	102.859	103.858	103.359	3.5197	1.81545
ENSSSCG00000022994_1_59389225_59389254_m	CYB5R4	82	71	86.2888	74.2756	80.2822	147	155	153.285	158.196	155.74	1.93991	0.955991	82	117	91.6788	114.636	103.157	1.28494	0.361696
ENSSSCG00000009524_11_76692795_76692824_m	TMTC4	92	91	96.8118	95.1984	96.0051	0	0	0	0	0	0	#NUM!	89	109	99.505	106.798	103.151	1.07444	0.10358
ENSSSCG00000012005_13_189376902_189376931_m	RBM11	85	103	89.4457	107.752	98.5989	183	191	190.824	194.939	192.881	1.95622	0.96807	84	114	93.9149	111.697	102.806	1.04267	0.0602788
ENSSSCG00000028473_2_55633154_55633183_m	ENSSSCG00000040214	61	68	64.1905	71.1372	67.6638	175	188	182.482	191.877	187.179	2.76631	1.46796	91	106	101.741	103.858	102.8	1.51927	0.603379
ALDBSSCT0000009924_61_90_m	TTC8	132	115	138.904	120.306	129.605	120	111	125.13	113.289	119.21	0.919794	-0.120618	86	111	96.1509	108.757	102.454	0.790512	-0.339141
ENSSSCG00000023731_8_58764967_58764996_p	TMEM165	16	11	16.8368	11.5075	14.1722	61	68	63.6079	69.4022	66.5051	4.69265	2.2304	86	111	96.1509	108.757	102.454	7.22925	2.85385
ENSSSCG00000022718_JH118620.1_5611_5640_m	ZYG11B	45	35	47.3536	36.6148	41.9842	0	0	0	0	0	0	#NUM!	84	113	93.9149	110.717	102.316	2.43701	1.28511
ENSSSCG00000010164_14_61651176_61651205_m	MAP3K21	77	74	81.0273	77.414	79.2207	90	101	93.8478	103.083	98.4652	1.24292	0.313738	88	108	98.387	105.818	102.102	1.28884	0.366069
ENSSSCG00000020668_6_12655134_12655163_p	WDR59	35	48	36.8306	50.2145	43.5226	125	119	130.344	121.454	125.899	2.89273	1.53243	86	110	96.1509	107.778	101.964	2.34279	1.22823
ENSSSCG00000007221_17_39931408_39931437_m	DEFB119	39	28	41.0398	29.2918	35.1658	164	131	171.012	133.701	152.356	4.33252	2.11521	91	104	101.741	101.899	101.82	2.89542	1.53378
ALDBSSCT0000011926_41_70_p	SHROOM4	32	32	33.6737	33.4763	33.575	20	18	20.8551	18.3712	19.6131	0.584158	-0.775569	90	105	100.623	102.879	101.751	3.03055	1.59958
ENSSSCG00000007330_17_45776136_45776165_m	RPN2	110	108	115.753	112.983	114.368	89	100	92.805	102.062	97.4336	0.85193	-0.231192	81	115	90.5608	112.677	101.619	0.888524	-0.170518
ENSSSCG00000013876_2_60062585_60062614_p	MYO9B	81	111	85.2365	116.121	100.679	72	57	75.0782	58.1754	66.6268	0.661776	-0.595585	94	100	105.095	97.9796	101.537	1.00853	0.0122514
ENSSSCG00000006815_GL893393.2_19605_19634_m	CSF1	31	43	32.6214	44.9838	38.8026	125	121	130.344	123.495	126.92	3.2709	1.70969	98	95	109.567	93.0806	101.324	2.61127	1.38475
ENSSSCG00000006255_4_83786788_83786817_p	RP1	83	94	87.3411	98.3368	92.8389	108	82	112.617	83.6909	98.1541	1.05725	0.0803189	97	96	108.449	94.0604	101.255	1.09065	0.125189
ENSSSCG00000023618_X_124279701_124279730_p	FRMD7	92	64	96.8118	66.9527	81.8823	38	49	39.6246	50.0104	44.8175	0.547341	-0.869488	89	105	99.505	102.879	101.192	1.23582	0.305469
ENSSSCG00000009333_11_7550733_7550762_m	ENSSSCG00000009333	81	77	85.2365	80.5525	82.8945	62	71	64.6507	72.4641	68.5574	0.827044	-0.273964	96	97	107.331	95.0402	101.186	1.22066	0.287658
ENSSSCG00000015818_15_55453520_55453549_p	DDHD2	16	15	16.8368	15.692	16.2644	424	393	442.127	401.104	421.616	25.9225	4.69614	94	99	105.095	96.9998	101.047	6.21279	2.63524
ENSSSCG00000015783_15_52293741_52293770_p	CASP3	94	78	98.9164	81.5986	90.2575	97	102	101.147	104.103	102.625	1.13703	0.185266	93	100	103.977	97.9796	100.978	1.11878	0.161927
ALDBSSCT0000005586_72_101_m	ENSSSCG00000027491	350	366	368.306	382.886	375.596	46	38	47.9666	38.7836	43.3751	0.115484	-3.11424	87	106	97.269	103.858	100.564	0.267744	-1.90107
ENSSSCG00000027785_GL894254.2_37898_37927_p	ENSSSCG00000001776	129	129	135.747	134.952	135.349	157	157	163.712	160.237	161.975	1.19672	0.259083	85	108	95.0329	105.818	100.425	0.741972	-0.430563
ENSSSCG00000014646_9_4333753_4333782_m	ENSSSCG00000034819	45	43	47.3536	44.9838	46.1687	271	267	282.586	272.506	277.546	6.01156	2.58774	97	94	108.449	92.1008	100.275	2.17193	1.11897
ENSSSCG00000004408_1_84787023_84787052_m	SMPD2	87	65	91.5503	67.9988	79.7746	18	17	18.7696	17.3506	18.0601	0.226389	-2.14313	86	106	96.1509	103.858	100.005	1.25359	0.326066
ENSSSCG00000003766_6_125436817_125436846_m	DNAJB4	122	134	128.381	140.182	134.282	265	305	276.33	311.289	293.809	2.18801	1.12962	82	110	91.6788	107.778	99.7282	0.74268	-0.429188
ENSSSCG00000011317_13_32234126_32234155_p	FYCO1	21	19	22.0984	19.8766	20.9875	13	14	13.5558	14.2887	13.9222	0.66336	-0.592137	94	96	105.095	94.0604	99.5778	4.74463	2.2463
ENSSSCG00000000906_5_93090453_93090482_p	TMCC3	22	25	23.1507	26.1534	24.652	357	381	372.263	388.856	380.56	15.4373	3.94834	93	97	103.977	95.0402	99.5087	4.03653	2.01312
ENSSSCG00000028488_2_80365980_80366009_p	MGAT4B	35	55	36.8306	57.5375	47.184	86	104	89.6768	106.145	97.9107	2.07508	1.05317	85	106	95.0329	103.858	99.4456	2.10761	1.07561
ENSSSCG00000009384_11_16716131_16716160_m	INTS6	35	31	36.8306	32.4302	34.6304	123	149	128.259	152.072	140.166	4.04747	2.01702	89	101	99.505	98.9594	99.2322	2.86547	1.51877
ENSSSCG00000028051_12_20996718_20996747_m	ZNF385C	50	50	52.6151	52.3068	52.461	265	253	276.33	258.217	267.273	5.09471	2.349	96	93	107.331	91.121	99.2261	1.89143	0.919476
ENSSSCG00000024899_12_49520065_49520094_m	FAM101B	132	119	138.904	124.49	131.697	43	49	44.8384	50.0104	47.4244	0.360102	-1.47352	99	89	110.685	87.2018	98.9436	0.751297	-0.412545
ENSSSCG00000024087_GL893554.2_111759_111788_m	TTN	56	65	58.9289	67.9988	63.4639	234	205	244.004	209.227	226.616	3.57078	1.83624	94	94	105.095	92.1008	98.598	1.55361	0.635623
ENSSSCG00000016725_18_53767074_53767103_m	TNS3	83	86	87.3411	89.9677	88.6544	161	174	167.883	177.588	172.736	1.94842	0.962302	100	87	111.803	85.2422	98.5228	1.11131	0.152266
ENSSSCG00000011201_13_6097805_6097834_m	SATB1	56	56	58.9289	58.5836	58.7563	194	195	202.294	199.021	200.658	3.41508	1.77192	98	89	109.567	87.2018	98.3846	1.67445	0.743689
ENSSSCG00000016540_18_15629086_15629115_p	ENSSSCG00000016540	91	99	95.7595	103.567	99.6635	71	69	74.0355	70.4228	72.2292	0.72473	-0.464484	86	102	96.1509	99.9392	98.0451	0.983761	-0.0236202
ALDBSSCT0000009068_151_180_p	PRKACB	98	107	103.126	111.937	107.531	18	22	18.7696	22.4537	20.6116	0.19168	-2.38322	85	103	95.0329	100.919	97.9759	0.911141	-0.134255
ALDBSSCT0000008100_165_194_m	FAM46C	64	71	67.3474	74.2756	70.8115	33	45	34.4109	45.9279	40.1694	0.567272	-0.817887	92	95	102.859	93.0806	97.9699	1.38353	0.468354
ENSSSCG00000014351_2_147155899_147155928_p	ENSSSCG00000014351	25	26	26.3076	27.1995	26.7535	112	106	116.788	108.186	112.487	4.20457	2.07196	91	96	101.741	94.0604	97.9007	3.65936	1.87159
ENSSSCG00000028896_6_146093956_146093985_p	DIO1	85	84	89.4457	87.8754	88.6606	54	48	56.3087	48.9898	52.6492	0.593829	-0.75188	84	103	93.9149	100.919	97.4169	1.09876	0.13588
ENSSSCG00000023863_11_22983702_22983731_p	TSC22D1	33	30	34.726	31.3841	33.055	0	0	0	0	0	0	#NUM!	91	95	101.741	93.0806	97.4109	2.94693	1.55921
ENSSSCG00000001258_7_25413441_25413470_m	ENSSSCG00000001258	15	24	15.7845	25.1073	20.4459	67	57	69.8645	58.1754	64.0199	3.13119	1.64671	90	96	100.623	94.0604	97.3417	4.76094	2.25125
ALDBSSCT0000002808_48_77_m	KLHL24	26	37	27.3599	38.707	33.0334	69	60	71.95	61.2372	66.5936	2.01594	1.01146	89	97	99.505	95.0402	97.2726	2.94467	1.55811
ENSSSCG00000029511_13_216156220_216156249_p	UBASH3A	101	104	106.283	108.798	107.54	0	0	0	0	0	0	#NUM!	103	81	115.158	79.3635	97.2605	0.904409	-0.144952
ENSSSCG00000023826_16_46333585_46333614_m	RGS7BP	68	69	71.5566	72.1834	71.87	72	100	75.0782	102.062	88.5702	1.23237	0.301431	82	104	91.6788	101.899	96.7888	1.34672	0.429451
ENSSSCG00000015067_9_49253120_49253149_p	APOA5	57	50	59.9812	52.3068	56.144	85	72	88.634	73.4847	81.0594	1.44378	0.529846	87	97	97.269	95.0402	96.1546	1.71264	0.776223
ENSSSCG00000027530_6_79434933_79434962_p	TAF12	17	21	17.8891	21.9689	19.929	300	343	312.826	350.073	331.449	16.6315	4.05585	79	106	88.3247	103.858	96.0915	4.82169	2.26954
ENSSSCG00000016544_18_16911535_16911564_p	EXOC4	21	21	22.0984	21.9689	22.0336	481	448	501.564	457.238	479.401	21.7577	4.44346	78	107	87.2067	104.838	96.0224	4.358	2.12367
ENSSSCG00000016731_18_55191593_55191622_m	ENSSSCG00000016731	39	50	41.0398	52.3068	46.6733	142	135	148.071	137.784	142.927	3.06229	1.61461	84	100	93.9149	97.9796	95.9472	2.05572	1.03964
ENSSSCG00000000191_5_15555510_15555539_p	KMT2D	48	46	50.5105	48.1222	49.3164	207	207	215.85	211.268	213.559	4.33039	2.1145	89	94	99.505	92.1008	95.8029	1.94262	0.958003
ENSSSCG00000006790_4_119090391_119090420_m	WDR77	17	18	17.8891	18.8304	18.3598	236	228	246.09	232.702	239.396	13.0391	3.70478	88	95	98.387	93.0806	95.7338	5.21432	2.38248
ENSSSCG00000025841_GL893298.2_10161_10190_m	ORMDL3	28	33	29.4645	34.5225	31.9935	529	544	551.616	555.218	553.417	17.2978	4.11252	79	105	88.3247	102.879	95.6016	2.98816	1.57926
ENSSSCG00000021253_JH118717.1_43318_43347_p	GULP1	168	164	176.787	171.566	174.177	90	75	93.8478	76.5466	85.1972	0.489143	-1.03167	86	97	96.1509	95.0402	95.5956	0.548843	-0.865535
ENSSSCG00000011510_13_55554861_55554890_m	TMF1	19	20	19.9937	20.9227	20.4582	409	410	426.486	418.454	422.47	20.6504	4.3681	85	98	95.0329	96.02	95.5264	4.66934	2.22322
ENSSSCG00000024418_14_65511440_65511469_p	RHOU	82	68	86.2888	71.1372	78.713	128	139	133.472	141.866	137.669	1.749	0.806533	88	94	98.387	92.1008	95.2439	1.21001	0.275024
ENSSSCG00000021205_X_124230856_124230885_m	STK26	29	34	30.5168	35.5686	33.0427	1	0	1.04275	0	0.521377	0.0157789	-5.98586	82	100	91.6788	97.9796	94.8292	2.8699	1.521
ENSSSCG00000004556_1_118822153_118822182_m	ENSSSCG00000004556	140	140	147.322	146.459	146.891	493	550	514.077	561.341	537.709	3.66061	1.87208	81	101	90.5608	98.9594	94.7601	0.645106	-0.632392
ENSSSCG00000005227_1_244826654_244826683_p	PUM3	163	136	171.525	142.274	156.9	1237	1228	1289.89	1253.32	1271.6	8.10456	3.01873	79	103	88.3247	100.919	94.6218	0.603071	-0.729599
ENSSSCG00000013299_2_28481467_28481496_p	APIP	11	8	11.5753	8.36909	9.97221	317	292	330.553	298.021	314.287	31.5163	4.97803	97	82	108.449	80.3433	94.3963	9.46594	3.24275
ENSSSCG00000012848_2_227422_227451_m	EPS8L2	107	95	112.596	99.3829	105.99	747	771	778.937	786.899	782.918	7.38674	2.88494	80	101	89.4427	98.9594	94.2011	0.888776	-0.170108
ENSSSCG00000024320_13_216073593_216073622_p	TFF2	66	52	69.452	54.3991	61.9255	27	24	28.1543	24.4949	26.3246	0.425101	-1.23412	94	85	105.095	83.2827	94.1889	1.521	0.605023
ENSSSCG00000003519_6_74018682_74018711_m	ENSSSCG00000033553	30	24	31.5691	25.1073	28.3382	60	79	62.5652	80.629	71.5971	2.52653	1.33715	84	96	93.9149	94.0604	93.9876	3.31664	1.72972
ENSSSCG00000028419_GL896009.2_28729_28758_m	TNRC6B	135	135	142.061	141.228	141.645	788	704	821.69	718.517	770.103	5.43687	2.44278	91	88	101.741	86.222	93.9816	0.663503	-0.591826
ENSSSCG00000003330_6_58021320_58021349_p	TNFRSF18	58	61	61.0335	63.8143	62.4239	61	72	63.6079	73.4847	68.5463	1.09808	0.13498	82	98	91.6788	96.02	93.8494	1.50342	0.588249
ENSSSCG00000007022_17_12289465_12289494_m	ANK1	126	147	132.59	153.782	143.186	751	758	783.108	773.631	778.369	5.43607	2.44256	89	89	99.505	87.2018	93.3534	0.651973	-0.617116
ENSSSCG00000011022_10_45979802_45979831_m	SVIL	15	11	15.7845	11.5075	13.646	153	148	159.541	151.052	155.297	11.3804	3.50847	94	83	105.095	81.3231	93.2091	6.8305	2.77199
ENSSSCG00000022247_10_65737828_65737857_p	PROSER2	22	31	23.1507	32.4302	27.7904	443	480	461.94	489.898	475.919	17.1253	4.09806	85	93	95.0329	91.121	93.077	3.34924	1.74384
ENSSSCG00000015660_9_74070287_74070316_m	PFKFB2	107	102	112.596	106.706	109.651	183	178	190.824	181.67	186.247	1.69854	0.764298	84	94	93.9149	92.1008	93.0078	0.848216	-0.237496
ENSSSCG00000025988_GL893093.2_37468_37497_m	INPP5K	85	91	89.4457	95.1984	92.322	108	95	112.617	96.959	104.788	1.13503	0.182729	91	86	101.741	84.2624	93.0018	1.00736	0.0105831
ENSSSCG00000013482_2_75776490_75776519_m	C19orf71	70	76	73.6612	79.5063	76.5837	60	85	62.5652	86.7528	74.659	0.974867	-0.0367225	73	106	81.6165	103.858	92.7374	1.21093	0.276113
ENSSSCG00000024325_17_51636767_51636796_p	SGK2	45	41	47.3536	42.8916	45.1226	0	0	0	0	0	0	#NUM!	86	91	96.1509	89.1614	92.6562	2.05343	1.03804
ENSSSCG00000006569_4_104800643_104800672_p	SLC27A3	88	80	92.6026	83.6909	88.1467	64	73	66.7362	74.5053	70.6208	0.801173	-0.319815	76	102	84.9706	99.9392	92.4549	1.04887	0.0688422
ENSSSCG00000024899_12_49520067_49520096_p	FAM101B	109	109	114.701	114.029	114.365	48	45	50.0522	45.9279	47.99	0.419622	-1.25284	72	106	80.4984	103.858	92.1784	0.806003	-0.311143
ENSSSCG00000014070_2_84230901_84230930_p	ANKRA2	42	26	44.1967	27.1995	35.6981	48	44	50.0522	44.9073	47.4797	1.33003	0.411464	93	82	103.977	80.3433	92.1602	2.58165	1.3683
ENSSSCG00000021275_12_40733779_40733808_m	DDX52	37	35	38.9352	36.6148	37.775	227	214	236.705	218.413	227.559	6.02407	2.59074	78	99	87.2067	96.9998	92.1032	2.43821	1.28582
ENSSSCG00000011387_13_35404471_35404500_p	RNF123	48	57	50.5105	59.6297	55.0701	383	410	399.374	418.454	408.914	7.42534	2.89246	92	83	102.859	81.3231	92.0911	1.67225	0.741792
ALDBSSCT0000006326_150_179_m	PRR36	54	62	56.8243	64.8604	60.8424	150	166	156.413	169.423	162.918	2.67771	1.421	91	84	101.741	82.3029	92.022	1.51247	0.596902
ENSSSCG00000016335_15_152088944_152088973_m	ESPNL	7	16	7.36612	16.7382	12.0521	93	92	96.976	93.8971	95.4366	7.91864	2.98525	76	101	84.9706	98.9594	91.965	7.63059	2.93179
ENSSSCG00000009331_11_7410436_7410465_m	MEDAG	41	34	43.1444	35.5686	39.3565	129	134	134.515	136.763	135.639	3.44642	1.7851	83	93	92.7968	91.121	91.9589	2.33656	1.22439
ENSSSCG00000016506_18_10700173_10700202_m	KLRG2	42	49	44.1967	51.2607	47.7287	59	76	61.5224	77.5672	69.5448	1.45709	0.543086	89	86	99.505	84.2624	91.8837	1.92513	0.944953
ENSSSCG00000015593_9_143549376_143549405_p	TATDN3	82	95	86.2888	99.3829	92.8359	125	117	130.344	119.413	124.878	1.34515	0.42777	78	98	87.2067	96.02	91.6133	0.986831	-0.0191246
ENSSSCG00000016410_18_1693929_1693958_p	MNX1	214	218	225.193	228.058	226.625	132	150	137.643	153.093	145.368	0.641448	-0.640596	83	92	92.7968	90.1412	91.469	0.403614	-1.30895
ENSSSCG00000009048_8_89436979_89437008_m	GAB1	12	15	12.6276	15.692	14.1598	25	22	26.0688	22.4537	24.2612	1.71338	0.776849	66	111	73.7902	108.757	91.2738	6.44597	2.6884
ENSSSCG00000016706_18_50105277_50105306_m	HOXA2	32	31	33.6737	32.4302	33.0519	52	64	54.2232	65.3197	59.7714	1.80841	0.854721	79	96	88.3247	94.0604	91.1925	2.75907	1.46418
ENSSSCG00000022416_16_70161899_70161928_p	EBF1	59	46	62.0859	48.1222	55.104	164	185	171.012	188.815	179.913	3.26497	1.70707	85	89	95.0329	87.2018	91.1174	1.65355	0.725568
ENSSSCG00000006851_4_122748393_122748422_p	ENSSSCG00000006851	21	13	22.0984	13.5998	17.8491	31	24	32.3253	24.4949	28.4101	1.59169	0.670557	92	81	102.859	79.3635	91.1113	5.10454	2.35178
ENSSSCG00000020665_2_8340251_8340280_m	TAF6L	42	55	44.1967	57.5375	50.8671	190	186	198.123	189.835	193.979	3.81345	1.9311	83	91	92.7968	89.1614	90.9791	1.78857	0.838803
ENSSSCG00000023396_2_107578637_107578666_m	LIX1	46	56	48.4059	58.5836	53.4948	131	106	136.601	108.186	122.393	2.28795	1.19405	75	100	83.8525	97.9796	90.9161	1.69953	0.765138
ENSSSCG00000028141_6_33285435_33285464_m	ENSSSCG00000002849	96	75	101.021	78.4602	89.7406	369	370	384.776	377.63	381.203	4.24783	2.08673	82	92	91.6788	90.1412	90.91	1.01303	0.018678
ENSSSCG00000022445_9_44721010_44721039_p	TEX12	42	24	44.1967	25.1073	34.652	138	168	143.9	171.464	157.682	4.55045	2.18601	74	100	82.7345	97.9796	90.3571	2.60756	1.3827
ENSSSCG00000008476_3_107062013_107062042_m	MAP4K3	73	83	76.8181	86.8293	81.8237	292	351	304.484	358.238	331.361	4.04969	2.01781	80	93	89.4427	91.121	90.2819	1.10337	0.141918
ENSSSCG00000009409_11_21623898_21623927_m	RUBCNL	40	29	42.0921	30.3379	36.215	15	20	15.6413	20.4124	18.0269	0.497773	-1.00644	77	96	86.0886	94.0604	90.0745	2.48721	1.31453
ALDBSSCT0000011947_6_35_m	HMGN5	136	150	143.113	156.92	150.017	93	89	96.976	90.8352	93.9056	0.625968	-0.67584	82	90	91.6788	88.1816	89.9302	0.599468	-0.738246
ENSSSCG00000012623_X_113744471_113744500_p	SLC25A5	20	8	21.0461	8.36909	14.7076	153	171	159.541	174.526	167.034	11.357	3.50551	74	99	82.7345	96.9998	89.8672	6.11027	2.61124
ENSSSCT00000021011_15_44_m	ZNF207	65	57	68.3997	59.6297	64.0147	70	64	72.9927	65.3197	69.1562	1.08032	0.111456	74	99	82.7345	96.9998	89.8672	1.40385	0.489391
ENSSSCG00000014177_2_109029054_109029083_m	CHD1	91	108	95.7595	112.983	104.371	15	25	15.6413	25.5155	20.5784	0.197166	-2.34252	73	100	81.6165	97.9796	89.798	0.860373	-0.216966
ENSSSCG00000013861_2_60624516_60624545_p	SLC35E1	33	27	34.726	28.2457	31.4858	153	127	159.541	129.619	144.58	4.59191	2.19909	72	101	80.4984	98.9594	89.7289	2.84982	1.51087
ENSSSCG00000004194_1_35386860_35386889_p	ENPP3	48	37	50.5105	38.707	44.6088	0	0	0	0	0	0	#NUM!	70	103	78.2624	100.919	89.5907	2.00836	1.00602
ENSSSCG00000002333_7_101907874_101907903_p	DPF3	132	133	138.904	139.136	139.02	737	789	768.509	805.27	786.889	5.66026	2.50087	74	98	82.7345	96.02	89.3773	0.642909	-0.637313
ENSSSCG00000011717_13_99878760_99878789_m	IGSF10	4	5	4.20921	5.23068	4.71994	228	227	237.748	231.681	234.714	49.7282	5.63599	74	98	82.7345	96.02	89.3773	18.9361	4.24307
ENSSSCG00000003287_6_54373143_54373172_m	BRSK1	41	43	43.1444	44.9838	44.0641	0	0	0	0	0	0	#NUM!	88	82	98.387	80.3433	89.3651	2.02807	1.02011
ALDBSSCT0000002621_49_78_p	DOCK3	96	121	101.021	126.582	113.802	139	142	144.943	144.928	144.935	1.27358	0.348888	87	83	97.269	81.3231	89.296	0.784663	-0.349855
ENSSSCG00000015329_9_81815598_81815627_m	PPP1R9A	16	9	16.8368	9.41522	13.126	59	74	61.5224	75.5259	68.5242	5.22048	2.38418	71	101	79.3804	98.9594	89.1699	6.79336	2.76413
ENSSSCG00000002543_7_130204139_130204168_p	DIO3	6	6	6.31382	6.27681	6.29531	158	149	164.755	152.072	158.414	25.1638	4.65328	81	89	90.5608	87.2018	88.8813	14.1186	3.81953
ENSSSCG00000021623_8_41687087_41687116_m	ENSSSCG00000021623	57	45	59.9812	47.0761	53.5287	89	106	92.805	108.186	100.495	1.87741	0.908746	83	86	92.7968	84.2624	88.5296	1.65387	0.725848
ENSSSCG00000012502_X_93693067_93693096_m	ENSSSCG00000012502	32	32	33.6737	33.4763	33.575	36	38	37.5391	38.7836	38.1614	1.1366	0.184724	81	88	90.5608	86.222	88.3914	2.63265	1.39652
ENSSSCG00000017604_12_32241298_32241327_m	HLF	50	53	52.6151	55.4452	54.0302	173	140	180.396	142.887	161.642	2.99169	1.58096	88	80	98.387	78.3837	88.3853	1.63585	0.710042
ENSSSCG00000001493_7_32969312_32969341_m	PRIM2	68	85	71.5566	88.9215	80.2391	26	44	27.1116	44.9073	36.0094	0.448777	-1.15593	77	92	86.0886	90.1412	88.1149	1.09815	0.135082
ENSSSCG00000013786_2_64754635_64754664_m	ZNF333	97	97	102.073	101.475	101.774	55	75	57.3514	76.5466	66.949	0.657819	-0.604239	75	94	83.8525	92.1008	87.9767	0.86443	-0.21018
ENSSSCG00000008754_8_17293853_17293882_m	GBA3	18	18	18.9414	18.8304	18.8859	314	285	327.425	290.877	309.151	16.3694	4.03293	81	87	90.5608	85.2422	87.9015	4.65433	2.21857
ENSSSCG00000012406_X_65850008_65850037_p	ENSSSCG00000012406	56	48	58.9289	50.2145	54.5717	122	111	127.216	113.289	120.252	2.20357	1.13984	72	97	80.4984	95.0402	87.7693	1.60833	0.685563
ENSSSCG00000017375_12_19592399_19592428_p	SOST	54	51	56.8243	53.3529	55.0886	17	26	17.7268	26.5361	22.1315	0.401743	-1.31566	84	83	93.9149	81.3231	87.619	1.59051	0.669488
ENSSSCG00000027314_10_27799899_27799928_m	CAMSAP2	115	109	121.015	114.029	117.522	47	56	49.0094	57.1548	53.0821	0.451679	-1.14663	75	93	83.8525	91.121	87.4868	0.74443	-0.425791
ALDBSSCT0000008120_57_86_m	LRIG2	48	52	50.5105	54.3991	52.4548	63	66	65.6935	67.361	66.5272	1.26828	0.34287	82	85	91.6788	83.2827	87.4807	1.66774	0.737891
ENSSSCG00000025838_2_69729450_69729479_p	AP1M2	21	13	22.0984	13.5998	17.8491	0	0	0	0	0	0	#NUM!	78	89	87.2067	87.2018	87.2042	4.88565	2.28855
ENSSSCG00000005794_1_312194601_312194630_m	ENSSSCG00000038205	26	33	27.3599	34.5225	30.9412	0	0	0	0	0	0	#NUM!	74	93	82.7345	91.121	86.9278	2.80945	1.49029
ENSSSCG00000003465_6_69368006_69368035_m	FBLIM1	73	72	76.8181	75.3218	76.0699	82	83	85.5058	84.7115	85.1086	1.11882	0.161979	71	96	79.3804	94.0604	86.7204	1.14001	0.189045
ENSSSCG00000023016_JH118841.1_59697_59726_p	STAT4	205	212	215.722	221.781	218.751	0	0	0	0	0	0	#NUM!	81	84	90.5608	82.3029	86.4318	0.395114	-1.33966
ALDBSSCT0000002779_96_125_p	PHC3	18	27	18.9414	28.2457	23.5936	329	353	343.066	360.279	351.672	14.9054	3.89777	72	94	80.4984	92.1008	86.2996	3.65776	1.87096
ALDBSSCT0000004364_17_46_m	MLPH	70	67	73.6612	70.0911	71.8761	471	490	491.137	500.104	495.62	6.89548	2.78565	79	86	88.3247	84.2624	86.2936	1.20059	0.26374
ALDBSSCT0000010074_164_193_m	KIAA0319	58	66	61.0335	69.045	65.0393	28	20	29.1971	20.4124	24.8048	0.381381	-1.39069	79	86	88.3247	84.2624	86.2936	1.32679	0.407942
ENSSSCG00000000713_5_67277702_67277731_m	ANO2	112	104	117.858	108.798	113.328	50	39	52.1377	39.8042	45.9709	0.405645	-1.30171	75	90	83.8525	88.1816	86.0171	0.75901	-0.397809
ENSSSCG00000006874_4_129948827_129948856_m	PALMD	59	53	62.0859	55.4452	58.7655	71	70	74.0355	71.4435	72.7395	1.23779	0.307768	81	83	90.5608	81.3231	85.9419	1.46245	0.548392
ENSSSCG00000014649_9_4361335_4361364_p	OR52E5	104	104	109.439	108.798	109.119	68	50	70.9072	51.031	60.9691	0.558741	-0.839749	72	93	80.4984	91.121	85.8097	0.786388	-0.346686
ENSSSCG00000008590_3_121933098_121933127_m	MFSD2B	95	75	99.9687	78.4602	89.2145	218	225	227.32	229.64	228.48	2.56102	1.35672	79	85	88.3247	83.2827	85.8037	0.961769	-0.0562383
ENSSSCG00000022203_1_311259786_311259815_m	PCSK6	42	45	44.1967	47.0761	45.6364	158	140	164.755	142.887	153.821	3.37058	1.75299	84	79	93.9149	77.4039	85.6594	1.877	0.908426
ENSSSCG00000001209_7_24146717_24146746_p	ZSCAN12	56	52	58.9289	54.3991	56.664	22	23	22.9406	23.4743	23.2074	0.409562	-1.28785	82	81	91.6788	79.3635	85.5211	1.50927	0.593848
ENSSSCG00000001783_7_55373596_55373625_p	CEMIP	32	24	33.6737	25.1073	29.3905	109	129	113.66	131.66	122.66	4.17346	2.06125	65	100	72.6722	97.9796	85.3259	2.90318	1.53764
ENSSSCG00000029608_13_117337977_117338006_p	SEC62	118	105	124.172	109.844	117.008	178	178	185.61	181.67	183.64	1.56947	0.650276	84	78	93.9149	76.4241	85.1695	0.727895	-0.458199
ENSSSCG00000003794_6_133496927_133496956_m	RPE65	22	30	23.1507	31.3841	27.2674	27	18	28.1543	18.3712	23.2628	0.853135	-0.229153	69	95	77.1443	93.0806	85.1125	3.1214	1.6422
ENSSSCG00000017265_12_12661134_12661163_p	AXIN2	37	41	38.9352	42.8916	40.9134	78	86	81.3348	87.7734	84.5541	2.06666	1.0473	74	89	82.7345	87.2018	84.9682	2.07678	1.05435
ENSSSCG00000017354_12_19169883_19169912_m	ITGA2B	22	35	23.1507	36.6148	29.8827	286	321	298.227	327.619	312.923	10.4717	3.38843	79	83	88.3247	81.3231	84.8239	2.83856	1.50516
ENSSSCG00000026414_GL894053.2_1629_1658_p	ATOX1	106	113	111.544	118.213	114.879	167	176	174.14	179.629	176.885	1.53975	0.622696	82	79	91.6788	77.4039	84.5413	0.735918	-0.442383
ENSSSCG00000029864_Y_395348_395377_m	ENSSSCG00000037509	37	48	38.9352	50.2145	44.5749	222	233	231.491	237.805	234.648	5.26413	2.3962	67	96	74.9083	94.0604	84.4843	1.89534	0.922454
ENSSSCG00000017217_12_6251861_6251890_p	KCTD2	118	114	124.172	119.259	121.716	128	117	133.472	119.413	126.443	1.03884	0.0549677	74	88	82.7345	86.222	84.4783	0.694063	-0.526862
ENSSSCG00000017009_16_58331788_58331817_p	FOXI1	65	70	68.3997	73.2295	70.8146	105	95	109.489	96.959	103.224	1.45767	0.54366	81	80	90.5608	78.3837	84.4722	1.19286	0.25443
ENSSSCG00000001493_7_32969311_32969340_m	PRIM2	78	56	82.0796	58.5836	70.3316	21	35	21.8978	35.7217	28.8098	0.409628	-1.28761	78	83	87.2067	81.3231	84.2649	1.19811	0.260758
ENSSSCG00000012009_13_191183525_191183554_p	ENSSSCG00000012009	85	58	89.4457	60.6759	75.0608	0	0	0	0	0	0	#NUM!	56	108	62.6099	105.818	84.2139	1.12194	0.165999
ENSSSCG00000029027_GL894348.2_11476_11505_p	ENSSSCG00000029027	24	27	25.2553	28.2457	26.7505	0	0	0	0	0	0	#NUM!	79	81	88.3247	79.3635	83.8441	3.1343	1.64814
ENSSSCG00000027065_14_109683536_109683565_p	LIPN	67	64	70.5043	66.9527	68.7285	25	15	26.0688	15.3093	20.6891	0.301026	-1.73204	57	106	63.7279	103.858	83.7932	1.21919	0.285924
ENSSSCG00000017939_3_139939568_139939597_p	EIF5A	23	24	24.203	25.1073	24.6551	158	161	164.755	164.32	164.537	6.67357	2.73846	76	84	84.9706	82.3029	83.6367	3.39227	1.76225
ENSSSCG00000022535_JH118861.1_117290_117319_m	RTN4RL1	20	16	21.0461	16.7382	18.8921	21	24	21.8978	24.4949	23.1964	1.22783	0.296114	75	85	83.8525	83.2827	83.5676	4.42341	2.14516
ENSSSCG00000016410_18_1693927_1693956_m	MNX1	223	242	234.663	253.165	243.914	152	133	158.498	135.743	147.121	0.603165	-0.729375	73	87	81.6165	85.2422	83.4294	0.342044	-1.54775
ENSSSCG00000030294_9_120134554_120134583_p	ZNF398	42	45	44.1967	47.0761	45.6364	113	92	117.831	93.8971	105.864	2.31973	1.21396	72	88	80.4984	86.222	83.3602	1.82662	0.869174
ENSSSCG00000023491_GL894970.2_28981_29010_p	RC3H2	12	16	12.6276	16.7382	14.6829	81	66	84.463	67.361	75.912	5.17009	2.37019	78	81	87.2067	79.3635	83.2851	5.67225	2.50392
ENSSSCG00000009414_11_21764860_21764889_m	ZC3H13	55	47	57.8766	49.1684	53.5225	0	0	0	0	0	0	#NUM!	75	84	83.8525	82.3029	83.0777	1.5522	0.634316
ENSSSCG00000007748_3_17143234_17143263_p	PSPH	101	92	106.283	96.2445	101.264	123	150	128.259	153.093	140.676	1.38921	0.47426	81	77	90.5608	75.4443	83.0025	0.819668	-0.286888
ENSSSCG00000020706_13_209753090_209753119_m	ENSSSCG00000020706	92	73	96.8118	76.3679	86.5899	141	169	147.028	172.485	159.757	1.84498	0.883605	75	83	83.8525	81.3231	82.5878	0.953781	-0.0682696
ENSSSCG00000001392_7_27272633_27272662_p	TCF19	11	6	11.5753	6.27681	8.92607	95	84	99.0616	85.7321	92.3968	10.3513	3.37175	82	75	91.6788	73.4847	82.5817	9.25175	3.20973
ENSSSCG00000012514_X_97469661_97469690_m	BEX5	77	71	81.0273	74.2756	77.6515	383	373	399.374	380.692	390.033	5.02287	2.32851	74	84	82.7345	82.3029	82.5187	1.06268	0.0877076
ENSSSCG00000022099_17_43304848_43304877_m	TP53INP2	37	38	38.9352	39.7532	39.3442	38	41	39.6246	41.8454	40.735	1.03535	0.05012	80	77	89.4427	75.4443	82.4435	2.09544	1.06726
ENSSSCG00000007439_17_54058582_54058611_p	CDH22	135	129	142.061	134.952	138.506	0	0	0	0	0	0	#NUM!	80	77	89.4427	75.4443	82.4435	0.595233	-0.748473
ENSSSCG00000024497_9_46397522_46397551_m	HTR3A	37	42	38.9352	43.9377	41.4364	0	0	0	0	0	0	#NUM!	83	73	92.7968	71.5251	82.161	1.98282	0.987553
ENSSSCG00000026121_JH118638.1_48441_48470_m	LGI2	87	71	91.5503	74.2756	82.913	19	18	19.8123	18.3712	19.0917	0.230262	-2.11865	68	90	76.0263	88.1816	82.104	0.990243	-0.014146
ENSSSCG00000002267_7_91852135_91852164_m	RGMA	28	42	29.4645	43.9377	36.7011	35	27	36.4964	27.5568	32.0266	0.872632	-0.196554	67	91	74.9083	89.1614	82.0349	2.23522	1.16041
ENSSSCG00000002306_7_99226460_99226489_p	GALNT16	56	40	58.9289	41.8454	50.3872	24	26	25.0261	26.5361	25.7811	0.51166	-0.966743	73	84	81.6165	82.3029	81.9597	1.6266	0.701857
ENSSSCG00000000296_5_20645047_20645076_p	ENSSSCG00000000296	51	61	53.6674	63.8143	58.7409	176	147	183.525	150.031	166.778	2.83921	1.50549	79	77	88.3247	75.4443	81.8845	1.394	0.479226
ALDBSSCT0000002614_171_200_p	ENSSSCG00000011347	127	119	133.642	124.49	129.066	0	0	0	0	0	0	#NUM!	71	86	79.3804	84.2624	81.8214	0.633949	-0.657562
ENSSSCG00000020967_12_6612376_6612405_m	ENSSSCG00000020967	94	97	98.9164	101.475	100.196	0	0	0	0	0	0	#NUM!	73	83	81.6165	81.3231	81.4698	0.813106	-0.298485
ENSSSCG00000023162_6_16845991_16846020_p	CDH3	86	51	90.498	53.3529	71.9255	173	212	180.396	216.372	198.384	2.75819	1.46372	72	84	80.4984	82.3029	81.4007	1.13174	0.178538
ENSSSCG00000013656_2_69402045_69402074_m	MRPL4	54	50	56.8243	52.3068	54.5656	0	0	0	0	0	0	#NUM!	86	68	96.1509	66.6261	81.3885	1.49157	0.576835
ALDBSSCT0000002835_76_105_p	HSPBAP1	92	90	96.8118	94.1522	95.482	195	221	203.337	225.557	214.447	2.24594	1.16732	71	85	79.3804	83.2827	81.3315	0.851799	-0.231414
ENSSSCG00000011355_13_34538431_34538460_m	COL7A1	22	23	23.1507	24.0611	23.6059	160	158	166.841	161.258	164.049	6.94951	2.79691	78	77	87.2067	75.4443	81.3255	3.44513	1.78456
ENSSSCG00000001965_7_72026110_72026139_m	AKAP6	39	36	41.0398	37.6609	39.3503	101	113	105.318	115.33	110.324	2.80364	1.4873	78	77	87.2067	75.4443	81.3255	2.0667	1.04733
ENSSSCG00000028817_1_35371372_35371401_p	ENSSSCG00000025992	42	46	44.1967	48.1222	46.1595	153	158	159.541	161.258	160.4	3.4749	1.79697	70	86	78.2624	84.2624	81.2624	1.76047	0.815961
ALDBSSCT0000007158_144_173_p	NCK2	1162	1090	1222.78	1140.29	1181.53	132	124	137.643	126.557	132.1	0.111804	-3.16095	70	86	78.2624	84.2624	81.2624	0.0687772	-3.86193
ALDBSSCT0000009890_112_141_m	SRSF5	155	149	163.107	155.874	159.491	0	0	0	0	0	0	#NUM!	77	78	86.0886	76.4241	81.2563	0.509474	-0.972919
ENSSSCG00000005683_1_303864357_303864386_p	TOR1B	37	46	38.9352	48.1222	43.5287	33	30	34.4109	30.6186	32.5147	0.746972	-0.420874	75	80	83.8525	78.3837	81.1181	1.86355	0.898056
ENSSSCG00000008137_3_49801020_49801049_m	ENSSSCG00000008137	36	28	37.8829	29.2918	33.5873	0	0	0	0	0	0	#NUM!	81	73	90.5608	71.5251	81.0429	2.4129	1.27077
ENSSSCG00000009376_11_15969045_15969074_m	VPS36	76	93	79.975	97.2906	88.6328	28	43	29.1971	43.8867	36.5419	0.412284	-1.27829	73	82	81.6165	80.3433	80.9799	0.913656	-0.130277
ENSSSCG00000008250_3_66391866_66391895_p	CTNNA2	3	4	3.15691	4.18454	3.67073	159	155	165.798	158.196	161.997	44.1321	5.46376	64	92	71.5542	90.1412	80.8477	22.025	4.46107
ENSSSCG00000022624_JH118999.1_124901_124930_p	CORO1C	50	75	52.6151	78.4602	65.5377	82	59	85.5058	60.2166	72.8612	1.11175	0.152827	75	79	83.8525	77.4039	80.6282	1.23026	0.298961
ENSSSCG00000027056_6_52349988_52350017_p	ZNF615	24	27	25.2553	28.2457	26.7505	130	143	135.558	145.949	140.753	5.26172	2.39553	82	71	91.6788	69.5655	80.6221	3.01386	1.59161
ENSSSCG00000007664_3_7811613_7811642_p	AGFG2	7	8	7.36612	8.36909	7.8676	56	59	58.3942	60.2166	59.3054	7.53793	2.91417	74	80	82.7345	78.3837	80.5591	10.2393	3.35605
ENSSSCG00000001025_7_4996577_4996606_p	DSP	33	38	34.726	39.7532	37.2396	43	46	44.8384	46.9486	45.8935	1.23238	0.301452	66	89	73.7902	87.2018	80.496	2.16157	1.11208
ENSSSCG00000021548_9_50322584_50322613_p	TMPRSS13	38	30	39.9875	31.3841	35.6858	114	139	118.874	141.866	130.37	3.65328	1.86919	65	90	72.6722	88.1816	80.4269	2.25375	1.17233
ENSSSCG00000001205_7_24052592_24052621_p	NKAPL	29	24	30.5168	25.1073	27.812	0	0	0	0	0	0	#NUM!	78	75	87.2067	73.4847	80.3457	2.88888	1.53051
ENSSSCG00000006732_4_113579522_113579551_p	TRIM45	76	76	79.975	79.5063	79.7407	660	688	688.217	702.187	695.202	8.71829	3.12405	70	84	78.2624	82.3029	80.2826	1.0068	0.00977217
ENSSSCG00000020826_15_81073654_81073683_p	SCN1A	118	100	124.172	104.614	114.393	184	152	191.867	155.134	173.5	1.51671	0.600945	70	84	78.2624	82.3029	80.2826	0.701816	-0.510835
ENSSSCG00000026136_JH118806.1_8192_8221_m	MINDY4	306	311	322.005	325.348	323.676	98	117	102.19	119.413	110.801	0.342321	-1.54658	68	86	76.0263	84.2624	80.1444	0.247606	-2.01388
ALDBSSCT0000005158_87_116_m	ENSSSCG00000040248	38	27	39.9875	28.2457	34.1166	0	0	0	0	0	0	#NUM!	67	87	74.9083	85.2422	80.0753	2.34711	1.23088
ENSSSCG00000029129_1_93252306_93252335_m	RWDD2A	48	51	50.5105	53.3529	51.9317	93	91	96.976	92.8765	94.9263	1.82791	0.870191	74	79	82.7345	77.4039	80.0692	1.54182	0.624631
ENSSSCG00000016258_15_144588073_144588102_p	DNER	33	33	34.726	34.5225	34.6242	63	47	65.6935	47.9692	56.8313	1.64137	0.714904	77	75	86.0886	73.4847	79.7867	2.30436	1.20437
ENSSSCG00000026429_6_41457651_41457680_p	ZFP14	35	40	36.8306	41.8454	39.338	12	15	12.513	15.3093	13.9112	0.353632	-1.49968	68	85	76.0263	83.2827	79.6545	2.02487	1.01783
ENSSSCG00000013905_2_59044505_59044534_p	FKBP8	84	98	88.3934	102.521	95.4574	81	86	84.463	87.7734	86.1182	0.902164	-0.148538	73	79	81.6165	77.4039	79.5102	0.832939	-0.263717
ENSSSCG00000014176_2_108906927_108906956_m	RGMB	277	264	291.488	276.18	283.834	53	47	55.2659	47.9692	51.6175	0.181858	-2.45911	73	79	81.6165	77.4039	79.5102	0.280129	-1.83584
ENSSSCG00000010283_14_80902981_80903010_m	SPOCK2	225	217	236.768	227.011	231.89	459	485	478.624	495.001	486.812	2.09933	1.06993	85	65	95.0329	63.6867	79.3598	0.342231	-1.54696
ENSSSCG00000009055_8_91968331_91968360_p	ELMOD2	29	37	30.5168	38.707	34.6119	0	0	0	0	0	0	#NUM!	70	82	78.2624	80.3433	79.3028	2.2912	1.1961
ENSSSCG00000021801_13_61725055_61725084_m	CNTN3	9	12	9.47072	12.5536	11.0122	0	0	0	0	0	0	#NUM!	72	79	80.4984	77.4039	78.9512	7.16944	2.84186
ENSSSCG00000008503_3_110229102_110229131_p	FEZ2	156	128	164.159	133.905	149.032	218	219	227.32	223.516	225.418	1.51255	0.596978	76	74	84.9706	72.5049	78.7377	0.528327	-0.920498
ENSSSCG00000000951_5_109473899_109473928_p	CSRP2	17	17	17.8891	17.7843	17.8367	85	86	88.634	87.7734	88.2037	4.94506	2.30599	87	61	97.269	59.7675	78.5183	4.40206	2.13818
ENSSSCG00000026892_2_43593556_43593585_p	SPTY2D1	24	18	25.2553	18.8304	22.0429	49	50	51.0949	51.031	51.063	2.31653	1.21197	80	68	89.4427	66.6261	78.0344	3.54012	1.8238
ENSSSCG00000013830_2_61999038_61999067_m	ILVBL	125	127	131.538	132.859	132.199	0	0	0	0	0	0	#NUM!	64	86	71.5542	84.2624	77.9083	0.589328	-0.762857
ENSSSCG00000015329_9_81815599_81815628_m	PPP1R9A	30	40	31.5691	41.8454	36.7073	69	73	71.95	74.5053	73.2276	1.99491	0.996323	49	103	54.7837	100.919	77.8513	2.12087	1.08466
ENSSSCG00000026934_13_143052243_143052272_p	PIGX	66	79	69.452	82.6447	76.0483	111	132	115.746	134.722	125.234	1.64677	0.719635	70	79	78.2624	77.4039	77.8331	1.02347	0.0334674
ALDBSSCT0000004416_90_119_p	EPB41L5	61	65	64.1905	67.9988	66.0946	57	63	59.4369	64.2991	61.868	0.936052	-0.0953394	70	79	78.2624	77.4039	77.8331	1.1776	0.235851
ENSSSCG00000017722_12_42426583_42426612_m	CCL11	36	17	37.8829	17.7843	27.8336	0	0	0	0	0	0	#NUM!	66	83	73.7902	81.3231	77.5567	2.78644	1.47842
ENSSSCG00000022627_1_291591949_291591978_m	BRINP1	150	127	157.845	132.859	145.352	202	168	210.636	171.464	191.05	1.31439	0.394398	57	93	63.7279	91.121	77.4245	0.532668	-0.908692
ENSSSCG00000025146_6_73851857_73851886_m	HSPG2	38	55	39.9875	57.5375	48.7625	70	66	72.9927	67.361	70.1768	1.43916	0.525224	64	85	71.5542	83.2827	77.4184	1.58766	0.666905
ENSSSCG00000027256_JH118455.1_235570_235599_m	CNIH1	138	141	145.218	147.505	146.361	0	0	0	0	0	0	#NUM!	71	77	79.3804	75.4443	77.4123	0.528912	-0.9189
ENSSSCG00000013700_2_67822837_67822866_p	ENSSSCG00000013700	58	56	61.0335	58.5836	59.8086	85	77	88.634	78.5878	83.6109	1.39798	0.483339	78	69	87.2067	67.6059	77.4063	1.29423	0.372098
ENSSSCG00000022265_2_77891566_77891595_m	C19orf25	110	104	115.753	108.798	112.276	85	74	88.634	75.5259	82.08	0.731057	-0.451943	62	87	69.3181	85.2422	77.2802	0.688307	-0.538875
ENSSSCG00000029760_7_106226426_106226455_p	ENSSSCG00000029760	19	19	19.9937	19.8766	19.9352	51	31	53.1804	31.6392	42.4098	2.12739	1.08908	69	79	77.1443	77.4039	77.2741	3.87627	1.95467
ENSSSCG00000001927_7_65421024_65421053_p	HEXA	24	30	25.2553	31.3841	28.3197	91	91	94.8905	92.8765	93.8835	3.31513	1.72907	76	71	84.9706	69.5655	77.268	2.72842	1.44807
ENSSSCG00000029460_12_20015084_20015113_p	RND2	40	34	42.0921	35.5686	38.8304	78	84	81.3348	85.7321	83.5334	2.15124	1.10517	82	64	91.6788	62.7069	77.1929	1.98795	0.991282
ENSSSCG00000027072_6_79045861_79045890_m	ATP5IF1	21	23	22.0984	24.0611	23.0797	98	78	102.19	79.6084	90.8991	3.93848	1.97764	74	73	82.7345	71.5251	77.1298	3.34188	1.74066
ENSSSCG00000000134_5_8344078_8344107_p	MPST	85	72	89.4457	75.3218	82.3837	15	30	15.6413	30.6186	23.13	0.280759	-1.8326	63	85	70.4361	83.2827	76.8594	0.932944	-0.100138
ENSSSCG00000014116_2_90391142_90391171_p	MTX3	184	193	193.624	201.904	197.764	100	98	104.275	100.021	102.148	0.516515	-0.953117	82	63	91.6788	61.7271	76.703	0.387851	-1.36643
ENSSSCG00000006717_4_111462495_111462524_m	PHGDH	48	79	50.5105	82.6447	66.5776	0	0	0	0	0	0	#NUM!	73	73	81.6165	71.5251	76.5708	1.1501	0.201757
ENSSSCG00000016315_15_148717770_148717799_m	SPP2	156	139	164.159	145.413	154.786	73	55	76.121	56.1341	66.1276	0.427219	-1.22695	65	82	72.6722	80.3433	76.5077	0.494281	-1.0166
ENSSSCG00000004080_1_15948461_15948490_m	MYCT1	96	90	101.021	94.1522	97.5866	33	53	34.4109	54.0929	44.2519	0.453462	-1.14094	65	82	72.6722	80.3433	76.5077	0.783998	-0.351078
ALDBSSCT0000003472_84_113_p	EXTL3	65	47	68.3997	49.1684	58.784	0	0	0	0	0	0	#NUM!	78	67	87.2067	65.6463	76.4265	1.30012	0.378649
ENSSSCG00000007439_17_54048295_54048324_m	CDH22	45	37	47.3536	38.707	43.0303	23	20	23.9833	20.4124	22.1979	0.515866	-0.954932	70	76	78.2624	74.4645	76.3634	1.77464	0.827528
ENSSSCG00000030262_12_37026013_37026042_p	GDPD1	48	45	50.5105	47.0761	48.7933	72	68	75.0782	69.4022	72.2402	1.48054	0.566119	69	77	77.1443	75.4443	76.2943	1.56362	0.644892
ENSSSCG00000007143_17_36201404_36201433_m	MAVS	67	51	70.5043	53.3529	61.9286	43	42	44.8384	42.8661	43.8522	0.70811	-0.497956	76	69	84.9706	67.6059	76.2883	1.23187	0.300855
ENSSSCG00000022130_1_305353732_305353761_m	ENSSSCG00000022130	200	213	210.461	222.827	216.644	48	48	50.0522	48.9898	49.521	0.228583	-2.12921	61	86	68.2001	84.2624	76.2313	0.351874	-1.50687
ENSSSCG00000013858_2_60738334_60738363_p	CALR3	112	109	117.858	114.029	115.943	0	0	0	0	0	0	#NUM!	68	78	76.0263	76.4241	76.2252	0.657435	-0.60508
ENSSSCG00000011499_13_52687805_52687834_m	LRIG1	62	68	65.2428	71.1372	68.19	115	98	119.917	100.021	109.969	1.61268	0.689461	72	73	80.4984	71.5251	76.0118	1.11471	0.156663
ENSSSCG00000029341_13_79157949_79157978_p	ENSSSCG00000029341	16	26	16.8368	27.1995	22.0182	0	0	0	0	0	0	#NUM!	57	90	63.7279	88.1816	75.9548	3.44964	1.78645
ENSSSCG00000023276_6_111623654_111623683_m	ZNF24	30	41	31.5691	42.8916	37.2303	0	0	0	0	0	0	#NUM!	67	78	74.9083	76.4241	75.6662	2.03238	1.02317
ENSSSCG00000003420_6_65687629_65687658_m	FBXO6	164	171	172.578	178.889	175.733	136	155	141.814	158.196	150.005	0.853596	-0.228375	59	87	65.964	85.2422	75.6031	0.430215	-1.21687
ENSSSCG00000002900_GL894935.1_10928_10957_p	PROSER3	85	67	89.4457	70.0911	79.7684	76	86	79.2492	87.7734	83.5113	1.04692	0.0661542	64	81	71.5542	79.3635	75.4588	0.945974	-0.0801279
ENSSSCG00000001131_7_22277673_22277702_p	ENSSSCG00000001131	59	58	62.0859	60.6759	61.3809	23	31	23.9833	31.6392	27.8113	0.453094	-1.14212	70	74	78.2624	72.5049	75.3836	1.22813	0.296462
ENSSSCG00000008586_3_121866425_121866454_p	TP53I3	57	55	59.9812	57.5375	58.7594	2	0	2.08551	0	1.04275	0.0177462	-5.81635	69	75	77.1443	73.4847	75.3145	1.28175	0.358109
ENSSSCG00000014189_JH118722.1_15752_15781_p	ENSSSCG00000014189	143	166	150.479	173.659	162.069	91	81	94.8905	82.6703	88.7804	0.547794	-0.868294	67	77	74.9083	75.4443	75.1763	0.463854	-1.10826
ENSSSCG00000024539_JH118721.1_152843_152872_m	MTTP	291	287	306.22	300.241	303.231	132	181	137.643	184.732	161.188	0.531569	-0.911672	59	86	65.964	84.2624	75.1132	0.24771	-2.01328
ENSSSCG00000005177_1_228812951_228812980_p	SH3GL2	53	53	55.772	55.4452	55.6086	266	302	277.372	308.227	292.8	5.26537	2.39653	75	67	83.8525	65.6463	74.7494	1.34421	0.426754
ENSSSCG00000005983_4_16756094_16756123_p	ATAD2	40	34	42.0921	35.5686	38.8304	48	47	50.0522	47.9692	49.0107	1.26217	0.335911	72	70	80.4984	68.5857	74.5421	1.91969	0.94087
ENSSSCG00000009170_8_128100478_128100507_m	ENSSSCG00000022361	17	17	17.8891	17.7843	17.8367	115	130	119.917	132.681	126.299	7.08082	2.82392	71	71	79.3804	69.5655	74.473	4.17526	2.06187
ENSSSCG00000021880_6_58131849_58131878_p	MXRA8	34	38	35.7783	39.7532	37.7657	207	230	215.85	234.743	225.296	5.96563	2.57667	70	72	78.2624	70.5453	74.4038	1.97014	0.9783
ENSSSCG00000017178_12_5021102_5021131_m	SPHK1	40	61	42.0921	63.8143	52.9532	0	0	0	0	0	0	#NUM!	70	72	78.2624	70.5453	74.4038	1.40509	0.490659
ENSSSCG00000006809_4_120181810_120181839_p	RBM15	31	31	32.6214	32.4302	32.5258	151	156	157.456	159.217	158.336	4.86802	2.28334	69	73	77.1443	71.5251	74.3347	2.28541	1.19245
ENSSSCG00000000481_5_35378873_35378902_m	IFNG	116	136	122.067	142.274	132.171	176	184	183.525	187.794	185.659	1.40469	0.490255	73	68	81.6165	66.6261	74.1213	0.560799	-0.834443
ENSSSCG00000003654_6_88225717_88225746_p	MACF1	113	118	118.91	123.444	121.177	16	16	16.6841	16.3299	16.507	0.136222	-2.87597	64	78	71.5542	76.4241	73.9891	0.610587	-0.711732
ENSSSCG00000018046_12_62699034_62699063_p	ENSSSCG00000018046	45	36	47.3536	37.6609	42.5073	166	157	173.097	160.237	166.667	3.92091	1.97119	63	79	70.4361	77.4039	73.92	1.739	0.798256
ENSSSCG00000015958_15_87924385_87924414_p	PDK1	44	29	46.3013	30.3379	38.3196	163	189	169.969	192.897	181.433	4.73473	2.24328	76	64	84.9706	62.7069	73.8388	1.92692	0.946295
ENSSSCG00000003430_6_65830428_65830457_p	NPPA	81	78	85.2365	81.5986	83.4175	32	40	33.3681	40.8248	37.0965	0.444708	-1.16907	76	64	84.9706	62.7069	73.8388	0.885171	-0.175973
ENSSSCG00000009432_15_147908729_147908758_m	DGKD	38	36	39.9875	37.6609	38.8242	56	46	58.3942	46.9486	52.6714	1.35666	0.440063	68	73	76.0263	71.5251	73.7757	1.90025	0.92619
ENSSSCG00000027124_14_44740909_44740938_p	ENSSSCG00000027124	0	0	0	0	0	104	113	108.446	115.33	111.888	#DIV/0!	#DIV/0!	75	65	83.8525	63.6867	73.7696	#DIV/0!	#DIV/0!
ENSSSCG00000003357_6_59254311_59254340_p	ACTRT2	22	26	23.1507	27.1995	25.1751	143	128	149.114	130.639	139.877	5.55615	2.47409	67	74	74.9083	72.5049	73.7066	2.92776	1.5498
ENSSSCG00000002978_6_43654433_43654462_p	PSP-II	18	22	18.9414	23.015	20.9782	0	0	0	0	0	0	#NUM!	67	74	74.9083	72.5049	73.7066	3.51348	1.8129
ENSSSCG00000025262_GL895333.2_40372_40401_p	ENSSSCG00000025262	30	33	31.5691	34.5225	33.0458	19	21	19.8123	21.433	20.6227	0.624064	-0.680235	73	67	81.6165	65.6463	73.6314	2.22816	1.15586
ENSSSCG00000030294_9_120134553_120134582_p	ZNF398	39	38	41.0398	39.7532	40.3965	106	93	110.532	94.9177	102.725	2.54291	1.34648	50	93	55.9017	91.121	73.5114	1.81975	0.863738
ENSSSCG00000002333_7_101887954_101887983_p	DPF3	468	471	492.478	492.73	492.604	200	240	208.551	244.949	226.75	0.460309	-1.11933	64	77	71.5542	75.4443	73.4992	0.149206	-2.74463
ENSSSCG00000008801_8_34713260_34713289_p	SLC30A9	110	103	115.753	107.752	111.753	170	188	177.268	191.877	184.572	1.65162	0.723878	75	64	83.8525	62.7069	73.2797	0.655732	-0.608822
ENSSSCG00000013671_2_68899909_68899938_p	ENSSSCG00000033816	19	19	19.9937	19.8766	19.9352	318	339	331.596	345.99	338.793	16.9947	4.08702	70	69	78.2624	67.6059	72.9341	3.65857	1.87128
ENSSSCG00000012114_X_9296780_9296809_p	MSL3	58	61	61.0335	63.8143	62.4239	80	91	83.4203	92.8765	88.1484	1.41209	0.497835	68	71	76.0263	69.5655	72.7959	1.16615	0.221759
ENSSSCG00000001000_7_2519342_2519371_p	ECI2	50	51	52.6151	53.3529	52.984	0	0	0	0	0	0	#NUM!	68	71	76.0263	69.5655	72.7959	1.37392	0.4583
ENSSSCT00000024174_56_85_p	RALGAPA1	13	14	13.6799	14.6459	14.1629	148	130	154.327	132.681	143.504	10.1324	3.3409	72	66	80.4984	64.6665	72.5825	5.12483	2.3575
ALDBSSCT0000007070_118_147_m	TMEM159	58	80	61.0335	83.6909	72.3622	0	0	0	0	0	0	#NUM!	64	75	71.5542	73.4847	72.5194	1.00217	0.0031313
ENSSSCG00000023960_7_43284179_43284208_p	UBR2	48	48	50.5105	50.2145	50.3625	73	64	76.121	65.3197	70.7204	1.40423	0.489775	60	79	67.082	77.4039	72.243	1.43446	0.520506
ENSSSCG00000002414_7_110438804_110438833_m	SEL1L	6	5	6.31382	5.23068	5.77225	23	18	23.9833	18.3712	21.1772	3.6688	1.87531	67	71	74.9083	69.5655	72.2369	12.5145	3.64553
ENSSSCG00000014454_2_158587019_158587048_m	ENSSSCG00000014454	19	25	19.9937	26.1534	23.0736	83	84	86.5485	85.7321	86.1403	3.73329	1.90045	66	72	73.7902	70.5453	72.1678	3.12772	1.64511
ENSSSCG00000009105_8_111549341_111549370_m	ENSSSCG00000009105	47	23	49.4582	24.0611	36.7597	12	17	12.513	17.3506	14.9318	0.4062	-1.29974	70	67	78.2624	65.6463	71.9544	1.95743	0.968958
ENSSSCG00000020665_2_8342068_8342097_m	TAF6L	16	13	16.8368	13.5998	15.2183	0	0	0	0	0	0	#NUM!	66	71	73.7902	69.5655	71.6779	4.70998	2.23572
ENSSSCG00000009432_15_147908733_147908762_p	DGKD	99	110	104.178	115.075	109.626	50	45	52.1377	45.9279	49.0328	0.447272	-1.16078	71	65	79.3804	63.6867	71.5336	0.652521	-0.615903
ENSSSCG00000015840_15_61433663_61433692_p	WRN	75	74	78.9227	77.414	78.1684	152	180	158.498	183.712	171.105	2.18893	1.13023	68	67	76.0263	65.6463	70.8363	0.906202	-0.142096
ENSSSCG00000004215_1_39459672_39459701_m	KIAA0408	71	74	74.7135	77.414	76.0638	213	203	222.106	207.186	214.646	2.82192	1.49668	67	68	74.9083	66.6261	70.7672	0.930367	-0.104129
ENSSSCG00000023241_14_65737484_65737513_p	ENSSSCG00000028345	114	130	119.962	135.998	127.98	72	72	75.0782	73.4847	74.2815	0.580414	-0.784845	73	61	81.6165	59.7675	70.692	0.552367	-0.8563
ENSSSCG00000011444_13_37876608_37876637_m	NT5DC2	42	38	44.1967	39.7532	41.9749	111	79	115.746	80.629	98.1873	2.33919	1.22601	65	70	72.6722	68.5857	70.629	1.68265	0.750732
ENSSSCG00000001470_7_29501133_29501162_m	SLA-DMA	76	76	79.975	79.5063	79.7407	32	24	33.3681	24.4949	28.9315	0.36282	-1.46267	55	81	61.4919	79.3635	70.4277	0.883209	-0.179173
ENSSSCG00000026180_3_96529579_96529608_m	ENSSSCG00000026180	6	13	6.31382	13.5998	9.95679	67	86	69.8645	87.7734	78.8189	7.9161	2.98479	60	75	67.082	73.4847	70.2834	7.05884	2.81943
ENSSSCG00000002062_7_82159893_82159922_p	ENSSSCG00000002062	178	191	187.31	199.812	193.561	85	113	88.634	115.33	101.982	0.526873	-0.924472	57	78	63.7279	76.4241	70.076	0.362036	-1.46579
ENSSSCG00000011411_13_36020282_36020311_m	TMEM115	76	83	79.975	86.8293	83.4021	41	44	42.7529	44.9073	43.8301	0.525527	-0.928162	70	63	78.2624	61.7271	69.9948	0.839244	-0.252837
ENSSSCG00000011644_13_83131134_83131163_m	ANAPC13	25	10	26.3076	10.4614	18.3845	115	128	119.917	130.639	125.278	6.81434	2.76857	55	80	61.4919	78.3837	69.9378	3.80418	1.92758
ENSSSCG00000030150_8_32354784_32354813_m	UGDH	5	9	5.26151	9.41522	7.33837	62	79	64.6507	80.629	72.6399	9.89864	3.30723	62	72	69.3181	70.5453	69.9317	9.5296	3.25242
ENSSSCG00000015739_15_36053844_36053873_p	ENSSSCG00000035189	26	28	27.3599	29.2918	28.3258	24	22	25.0261	22.4537	23.7399	0.838099	-0.254807	62	72	69.3181	70.5453	69.9317	2.46883	1.30383
ENSSSCG00000007348_17_47181464_47181493_p	SLC32A1	19	20	19.9937	20.9227	20.4582	99	96	103.233	97.9796	100.606	4.91763	2.29796	76	56	84.9706	54.8686	69.9196	3.41767	1.77301
ENSSSCG00000009116_8_113034996_113035025_m	ENSSSCG00000009116	62	79	65.2428	82.6447	73.9437	162	130	168.926	132.681	150.803	2.03943	1.02817	61	73	68.2001	71.5251	69.8626	0.944807	-0.081908
ENSSSCG00000023939_GL893223.2_11623_11652_p	ENSSSCG00000023939	403	392	424.078	410.085	417.082	88	88	91.7623	89.8146	90.7885	0.217676	-2.19975	75	57	83.8525	55.8484	69.8505	0.167474	-2.57799
ENSSSCG00000000491_5_36168530_36168559_p	YEATS4	101	109	106.283	114.029	110.156	68	77	70.9072	78.5878	74.7475	0.678562	-0.559447	60	74	67.082	72.5049	69.7935	0.633589	-0.65838
ENSSSCG00000005487_1_285975292_285975321_m	COL27A1	104	108	109.439	112.983	111.211	394	449	410.845	458.259	434.552	3.90745	1.96623	57	77	63.7279	75.4443	69.5861	0.625712	-0.676429
ENSSSCG00000009925_14_43521213_43521242_p	GIT2	149	133	156.793	139.136	147.965	333	359	347.237	366.403	356.82	2.41152	1.26994	57	77	63.7279	75.4443	69.5861	0.470289	-1.08838
ENSSSCG00000005323_1_264257795_264257824_p	SPAG8	105	111	110.492	116.121	113.306	72	94	75.0782	95.9383	85.5083	0.754664	-0.406093	64	69	71.5542	67.6059	69.58	0.614087	-0.703484
ENSSSCG00000011524_13_62900931_62900960_p	CHL1	60	51	63.1382	53.3529	58.2455	15	20	15.6413	20.4124	18.0269	0.309498	-1.692	56	78	62.6099	76.4241	69.517	1.19352	0.255218
ENSSSCG00000028253_14_147351952_147351981_m	ADAM12	10	11	10.523	11.5075	11.0153	33	37	34.4109	37.763	36.0869	3.27608	1.71197	61	72	68.2001	70.5453	69.3727	6.29787	2.65486
ENSSSCG00000013171_2_12622801_12622830_m	LDHB	42	62	44.1967	64.8604	54.5286	23	28	23.9833	28.5774	26.2804	0.481956	-1.05303	61	72	68.2001	70.5453	69.3727	1.27223	0.347356
ENSSSCG00000012287_X_47963955_47963984_m	TFE3	32	37	33.6737	38.707	36.1904	102	82	106.361	83.6909	95.0259	2.62572	1.39272	59	74	65.964	72.5049	69.2345	1.91306	0.935885
ENSSSCG00000010858_10_15897989_15898018_p	SDE2	75	72	78.9227	75.3218	77.1222	25	26	26.0688	26.5361	26.3025	0.341049	-1.55195	65	67	72.6722	65.6463	69.1593	0.896749	-0.157224
ENSSSCG00000023710_3_61278974_61279003_m	REEP1	45	66	47.3536	69.045	58.1993	127	120	132.43	122.474	127.452	2.18992	1.13088	69	62	77.1443	60.7473	68.9458	1.18465	0.244462
ENSSSCG00000008036_3_42205216_42205245_p	SYNGR3	116	86	122.067	89.9677	106.017	136	146	141.814	149.011	145.413	1.37159	0.455851	52	81	58.1378	79.3635	68.7506	0.648484	-0.624856
ENSSSCG00000010733_14_145293558_145293587_m	NKX1-2	55	34	57.8766	35.5686	46.7226	27	26	28.1543	26.5361	27.3452	0.585268	-0.772832	73	57	81.6165	55.8484	68.7324	1.47107	0.556869
ENSSSCG00000002464_7_121675836_121675865_p	PRIMA1	79	72	83.1319	75.3218	79.2268	253	219	263.817	223.516	243.666	3.07555	1.62085	58	74	64.846	72.5049	68.6754	0.86682	-0.206195
ENSSSCG00000017195_12_5426304_5426333_p	TRIM65	123	132	129.433	138.09	133.762	29	22	30.2398	22.4537	26.3467	0.196968	-2.34397	57	75	63.7279	73.4847	68.6063	0.5129	-0.96325
ENSSSCG00000028469_9_12457198_12457227_m	ENSSSCG00000028469	84	96	88.3934	100.429	94.4112	84	78	87.5913	79.6084	83.5998	0.885486	-0.175458	62	69	69.3181	67.6059	68.462	0.725147	-0.463655
ENSSSCG00000022519_7_133498104_133498133_p	ENSSSCG00000036605	21	22	22.0984	23.015	22.5567	0	0	0	0	0	0	#NUM!	53	79	59.2558	77.4039	68.3298	3.02925	1.59896
ENSSSCG00000002313_7_99688441_99688470_p	SLC10A1	109	125	114.701	130.767	122.734	0	0	0	0	0	0	#NUM!	71	58	79.3804	56.8282	68.1043	0.554894	-0.849717
ENSSSCG00000023936_5_36734507_36734536_p	MYRFL	76	88	79.975	92.0599	86.0175	31	27	32.3253	27.5568	29.9411	0.348081	-1.5225	56	75	62.6099	73.4847	68.0473	0.791087	-0.338092
ENSSSCG00000021593_2_42091155_42091184_m	NAV2	63	50	66.2951	52.3068	59.3009	179	173	186.653	176.567	181.61	3.06252	1.61472	63	67	70.4361	65.6463	68.0412	1.14739	0.198355
ENSSSCG00000009414_11_21764861_21764890_m	ZC3H13	55	40	57.8766	41.8454	49.861	0	0	0	0	0	0	#NUM!	63	67	70.4361	65.6463	68.0412	1.36462	0.448496
ENSSSCG00000027771_X_37660176_37660205_p	ENSSSCG00000027771	32	28	33.6737	29.2918	31.4827	131	153	136.601	156.155	146.378	4.64946	2.21706	61	69	68.2001	67.6059	67.903	2.15683	1.10891
ENSSSCG00000017258_12_12110180_12110209_p	FAM20A	80	87	84.1842	91.0138	87.599	89	70	92.805	71.4435	82.1242	0.937502	-0.0931064	61	69	68.2001	67.6059	67.903	0.775157	-0.367439
ENSSSCG00000030453_13_112771624_112771653_m	SI	68	76	71.5566	79.5063	75.5314	0	1	0	1.02062	0.51031	0.00675626	-7.20956	52	79	58.1378	77.4039	67.7708	0.897253	-0.156413
ENSSSCG00000014624_9_3910974_3911003_p	ARFIP2	76	70	79.975	73.2295	76.6022	68	69	70.9072	70.4228	70.665	0.922493	-0.11639	65	64	72.6722	62.7069	67.6896	0.88365	-0.178453
ENSSSCG00000002055_7_82005154_82005183_m	ENSSSCG00000002055	19	19	19.9937	19.8766	19.9352	85	103	88.634	105.124	96.879	4.8597	2.28087	64	65	71.5542	63.6867	67.6205	3.39202	1.76214
ENSSSCG00000006760_4_116809745_116809774_p	PTPN22	51	54	53.6674	56.4913	55.0794	46	40	47.9666	40.8248	44.3957	0.806032	-0.311091	71	57	79.3804	55.8484	67.6144	1.22758	0.295818
ENSSSCG00000025206_6_83277206_83277235_p	RNF19B	11	16	11.5753	16.7382	14.1568	82	72	85.5058	73.4847	79.4952	5.61536	2.48938	56	74	62.6099	72.5049	67.5574	4.7721	2.25462
ENSSSCG00000021578_GL892794.2_19581_19610_m	SCP2	46	49	48.4059	51.2607	49.8333	40	38	41.7101	38.7836	40.2469	0.80763	-0.308234	63	66	70.4361	64.6665	67.5513	1.35555	0.438875
ENSSSCG00000016929_16_40653235_40653264_m	PDE4D	86	88	90.498	92.0599	91.279	95	85	99.0616	86.7528	92.9072	1.01784	0.025507	54	76	60.3738	74.4645	67.4192	0.738606	-0.437124
ENSSSCG00000004678_1_141221534_141221563_m	DUOX1	55	52	57.8766	54.3991	56.1379	18	29	18.7696	29.598	24.1838	0.430793	-1.21493	61	68	68.2001	66.6261	67.4131	1.20085	0.264055
ALDBSSCT0000004639_75_104_m	GIGYF2	12	13	12.6276	13.5998	13.1137	9	11	9.38478	11.2268	10.3058	0.785881	-0.347618	65	63	72.6722	61.7271	67.1997	5.12439	2.35738
ENSSSCG00000016328_15_151631895_151631924_m	RAB17	471	471	495.635	492.73	494.182	43	60	44.8384	61.2372	53.0378	0.107324	-3.21995	60	68	67.082	66.6261	66.8541	0.135282	-2.88596
ENSSSCG00000004017_1_2665401_2665430_p	FRMD1	50	66	52.6151	69.045	60.83	0	0	0	0	0	0	#NUM!	71	55	79.3804	53.8888	66.6346	1.09542	0.131487
ENSSSCG00000005075_1_208378727_208378756_p	TOMM20L	21	28	22.0984	29.2918	25.6951	22	23	22.9406	23.4743	23.2074	0.903186	-0.146906	69	57	77.1443	55.8484	66.4964	2.5879	1.37178
ENSSSCG00000005707_1_304869240_304869269_p	FIBCD1	146	156	153.636	163.197	158.417	63	65	65.6935	66.3403	66.0169	0.416729	-1.26282	58	69	64.846	67.6059	66.2259	0.418049	-1.25826
ENSSSCG00000011433_13_37593442_37593471_m	WDR82	59	62	62.0859	64.8604	63.4731	64	58	66.7362	59.196	62.9661	0.992012	-0.0115707	72	53	80.4984	51.9292	66.2138	1.04318	0.0609862
ALDBSSCT0000004554_167_196_m	GULP1	47	28	49.4582	29.2918	39.375	147	179	153.285	182.691	167.988	4.26636	2.09301	61	65	68.2001	63.6867	65.9434	1.67475	0.743948
ENSSSCG00000014271_2_139547308_139547337_m	MEIKIN	41	41	43.1444	42.8916	43.018	51	63	53.1804	64.2991	58.7398	1.36547	0.449397	66	59	73.7902	57.808	65.7991	1.52957	0.613128
ENSSSCG00000027522_5_16388385_16388414_m	ASIC1	89	91	93.6549	95.1984	94.4266	23	11	23.9833	11.2268	17.6051	0.186442	-2.4232	58	68	64.846	66.6261	65.736	0.69616	-0.522509
ENSSSCG00000011754_13_119917468_119917497_m	GHSR	25	18	26.3076	18.8304	22.569	49	58	51.0949	59.196	55.1455	2.44342	1.2889	65	60	72.6722	58.7878	65.73	2.9124	1.54221
ENSSSCG00000028112_13_208080382_208080411_p	CLIC6	55	49	57.8766	51.2607	54.5686	59	62	61.5224	63.2785	62.4005	1.14352	0.193484	56	70	62.6099	68.5857	65.5978	1.20212	0.265575
ENSSSCG00000010241_14_77828208_77828237_m	TET1	49	30	51.5628	31.3841	41.4734	87	66	90.7195	67.361	79.0402	1.9058	0.930399	54	72	60.3738	70.5453	65.4596	1.57835	0.658416
ENSSSCG00000009438_11_26510381_26510410_p	ENSSSCG00000031378	32	30	33.6737	31.3841	32.5289	55	53	57.3514	54.0929	55.7222	1.71301	0.77653	53	73	59.2558	71.5251	65.3905	2.01023	1.00736
ENSSSCG00000017129_12_222475_222504_m	ENSSSCG00000017129	13	10	13.6799	10.4614	12.0706	0	0	0	0	0	0	#NUM!	60	65	67.082	63.6867	65.3844	5.41681	2.43744
ENSSSCG00000006171_4_66635885_66635914_p	CRISPLD1	69	79	72.6089	82.6447	77.6268	0	0	0	0	0	0	#NUM!	52	74	58.1378	72.5049	65.3213	0.841479	-0.249001
ENSSSCG00000004803_1_152414435_152414464_p	ACTC1	109	121	114.701	126.582	120.642	237	235	247.133	239.846	243.489	2.01828	1.01313	66	58	73.7902	56.8282	65.3092	0.541348	-0.885371
ENSSSCG00000027033_15_35383967_35383996_m	GLI2	100	89	105.23	93.1061	99.1682	129	128	134.515	130.639	132.577	1.33689	0.418885	58	67	64.846	65.6463	65.2461	0.657934	-0.603984
ENSSSCG00000027033_15_35383969_35383998_p	GLI2	84	88	88.3934	92.0599	90.2267	111	115	115.746	117.371	116.558	1.29184	0.369428	56	69	62.6099	67.6059	65.1079	0.721604	-0.470721
ENSSSCG00000026512_2_47252276_47252305_m	CALCA	39	33	41.0398	34.5225	37.7811	0	0	0	0	0	0	#NUM!	68	55	76.0263	53.8888	64.9575	1.71931	0.781831
ENSSSCG00000026246_1_57378189_57378218_p	B3GAT2	10	4	10.523	4.18454	7.35378	187	217	194.995	221.475	208.235	28.3167	4.82358	60	64	67.082	62.7069	64.8945	8.82464	3.14154
ENSSSCG00000000774_5_72590941_72590970_p	USP18	44	44	46.3013	46.03	46.1656	74	70	77.1637	71.4435	74.3036	1.6095	0.686612	59	65	65.964	63.6867	64.8254	1.40419	0.489739
ENSSSCG00000010629_14_132404073_132404102_m	ADRA2A	60	47	63.1382	49.1684	56.1533	73	73	76.121	74.5053	75.3131	1.34121	0.423532	64	59	71.5542	57.808	64.6811	1.15187	0.203973
ENSSSCG00000011592_13_76228944_76228973_p	PLXND1	85	83	89.4457	86.8293	88.1375	63	77	65.6935	78.5878	72.1406	0.818501	-0.288944	49	76	54.7837	74.4645	64.6241	0.733219	-0.447684
ENSSSCG00000025769_18_1292679_1292708_p	PTPRN2	40	45	42.0921	47.0761	44.5841	268	250	279.458	255.155	267.307	5.99556	2.58389	50	74	55.9017	72.5049	64.2033	1.44005	0.526118
ENSSSCG00000011690_13_94335792_94335821_m	PLSCR4	4	5	4.20921	5.23068	4.71994	95	75	99.0616	76.5466	87.8041	18.6028	4.21745	63	59	70.4361	57.808	64.122	13.5853	3.76398
ENSSSCG00000006038_4_34502052_34502081_m	ZFPM2	109	118	114.701	123.444	119.072	0	0	0	0	0	0	#NUM!	62	60	69.3181	58.7878	64.0529	0.537932	-0.894504
ENSSSCG00000015053_9_46353246_46353275_p	HTR3B	59	70	62.0859	73.2295	67.6577	0	0	0	0	0	0	#NUM!	54	69	60.3738	67.6059	63.9899	0.945789	-0.08041
ENSSSCG00000007368_17_52042035_52042064_m	TOX2	51	51	53.6674	53.3529	53.5102	296	307	308.655	313.331	310.993	5.81184	2.539	46	78	51.4296	76.4241	63.9268	1.19467	0.256608
ENSSSCG00000013878_2_59783804_59783833_p	PGLS	6	3	6.31382	3.13841	4.72611	57	59	59.4369	60.2166	59.8268	12.6588	3.66207	59	63	65.964	61.7271	63.8456	13.5091	3.75586
ENSSSCG00000010825_10_12062574_12062603_m	ENSSSCG00000010825	56	61	58.9289	63.8143	61.3716	0	0	0	0	0	0	#NUM!	49	74	54.7837	72.5049	63.6443	1.03703	0.0524594
ENSSSCG00000003324_6_56041792_56041821_m	ZNF471	56	59	58.9289	61.722	60.3255	0	0	0	0	0	0	#NUM!	49	74	54.7837	72.5049	63.6443	1.05501	0.0772635
ENSSSCG00000006409_4_99039083_99039112_p	LOC100517891	47	40	49.4582	41.8454	45.6518	50	57	52.1377	58.1754	55.1565	1.2082	0.272859	70	50	78.2624	48.9898	63.6261	1.39372	0.478946
ENSSSCG00000014935_9_28144816_28144845_m	FAT3	15	14	15.7845	14.6459	15.2152	376	405	392.075	413.351	402.713	26.4678	4.72617	48	75	53.6656	73.4847	63.5752	4.17839	2.06295
ENSSSCG00000003862_6_147520572_147520601_p	CC2D1B	22	16	23.1507	16.7382	19.9444	55	52	57.3514	53.0723	55.2119	2.76829	1.46899	60	61	67.082	59.7675	63.4248	3.18008	1.66906
ENSSSCG00000023887_17_35004911_35004940_p	VSX1	37	27	38.9352	28.2457	33.5904	13	21	13.5558	21.433	17.4944	0.520815	-0.941156	60	61	67.082	59.7675	63.4248	1.88818	0.916997
ENSSSCG00000011912_13_155465469_155465498_m	QTRT2	64	60	67.3474	62.7681	65.0578	0	0	0	0	0	0	#NUM!	59	62	65.964	60.7473	63.3557	0.973837	-0.0382472
ENSSSCG00000014639_9_4248385_4248414_p	OR56A1	23	26	24.203	27.1995	25.7012	97	76	101.147	77.5672	89.3571	3.47676	1.79774	65	55	72.6722	53.8888	63.2805	2.46216	1.29992
ENSSSCG00000021351_GL893883.2_51238_51267_m	SST	173	183	182.048	191.443	186.746	220	194	229.406	198	213.703	1.14435	0.194533	58	62	64.846	60.7473	62.7967	0.336268	-1.57231
ENSSSCG00000010620_14_131134100_131134129_p	XPNPEP1	53	61	55.772	63.8143	59.7932	33	14	34.4109	14.2887	24.3498	0.407233	-1.29607	58	62	64.846	60.7473	62.7967	1.05023	0.0707074
ENSSSCG00000016000_15_93729980_93730009_m	PLEKHA3	4	1	4.20921	1.04614	2.62767	261	263	272.159	268.423	270.291	102.863	6.68458	62	57	69.3181	55.8484	62.5832	23.817	4.57392
ENSSSCG00000006640_4_107444114_107444143_p	BNIPL	40	39	42.0921	40.7993	41.4457	36	42	37.5391	42.8661	40.2026	0.970006	-0.0439338	54	66	60.3738	64.6665	62.5202	1.50848	0.5931
ALDBSSCT0000006355_149_178_m	PAPD4	148	137	155.741	143.321	149.531	353	374	368.092	381.712	374.902	2.50719	1.32607	57	62	63.7279	60.7473	62.2376	0.41622	-1.26458
ENSSSCG00000007710_3_10616298_10616327_m	MLXIPL	71	74	74.7135	77.414	76.0638	59	63	61.5224	64.2991	62.9108	0.827079	-0.273902	56	63	62.6099	61.7271	62.1685	0.817321	-0.291025
ENSSSCG00000003824_6_139891934_139891963_p	ENSSSCG00000003824	57	46	59.9812	48.1222	54.0517	49	27	51.0949	27.5568	39.3258	0.727559	-0.458864	56	63	62.6099	61.7271	62.1685	1.15017	0.201843
ENSSSCG00000000252_5_18671045_18671074_m	KRT8	39	37	41.0398	38.707	39.8734	206	219	214.807	223.516	219.162	5.49643	2.4585	61	57	68.2001	55.8484	62.0242	1.55553	0.637405
ENSSSCG00000016742_18_55387522_55387551_p	MYO1G	73	65	76.8181	67.9988	72.4085	115	119	119.917	121.454	120.685	1.66673	0.737019	51	68	57.0197	66.6261	61.8229	0.853808	-0.228016
ENSSSCG00000021351_GL893883.2_51241_51270_p	SST	244	247	256.762	258.396	257.579	220	193	229.406	196.98	213.193	0.82768	-0.272855	56	62	62.6099	60.7473	61.6786	0.239455	-2.06217
ENSSSCG00000013728_2_66640442_66640471_m	ASNA1	103	114	108.387	119.259	113.823	128	117	133.472	119.413	126.443	1.11087	0.151685	62	55	69.3181	53.8888	61.6034	0.54122	-0.885713
ENSSSCG00000009665_14_12378864_12378893_m	CHRNA2	12	8	12.6276	8.36909	10.4984	157	147	163.712	150.031	156.872	14.9425	3.90135	47	72	52.5476	70.5453	61.5465	5.86248	2.55151
ENSSSCG00000009468_11_53669215_53669244_p	KCTD12	65	57	68.3997	59.6297	64.0147	0	0	0	0	0	0	#NUM!	46	73	51.4296	71.5251	61.4773	0.960363	-0.0583487
ENSSSCG00000025992_JH118716.1_9197_9226_m	ENPP3	77	58	81.0273	60.6759	70.8516	94	84	98.0188	85.7321	91.8755	1.29673	0.37488	60	57	67.082	55.8484	61.4652	0.86752	-0.20503
ENSSSCG00000001625_7_42276117_42276146_p	PGC	44	25	46.3013	26.1534	36.2274	21	22	21.8978	22.4537	22.1757	0.612127	-0.708097	59	58	65.964	56.8282	61.3961	1.69474	0.761067
ENSSSCG00000006987_17_5706271_5706300_p	SLC7A2	89	110	93.6549	115.075	104.365	272	284	283.629	289.856	286.743	2.7475	1.45812	47	71	52.5476	69.5655	61.0566	0.585029	-0.773419
ENSSSCG00000017865_12_51601693_51601722_m	CTNS	20	11	21.0461	11.5075	16.2768	0	0	0	0	0	0	#NUM!	54	63	60.3738	61.7271	61.0505	3.75077	1.90719
ENSSSCG00000025398_JH118494.1_20781_20810_p	PPM1H	91	98	95.7595	102.521	99.1404	36	43	37.5391	43.8867	40.7129	0.410659	-1.28399	53	64	59.2558	62.7069	60.9814	0.615101	-0.701105
ENSSSCG00000008508_3_112938036_112938065_p	FAM98A	12	12	12.6276	12.5536	12.5906	108	121	112.617	123.495	118.056	9.37651	3.22905	58	58	64.846	56.8282	60.8371	4.83193	2.2726
ENSSSCG00000012710_X_129812956_129812985_m	ENSSSCG00000012710	7	11	7.36612	11.5075	9.43681	0	0	0	0	0	0	#NUM!	58	58	64.846	56.8282	60.8371	6.44679	2.68858
ENSSSCG00000010960_10_34743253_34743282_m	SLC28A3	42	46	44.1967	48.1222	46.1595	206	203	214.807	207.186	210.997	4.57104	2.19252	50	67	55.9017	65.6463	60.774	1.31661	0.396828
ENSSSCG00000003289_6_54542083_54542112_m	ISOC2	6	5	6.31382	5.23068	5.77225	113	105	117.831	107.165	112.498	19.4895	4.28462	56	60	62.6099	58.7878	60.6988	10.5156	3.39446
ALDBSSCT0000005808_128_157_m	CYB561A3	60	41	63.1382	42.8916	53.0149	145	135	151.199	137.784	144.492	2.72549	1.44652	53	63	59.2558	61.7271	60.4915	1.14103	0.190335
ENSSSCG00000016050_15_106369125_106369154_p	INPP1	17	16	17.8891	16.7382	17.3137	59	67	61.5224	68.3816	64.952	3.75149	1.90746	58	57	64.846	55.8484	60.3472	3.48552	1.80138
ENSSSCG00000025498_GL892442.1_8140_8169_p	ITGAE	94	98	98.9164	102.521	100.719	48	55	50.0522	56.1341	53.0931	0.527142	-0.923736	58	57	64.846	55.8484	60.3472	0.599164	-0.738976
ENSSSCG00000005272_1_255021377_255021406_m	NMRK1	223	217	234.663	227.011	230.837	22	32	22.9406	32.6599	27.8002	0.120432	-3.05371	57	58	63.7279	56.8282	60.278	0.261128	-1.93717
ENSSSCG00000016704_18_50076989_50077018_p	HOXA4	67	45	70.5043	47.0761	58.7902	0	0	0	0	0	0	#NUM!	47	69	52.5476	67.6059	60.0768	1.02188	0.0312315
ENSSSCG00000017362_12_19336047_19336076_m	ATXN7L3	72	74	75.7658	77.414	76.5899	20	19	20.8551	19.3918	20.1234	0.262743	-1.92828	54	61	60.3738	59.7675	60.0707	0.784316	-0.350493
ENSSSCG00000009954_14_45909545_45909574_m	CRYBB3	50	38	52.6151	39.7532	46.1841	70	72	72.9927	73.4847	73.2387	1.5858	0.665209	46	70	51.4296	68.5857	60.0076	1.29931	0.377749
ENSSSCG00000029232_GL893432.2_17451_17480_p	TM4SF18	128	149	134.695	155.874	145.284	80	89	83.4203	90.8352	87.1278	0.599704	-0.737676	52	63	58.1378	61.7271	59.9325	0.412518	-1.27747
ENSSSCG00000022151_6_57997859_57997888_p	B3GALT6	18	11	18.9414	11.5075	15.2245	242	213	252.346	217.392	234.869	15.4271	3.94739	50	65	55.9017	63.6867	59.7942	3.92751	1.97361
ENSSSCG00000014343_2_147040869_147040898_p	ENSSSCG00000014343	172	180	180.996	188.304	184.65	24	34	25.0261	34.7011	29.8636	0.161731	-2.62834	50	65	55.9017	63.6867	59.7942	0.323824	-1.62672
ENSSSCG00000006875_4_130315896_130315925_p	PLPPR4	154	142	162.055	148.551	155.303	29	15	30.2398	15.3093	22.7746	0.146646	-2.76959	50	65	55.9017	63.6867	59.7942	0.385017	-1.37701
ENSSSCG00000016439_18_6315690_6315719_m	CRYGN	22	11	23.1507	11.5075	17.3291	89	85	92.805	86.7528	89.7789	5.18082	2.37318	42	74	46.9574	72.5049	59.7312	3.44688	1.78529
ENSSSCG00000021938_15_72258606_72258635_p	UPP2	45	44	47.3536	46.03	46.6918	22	19	22.9406	19.3918	21.1662	0.453317	-1.14141	54	60	60.3738	58.7878	59.5808	1.27604	0.351678
ENSSSCG00000004103_1_18457251_18457280_m	PCMT1	112	112	117.858	117.167	117.513	0	0	0	0	0	0	#NUM!	47	67	52.5476	65.6463	59.097	0.502899	-0.991659
ENSSSCG00000027563_GL896300.1_24374_24403_m	ENSSSCG00000016245	5	11	5.26151	11.5075	8.3845	0	0	0	0	0	0	#NUM!	53	60	59.2558	58.7878	59.0218	7.03939	2.81545
ENSSSCG00000010098_14_54041593_54041622_m	THAP7	37	32	38.9352	33.4763	36.2058	0	0	0	0	0	0	#NUM!	54	58	60.3738	56.8282	58.601	1.61855	0.694706
ENSSSCG00000015601_9_144382455_144382484_m	INTS7	99	112	104.178	117.167	110.673	223	253	232.534	258.217	245.376	2.21713	1.14869	46	67	51.4296	65.6463	58.5379	0.528929	-0.918854
ENSSSCG00000013504_2_74988784_74988813_m	TMIGD2	4	5	4.20921	5.23068	4.71994	120	125	125.13	127.578	126.354	26.7702	4.74256	53	59	59.2558	57.808	58.5319	12.401	3.63238
ENSSSCG00000005233_1_246945247_246945276_m	DMRT2	8	5	8.41842	5.23068	6.82455	0	0	0	0	0	0	#NUM!	48	64	53.6656	62.7069	58.1863	8.52603	3.09187
ENSSSCG00000000018_5_1495604_1495633_m	KIAA0930	31	42	32.6214	43.9377	38.2795	12	16	12.513	16.3299	14.4215	0.376741	-1.40835	47	65	52.5476	63.6867	58.1172	1.51823	0.602391
ENSSSCG00000020680_13_210157007_210157036_m	CLDN14	13	14	13.6799	14.6459	14.1629	0	0	0	0	0	0	#NUM!	54	57	60.3738	55.8484	58.1111	4.10305	2.0367
ENSSSCG00000030428_14_121755873_121755902_p	C10orf2	94	94	98.9164	98.3368	98.6266	0	0	0	0	0	0	#NUM!	53	58	59.2558	56.8282	58.042	0.588502	-0.76488
ENSSSCG00000010874_10_19591106_19591135_p	ADSS	22	22	23.1507	23.015	23.0828	229	213	238.79	217.392	228.091	9.88143	3.30472	52	59	58.1378	57.808	57.9729	2.51152	1.32856
ENSSSCG00000026097_13_130595124_130595153_p	LAMP3	33	44	34.726	46.03	40.378	267	231	278.415	235.763	257.089	6.36707	2.67063	51	60	57.0197	58.7878	57.9037	1.43404	0.520088
ENSSSCG00000008026_3_41768610_41768639_m	CRAMP1	11	18	11.5753	18.8304	15.2029	72	62	75.0782	63.2785	69.1784	4.55034	2.18598	43	69	48.0755	67.6059	57.8407	3.80459	1.92774
ENSSSCG00000004464_1_95105042_95105071_p	FAM46A	24	23	25.2553	24.0611	24.6582	236	217	246.09	221.475	233.782	9.48092	3.24503	50	61	55.9017	59.7675	57.8346	2.34545	1.22987
ENSSSCG00000029120_4_782969_782998_p	OPLAH	65	47	68.3997	49.1684	58.784	48	44	50.0522	44.9073	47.4797	0.807698	-0.308112	49	62	54.7837	60.7473	57.7655	0.982674	-0.0252159
ENSSSCG00000029708_13_26299553_26299582_m	SLC25A38	88	68	92.6026	71.1372	81.8699	17	24	17.7268	24.4949	21.1109	0.257858	-1.95535	49	62	54.7837	60.7473	57.7655	0.705577	-0.503125
ALDBSSCT0000002236_106_135_p	YPEL2	221	198	232.559	207.135	219.847	0	0	0	0	0	0	#NUM!	49	62	54.7837	60.7473	57.7655	0.262753	-1.92822
ALDBSSCT0000011769_155_184_p	ENSSSCG00000038506	68	83	71.5566	86.8293	79.1929	164	155	171.012	158.196	164.604	2.07852	1.05555	48	63	53.6656	61.7271	57.6964	0.728555	-0.456891
ENSSSCG00000022681_GL894542.2_6052_6081_p	PTPN23	40	38	42.0921	39.7532	40.9226	81	64	84.463	65.3197	74.8914	1.83007	0.871901	45	66	50.3115	64.6665	57.489	1.40482	0.490388
ENSSSCG00000007368_17_52042037_52042066_p	TOX2	56	42	58.9289	43.9377	51.4333	338	301	352.451	307.207	329.829	6.41274	2.68094	52	58	58.1378	56.8282	57.483	1.11762	0.160431
ENSSSCG00000025810_13_104406642_104406671_m	KCNAB1	12	11	12.6276	11.5075	12.0676	0	0	0	0	0	0	#NUM!	52	58	58.1378	56.8282	57.483	4.76343	2.252
ENSSSCG00000024859_15_150093953_150093982_p	AGAP1	21	19	22.0984	19.8766	20.9875	29	27	30.2398	27.5568	28.8983	1.37693	0.461457	47	63	52.5476	61.7271	57.1374	2.72245	1.44491
ENSSSCG00000012125_X_11328077_11328106_m	OFD1	29	21	30.5168	21.9689	26.2428	26	20	27.1116	20.4124	23.762	0.905467	-0.143266	47	63	52.5476	61.7271	57.1374	2.17726	1.12251
ENSSSCG00000010188_14_65138668_65138697_p	ABCB10	50	52	52.6151	54.3991	53.5071	164	169	171.012	172.485	171.748	3.20982	1.68249	58	50	64.846	48.9898	56.9179	1.06374	0.0891518
ENSSSCG00000026971_13_166842809_166842838_m	CEP97	34	23	35.7783	24.0611	29.9197	74	92	77.1637	93.8971	85.5304	2.85867	1.51534	56	52	62.6099	50.9494	56.7796	1.89773	0.924278
ENSSSCG00000003379_6_62405390_62405419_p	KLHL21	15	8	15.7845	8.36909	12.0768	209	196	217.935	200.042	208.989	17.3049	4.11311	41	69	45.8394	67.6059	56.7227	4.69682	2.23169
ENSSSCG00000022323_JH118815.1_10055_10084_m	PHIP	19	9	19.9937	9.41522	14.7045	57	63	59.4369	64.2991	61.868	4.20742	2.07294	40	70	44.7214	68.5857	56.6535	3.85281	1.94591
ENSSSCG00000021087_13_204836112_204836141_m	KRTAP8-1	8	9	8.41842	9.41522	8.91682	22	23	22.9406	23.4743	23.2074	2.60266	1.37998	53	55	59.2558	53.8888	56.5723	6.34445	2.66549
ENSSSCG00000023307_16_56562364_56562393_p	FBXW11	17	27	17.8891	28.2457	23.0674	8	20	8.34203	20.4124	14.3772	0.62327	-0.682071	53	55	59.2558	53.8888	56.5723	2.45248	1.29424
ENSSSCG00000000728_5_68769621_68769650_p	PARP11	19	25	19.9937	26.1534	23.0736	25	22	26.0688	22.4537	24.2612	1.05147	0.0724121	59	48	65.964	47.0302	56.4971	2.44856	1.29194
ENSSSCG00000016662_18_42470398_42470427_m	TBX20	100	100	105.23	104.614	104.922	170	172	177.268	175.547	176.407	1.68132	0.749595	49	59	54.7837	57.808	56.2958	0.53655	-0.898217
ENSSSCG00000024897_9_101558977_101559006_p	KLHL7	44	42	46.3013	43.9377	45.1195	80	103	83.4203	105.124	94.2721	2.08939	1.06308	49	59	54.7837	57.808	56.2958	1.2477	0.319276
ENSSSCG00000010756_14_150607233_150607262_p	MGMT	76	71	79.975	74.2756	77.1253	167	153	174.14	156.155	165.147	2.14129	1.09848	52	55	58.1378	53.8888	56.0133	0.726263	-0.461436
ENSSSCG00000023620_2_14797781_14797810_m	ENSSSCG00000031920	22	22	23.1507	23.015	23.0828	63	58	65.6935	59.196	62.4447	2.70525	1.43576	52	55	58.1378	53.8888	56.0133	2.42662	1.27895
ENSSSCG00000023787_13_99653506_99653535_p	MED12L	73	81	76.8181	84.737	80.7775	68	69	70.9072	70.4228	70.665	0.87481	-0.192958	44	64	49.1935	62.7069	55.9502	0.692646	-0.529811
ENSSSCG00000001867_7_61874430_61874459_p	PSTPIP1	51	63	53.6674	65.9066	59.787	93	97	96.976	99.0002	97.9881	1.63895	0.712775	42	66	46.9574	64.6665	55.812	0.933514	-0.0992568
ENSSSCG00000013180_2_12925468_12925497_m	YPEL4	13	12	13.6799	12.5536	13.1168	51	95	53.1804	96.959	75.0697	5.72318	2.51682	48	59	53.6656	57.808	55.7368	4.24927	2.08722
ENSSSCG00000022303_14_77662989_77663018_p	SLC25A16	9	8	9.47072	8.36909	8.9199	25	29	26.0688	29.598	27.8334	3.12037	1.64172	52	54	58.1378	52.909	55.5234	6.22466	2.638
ENSSSCG00000003078_6_47004873_47004902_p	CEACAM19	104	128	109.439	133.905	121.672	46	40	47.9666	40.8248	44.3957	0.364879	-1.45451	44	63	49.1935	61.7271	55.4603	0.455817	-1.13347
ENSSSCG00000007603_3_5737095_5737124_m	NPTX2	46	48	48.4059	50.2145	49.3102	163	175	169.969	178.609	174.289	3.53454	1.82152	58	47	64.846	46.0504	55.4482	1.12448	0.169254
ENSSSCG00000010310_14_82657970_82657999_m	NDST2	61	80	64.1905	83.6909	73.9407	218	223	227.32	227.598	227.459	3.07624	1.62117	55	50	61.4919	48.9898	55.2408	0.747097	-0.420633
ALDBSSCT0000001700_24_53_p	COG6	87	81	91.5503	84.737	88.1437	108	102	112.617	104.103	108.36	1.22936	0.297908	45	61	50.3115	59.7675	55.0395	0.62443	-0.679388
ENSSSCG00000007710_3_10616303_10616332_p	MLXIPL	76	50	79.975	52.3068	66.1409	50	47	52.1377	47.9692	50.0534	0.75677	-0.402074	44	62	49.1935	60.7473	54.9704	0.831111	-0.266887
ENSSSCG00000014177_2_109028031_109028060_p	CHD1	62	60	65.2428	62.7681	64.0055	45	42	46.9239	42.8661	44.895	0.701424	-0.511641	44	62	49.1935	60.7473	54.9704	0.85884	-0.219539
ENSSSCG00000026279_10_31874347_31874376_p	DAPK1	80	78	84.1842	81.5986	82.8914	31	40	32.3253	40.8248	36.5751	0.441241	-1.18036	42	64	46.9574	62.7069	54.8322	0.661494	-0.596199
ENSSSCG00000016002_15_94166608_94166637_m	CCDC141	109	121	114.701	126.582	120.642	218	202	227.32	206.165	216.743	1.79658	0.845255	47	58	52.5476	56.8282	54.6879	0.453308	-1.14144
ENSSSCG00000013572_2_72051308_72051337_p	PNPLA6	4	1	4.20921	1.04614	2.62767	0	0	0	0	0	0	#NUM!	47	58	52.5476	56.8282	54.6879	20.8123	4.37936
ENSSSCG00000007083_17_29122405_29122434_p	PCSK2	21	18	22.0984	18.8304	20.4644	118	132	123.045	134.722	128.883	6.29793	2.65488	54	50	60.3738	48.9898	54.6818	2.67205	1.41794
ENSSSCG00000013465_2_76436445_76436474_p	DIRAS1	18	24	18.9414	25.1073	22.0244	53	71	55.2659	72.4641	63.865	2.89974	1.53593	45	60	50.3115	58.7878	54.5496	2.47679	1.30847
ENSSSCG00000017073_16_75043939_75043968_m	FAM114A2	51	47	53.6674	49.1684	51.4179	24	23	25.0261	23.4743	24.2502	0.471629	-1.08428	41	64	45.8394	62.7069	54.2732	1.05553	0.0779682
ENSSSCG00000009596_14_4152217_4152246_p	ENSSSCG00000009596	198	203	208.356	212.366	210.361	386	428	402.503	436.826	419.664	1.99497	0.99637	48	56	53.6656	54.8686	54.2671	0.257972	-1.95472
ENSSSCG00000023713_15_120723084_120723113_p	NRP2	41	34	43.1444	35.5686	39.3565	311	342	324.296	349.052	336.674	8.55447	3.09668	52	51	58.1378	49.9696	54.0537	1.37344	0.457791
ENSSSCG00000017289_12_15123946_15123975_p	DDX42	73	66	76.8181	69.045	72.9315	20	26	20.8551	26.5361	23.6956	0.324902	-1.62192	57	45	63.7279	44.0908	53.9094	0.739178	-0.436006
ENSSSCG00000013522_2_73904829_73904858_m	SAFB	49	42	51.5628	43.9377	47.7503	59	45	61.5224	45.9279	53.7252	1.12513	0.17009	42	62	46.9574	60.7473	53.8524	1.12779	0.173502
ENSSSCG00000023395_13_32774543_32774572_m	TDGF1	23	12	24.203	12.5536	18.3783	36	52	37.5391	53.0723	45.3057	2.46517	1.30169	41	63	45.8394	61.7271	53.7833	2.92646	1.54915
ENSSSCG00000017256_12_11843076_11843105_m	ABCA6	170	158	178.891	165.289	172.09	87	94	90.7195	95.9383	93.3289	0.542325	-0.882771	48	55	53.6656	53.8888	53.7772	0.312494	-1.6781
ENSSSCG00000013622_2_70401909_70401938_p	TMEM205	9	10	9.47072	10.4614	9.96604	0	0	0	0	0	0	#NUM!	48	55	53.6656	53.8888	53.7772	5.39605	2.4319
ENSSSCG00000029770_GL894325.2_14085_14114_p	ENSSSCG00000029770	116	111	122.067	116.121	119.094	117	110	122.002	112.268	117.135	0.983552	-0.023927	54	48	60.3738	47.0302	53.702	0.450921	-1.14905
ENSSSCG00000004221_1_40795418_40795447_p	HINT3	54	42	56.8243	43.9377	50.381	413	365	430.657	372.527	401.592	7.97109	2.99478	52	50	58.1378	48.9898	53.5638	1.06317	0.0883775
ENSSSCG00000010375_14_96138726_96138755_m	GDF2	9	9	9.47072	9.41522	9.44297	34	41	35.4536	41.8454	38.6495	4.09294	2.03314	52	50	58.1378	48.9898	53.5638	5.67234	2.50394
ENSSSCG00000020738_X_47621267_47621296_p	EBP	32	27	33.6737	28.2457	30.9597	69	89	71.95	90.8352	81.3926	2.62899	1.39451	49	53	54.7837	51.9292	53.3564	1.72342	0.785272
ENSSSCG00000011333_13_33140043_33140072_p	NBEAL2	23	25	24.203	26.1534	25.1782	101	100	105.318	102.062	103.69	4.11825	2.04203	34	70	38.0132	68.5857	53.2994	2.11689	1.08195
ALDBSSCT0000008377_99_128_m	PRICKLE1	94	113	98.9164	118.213	108.565	183	199	190.824	203.104	196.964	1.81425	0.859372	41	62	45.8394	60.7473	53.2934	0.49089	-1.02653
ENSSSCG00000024697_6_155409953_155409982_m	TMEM125	23	30	24.203	31.3841	27.7935	62	41	64.6507	41.8454	53.2481	1.91585	0.937981	41	62	45.8394	60.7473	53.2934	1.91747	0.939208
ENSSSCG00000026576_5_16202405_16202434_m	BCDIN3D	74	75	77.8704	78.4602	78.1653	29	47	30.2398	47.9692	39.1045	0.50028	-0.999193	41	62	45.8394	60.7473	53.2934	0.681804	-0.552572
ENSSSCG00000012957_2_5365537_5365566_p	SF3B2	14	9	14.7322	9.41522	12.0737	108	128	112.617	130.639	121.628	10.0738	3.33254	48	54	53.6656	52.909	53.2873	4.41349	2.14192
ENSSSCG00000016862_16_27424380_27424409_m	PLCXD3	13	7	13.6799	7.32295	10.5014	146	128	152.242	130.639	141.441	13.4687	3.75154	55	46	61.4919	45.0706	53.2812	5.07371	2.34304
ENSSSCG00000015611_9_146399995_146400024_p	DIEXF	162	166	170.473	173.659	172.066	12	11	12.513	11.2268	11.8699	0.0689849	-3.85758	40	63	44.7214	61.7271	53.2243	0.309325	-1.6928
ENSSSCG00000023517_JH118875.1_152897_152926_m	COLEC10	151	164	158.898	171.566	165.232	170	169	177.268	172.485	174.876	1.05837	0.0818433	47	55	52.5476	53.8888	53.2182	0.322082	-1.6345
ENSSSCG00000002553_7_131048388_131048417_m	RD3L	74	48	77.8704	50.2145	64.0425	25	29	26.0688	29.598	27.8334	0.434609	-1.20221	54	47	60.3738	46.0504	53.2121	0.830888	-0.267274
ENSSSCG00000009115_8_113071422_113071451_m	NDST3	64	51	67.3474	53.3529	60.3501	110	119	114.703	121.454	118.078	1.95655	0.968315	46	56	51.4296	54.8686	53.1491	0.880678	-0.183313
ENSSSCG00000017141_12_1502725_1502754_m	AATK	102	97	107.335	101.475	104.405	18	17	18.7696	17.3506	18.0601	0.172981	-2.53132	53	48	59.2558	47.0302	53.143	0.509008	-0.974239
ENSSSCG00000029545_GL894707.2_8865_8894_m	GPRC5D	73	67	76.8181	70.0911	73.4546	78	71	81.3348	72.4641	76.8994	1.0469	0.0661199	43	59	48.0755	57.808	52.9417	0.720741	-0.472448
ENSSSCG00000025946_17_32259017_32259046_m	CFAP61	89	99	93.6549	103.567	98.6112	1	0	1.04275	0	0.521377	0.0052872	-7.56328	43	59	48.0755	57.808	52.9417	0.536873	-0.897346
ENSSSCG00000004727_1_143756912_143756941_p	SNAP23	72	78	75.7658	81.5986	78.6822	0	0	0	0	0	0	#NUM!	43	59	48.0755	57.808	52.9417	0.672855	-0.571632
ENSSSCG00000008476_3_107061965_107061994_p	MAP4K3	26	19	27.3599	19.8766	23.6182	23	24	23.9833	24.4949	24.2391	1.02629	0.0374363	49	52	54.7837	50.9494	52.8665	2.23838	1.16245
ENSSSCG00000028817_1_35371376_35371405_p	ENSSSCG00000025992	6	8	6.31382	8.36909	7.34145	238	240	248.175	244.949	246.562	33.5849	5.06974	52	48	58.1378	47.0302	52.584	7.16262	2.84049
ENSSSCG00000012695_X_126935001_126935030_m	DDX26B	121	133	127.329	139.136	133.232	158	156	164.755	159.217	161.986	1.21582	0.281924	44	57	49.1935	55.8484	52.5209	0.394206	-1.34298
ENSSSCG00000017018_16_60488549_60488578_p	TENM2	50	55	52.6151	57.5375	55.0763	59	62	61.5224	63.2785	62.4005	1.13298	0.180125	44	57	49.1935	55.8484	52.5209	0.953603	-0.0685391
ENSSSCG00000009754_14_29616943_29616972_p	TMEM132B	25	24	26.3076	25.1073	25.7074	11	13	11.4703	13.2681	12.3692	0.481152	-1.05543	44	57	49.1935	55.8484	52.5209	2.04303	1.03071
ENSSSCG00000013730_2_66454503_66454532_m	KLF1	67	68	70.5043	71.1372	70.8208	15	21	15.6413	21.433	18.5372	0.261748	-1.93375	50	50	55.9017	48.9898	52.4457	0.740542	-0.433346
ENSSSCG00000023517_JH118875.1_152849_152878_m	COLEC10	102	103	107.335	107.752	107.543	0	0	0	0	0	0	#NUM!	50	50	55.9017	48.9898	52.4457	0.48767	-1.03602
ENSSSCG00000015281_9_71231679_71231708_m	PLEKHA6	39	39	41.0398	40.7993	40.9195	26	24	27.1116	24.4949	25.8032	0.630585	-0.665238	41	60	45.8394	58.7878	52.3136	1.27845	0.354395
ENSSSCG00000004450_1_92646075_92646104_m	LGSN	19	14	19.9937	14.6459	17.3198	24	24	25.0261	24.4949	24.7605	1.4296	0.515615	48	52	53.6656	50.9494	52.3075	3.02009	1.59459
ENSSSCG00000022704_6_152597543_152597572_p	ENSSSCG00000022704	24	18	25.2553	18.8304	22.0429	89	94	92.805	95.9383	94.3717	4.28128	2.09804	40	61	44.7214	59.7675	52.2445	2.37013	1.24497
ENSSSCG00000027251_4_136922752_136922781_p	CDC7	75	77	78.9227	80.5525	79.7376	32	22	33.3681	22.4537	27.9109	0.350034	-1.51443	47	53	52.5476	51.9292	52.2384	0.655129	-0.610149
ENSSSCG00000005498_1_287937196_287937225_p	PAPPA	83	86	87.3411	89.9677	88.6544	188	199	196.038	203.104	199.571	2.25111	1.17063	45	55	50.3115	53.8888	52.1002	0.587677	-0.766905
ENSSSCG00000030582_7_104503667_104503696_m	BATF	37	26	38.9352	27.1995	33.0674	120	97	125.13	99.0002	112.065	3.389	1.76086	44	56	49.1935	54.8686	52.031	1.57349	0.653964
ENSSSCG00000005242_1_247834369_247834398_m	ENSSSCG00000005242	143	126	150.479	131.813	141.146	180	194	187.696	198	192.848	1.3663	0.450274	50	49	55.9017	48.01	51.9558	0.3681	-1.44183
ENSSSCG00000015437_9_117551992_117552021_m	PIK3CG	44	51	46.3013	53.3529	49.8271	37	35	38.5819	35.7217	37.1518	0.745614	-0.423499	49	50	54.7837	48.9898	51.8867	1.04134	0.0584345
ENSSSCG00000002720_6_13333728_13333757_p	CLEC18A	79	70	83.1319	73.2295	78.1807	23	23	23.9833	23.4743	23.7288	0.303512	-1.72017	47	52	52.5476	50.9494	51.7485	0.661909	-0.595296
ENSSSCG00000011378_13_34999248_34999277_p	CCDC71	9	9	9.47072	9.41522	9.44297	0	0	0	0	0	0	#NUM!	47	52	52.5476	50.9494	51.7485	5.48011	2.4542
ENSSSCG00000029753_15_71198932_71198961_p	CYTIP	56	77	58.9289	80.5525	69.7407	90	79	93.8478	80.629	87.2384	1.2509	0.322963	46	53	51.4296	51.9292	51.6794	0.741022	-0.432412
ENSSSCG00000003051_6_46103421_46103450_p	CD177	23	15	24.203	15.692	19.9475	0	0	0	0	0	0	#NUM!	43	56	48.0755	54.8686	51.472	2.58037	1.36758
ENSSSCG00000002653_6_1855122_1855151_m	JPH3	22	13	23.1507	13.5998	18.3752	134	128	139.729	130.639	135.184	7.35688	2.87909	50	48	55.9017	47.0302	51.466	2.80084	1.48586
ENSSSCG00000027929_13_133403481_133403510_m	ETV5	17	19	17.8891	19.8766	18.8829	143	156	149.114	159.217	154.165	8.1643	3.02933	42	57	46.9574	55.8484	51.4029	2.7222	1.44477
ENSSSCG00000002387_7_105373235_105373264_p	GPATCH2L	27	37	28.4122	38.707	33.5596	0	0	0	0	0	0	#NUM!	49	49	54.7837	48.01	51.3968	1.53151	0.614954
ENSSSCG00000025717_12_50022868_50022897_m	HIC1	13	8	13.6799	8.36909	11.0245	89	81	92.805	82.6703	87.7377	7.95842	2.99248	48	50	53.6656	48.9898	51.3277	4.65578	2.21902
ENSSSCG00000012656_X_122397888_122397917_m	ELF4	16	17	16.8368	17.7843	17.3106	0	0	0	0	0	0	#NUM!	55	42	61.4919	41.1514	51.3216	2.96476	1.56791
ENSSSCG00000017983_12_55838418_55838447_p	PER1	27	35	28.4122	36.6148	32.5135	186	173	193.952	176.567	185.26	5.69794	2.51044	40	59	44.7214	57.808	51.2647	1.57672	0.656927
ENSSSCG00000009978_14_49459394_49459423_p	AP1B1	92	90	96.8118	94.1522	95.482	218	256	227.32	261.279	244.3	2.55859	1.35535	45	53	50.3115	51.9292	51.1204	0.535392	-0.901331
ENSSSCG00000003090_6_47227954_47227983_p	NECTIN2	44	32	46.3013	33.4763	39.8888	2464	2530	2569.34	2582.17	2575.76	64.5734	6.01287	52	45	58.1378	44.0908	51.1143	1.28142	0.357742
ENSSSCG00000007118_17_34462204_34462233_p	NAPB	11	26	11.5753	27.1995	19.3874	49	62	51.0949	63.2785	57.1867	2.94968	1.56056	52	45	58.1378	44.0908	51.1143	2.63647	1.39861
ENSSSCG00000028734_16_29579918_29579947_m	ENSSSCG00000016876	195	193	205.199	201.904	203.552	0	0	0	0	0	0	#NUM!	50	47	55.9017	46.0504	50.9761	0.250433	-1.9975
ENSSSCG00000003847_6_146506103_146506132_p	DMRTB1	17	23	17.8891	24.0611	20.9751	26	19	27.1116	19.3918	23.2517	1.10854	0.148656	48	49	53.6656	48.01	50.8378	2.42372	1.27722
ENSSSCG00000017248_12_8040851_8040880_m	COG1	42	40	44.1967	41.8454	43.0211	104	110	108.446	112.268	110.357	2.56519	1.35907	45	52	50.3115	50.9494	50.6305	1.17688	0.234962
ENSSSCG00000016617_18_27237628_27237657_p	WNT16	20	18	21.0461	18.8304	19.9382	28	35	29.1971	35.7217	32.4594	1.628	0.703098	44	53	49.1935	51.9292	50.5613	2.5359	1.3425
ENSSSCG00000005323_1_264259387_264259416_p	SPAG8	6	4	6.31382	4.18454	5.24918	38	40	39.6246	40.8248	40.2247	7.66305	2.93792	43	54	48.0755	52.909	50.4922	9.61907	3.2659
ENSSSCG00000007897_3_32446614_32446643_p	SNN	126	151	132.59	157.966	145.278	0	0	0	0	0	0	#NUM!	42	55	46.9574	53.8888	50.4231	0.347079	-1.52666
ENSSSCG00000006506_4_102898130_102898159_p	SYT11	83	72	87.3411	75.3218	81.3314	102	101	106.361	103.083	104.722	1.28759	0.364676	49	47	54.7837	46.0504	50.417	0.619896	-0.689902
ENSSSCG00000016485_18_7986560_7986589_m	PRSS58	15	14	15.7845	14.6459	15.2152	20	25	20.8551	25.5155	23.1853	1.52382	0.607695	40	57	44.7214	55.8484	50.2849	3.30491	1.72461
ENSSSCG00000017295_12_15354966_15354995_m	KCNH6	63	74	66.2951	77.414	71.8546	113	100	117.831	102.062	109.947	1.53013	0.613651	47	49	52.5476	48.01	50.2788	0.69973	-0.515129
ENSSSCG00000003900_6_152492920_152492949_p	DMBX1	81	66	85.2365	69.045	77.1407	57	78	59.4369	79.6084	69.5227	0.901245	-0.150009	39	58	43.6033	56.8282	50.2157	0.650963	-0.619353
ENSSSCG00000000534_5_46862808_46862837_p	IPO8	79	78	83.1319	81.5986	82.3652	25	17	26.0688	17.3506	21.7097	0.263578	-1.9237	39	58	43.6033	56.8282	50.2157	0.609672	-0.713896
ENSSSCG00000014177_2_109028030_109028059_m	CHD1	85	72	89.4457	75.3218	82.3837	41	48	42.7529	48.9898	45.8713	0.556801	-0.844767	46	50	51.4296	48.9898	50.2097	0.609461	-0.714394
ENSSSCG00000013769_2_65375370_65375399_p	C19orf67	29	23	30.5168	24.0611	27.2889	35	16	36.4964	16.3299	26.4131	0.967906	-0.0470606	43	53	48.0755	51.9292	50.0023	1.83233	0.873678
ssc-mir-130a_41_70_p	YPEL4	117	111	123.119	116.121	119.62	0	0	0	0	0	0	#NUM!	41	55	45.8394	53.8888	49.8641	0.416853	-1.26239
ENSSSCG00000023786_GL894566.1_10566_10595_m	PRIMPOL	108	122	113.649	127.629	120.639	45	46	46.9239	46.9486	46.9362	0.389065	-1.36192	49	45	54.7837	44.0908	49.4372	0.409796	-1.28702
ALDBSSCT0000001700_23_52_p	COG6	83	71	87.3411	74.2756	80.8084	98	111	102.19	113.289	107.739	1.33327	0.414969	41	54	45.8394	52.909	49.3742	0.611003	-0.710748
ENSSSCG00000017291_12_15213289_15213318_m	STRADA	35	29	36.8306	30.3379	33.5843	55	62	57.3514	63.2785	60.315	1.79593	0.84473	41	54	45.8394	52.909	49.3742	1.47016	0.555972
ENSSSCG00000017823_12_49930054_49930083_p	RTN4RL1	39	23	41.0398	24.0611	32.5505	92	86	95.9333	87.7734	91.8533	2.82188	1.49665	40	55	44.7214	53.8888	49.3051	1.51473	0.599058
ENSSSCG00000025841_GL893298.2_10134_10163_p	ORMDL3	26	27	27.3599	28.2457	27.8028	0	0	0	0	0	0	#NUM!	39	56	43.6033	54.8686	49.2359	1.7709	0.824484
ALDBSSCT0000006470_62_91_p	SPOCK1	43	44	45.249	46.03	45.6395	74	73	77.1637	74.5053	75.8345	1.6616	0.732572	41	53	45.8394	51.9292	48.8843	1.0711	0.0990881
ENSSSCG00000016412_18_1942614_1942643_m	LMBR1	38	39	39.9875	40.7993	40.3934	36	45	37.5391	45.9279	41.7335	1.03318	0.0470873	48	45	53.6656	44.0908	48.8782	1.21005	0.275072
ENSSSCG00000003230_6_51689604_51689633_m	CLDND2	30	34	31.5691	35.5686	33.5688	139	162	144.943	165.341	155.142	4.6216	2.20839	46	47	51.4296	46.0504	48.74	1.45194	0.537983
ENSSSCG00000006290_4_89135060_89135089_m	SLC19A2	54	57	56.8243	59.6297	58.227	23	32	23.9833	32.6599	28.3216	0.486399	-1.03979	45	48	50.3115	47.0302	48.6709	0.835881	-0.258631
ENSSSCG00000027105_GL893609.2_38111_38140_m	TUBGCP5	55	64	57.8766	66.9527	62.4147	102	110	106.361	112.268	109.315	1.75142	0.808529	44	49	49.1935	48.01	48.6017	0.778691	-0.360877
ENSSSCG00000017429_12_21193707_21193736_p	P3H4	106	114	111.544	119.259	115.402	269	292	280.501	298.021	289.261	2.50656	1.32571	51	41	57.0197	40.1716	48.5957	0.4211	-1.24777
ENSSSCG00000022861_GL896235.1_1732_1761_p	SS18L1	121	170	127.329	177.843	152.586	0	0	0	0	0	0	#NUM!	51	41	57.0197	40.1716	48.5957	0.318481	-1.65072
ENSSSCG00000029624_8_3392753_3392782_m	TADA2B	20	22	21.0461	23.015	22.0305	126	134	131.387	136.763	134.075	6.08588	2.60547	36	58	40.2492	56.8282	48.5387	2.20325	1.13963
ENSSSCG00000005242_1_247834371_247834400_p	ENSSSCG00000005242	125	123	131.538	128.675	130.106	197	188	205.422	191.877	198.65	1.52683	0.610535	43	50	48.0755	48.9898	48.5326	0.373023	-1.42266
ALDBSSCT0000002468_147_176_p	ENSSSCG00000032450	35	41	36.8306	42.8916	39.8611	133	134	138.686	136.763	137.725	3.45512	1.78873	42	51	46.9574	49.9696	48.4635	1.21581	0.281918
ENSSSCG00000003483_6_70288525_70288554_p	PADI4	50	59	52.6151	61.722	57.1686	178	166	185.61	169.423	177.517	3.10514	1.63466	49	43	54.7837	42.1312	48.4574	0.847624	-0.238504
ENSSSCG00000014490_2_159254816_159254845_p	ENSSSCG00000014490	10	6	10.523	6.27681	8.39992	205	233	213.764	237.805	225.785	26.8794	4.74843	47	45	52.5476	44.0908	48.3192	5.75234	2.52415
ENSSSCG00000006628_4_107251658_107251687_m	PSMD4	37	37	38.9352	38.707	38.8211	0	0	0	0	0	0	#NUM!	53	38	59.2558	37.2322	48.244	1.24273	0.313509
ENSSSCG00000015476_9_125351898_125351927_m	CHI3L1	35	30	36.8306	31.3841	34.1073	46	53	47.9666	54.0929	51.0298	1.49615	0.581257	50	41	55.9017	40.1716	48.0367	1.4084	0.494054
ENSSSCG00000024494_6_126695423_126695452_m	ST6GALNAC3	10	6	10.523	6.27681	8.39992	109	123	113.66	125.536	119.598	14.238	3.83168	47	44	52.5476	43.111	47.8293	5.69402	2.50945
ENSSSCG00000023491_GL894970.2_23611_23640_p	RC3H2	14	14	14.7322	14.6459	14.6891	243	244	253.389	249.031	251.21	17.1019	4.09608	39	53	43.6033	51.9292	47.7663	3.25182	1.70125
ALDBSSCT0000010916_133_162_m	TBC1D9	27	51	28.4122	53.3529	40.8825	132	140	137.643	142.887	140.265	3.43093	1.7786	39	53	43.6033	51.9292	47.7663	1.16838	0.224507
ENSSSCG00000024136_9_119736898_119736927_m	AMPH	54	58	56.8243	60.6759	58.7501	108	89	112.617	90.8352	101.726	1.73151	0.792029	46	45	51.4296	44.0908	47.7602	0.812938	-0.298783
ENSSSCG00000015013_9_42985976_42986005_p	RDX	13	4	13.6799	4.18454	8.93224	16	27	16.6841	27.5568	22.1204	2.47647	1.30828	38	54	42.4853	52.909	47.6971	5.33989	2.41681
ALDBSSCT0000004727_159_188_m	RICTOR	98	121	103.126	126.582	114.854	26	23	27.1116	23.4743	25.2929	0.220218	-2.183	45	46	50.3115	45.0706	47.6911	0.415232	-1.26801
ENSSSCG00000027849_6_75365184_75365213_p	CNR2	56	54	58.9289	56.4913	57.7101	9	6	9.38478	6.12372	7.75425	0.134366	-2.89577	37	55	41.3673	53.8888	47.628	0.825297	-0.277014
ENSSSCG00000014919_9_22646618_22646647_m	ME3	58	54	61.0335	56.4913	58.7624	29	26	30.2398	26.5361	28.388	0.483098	-1.04961	36	56	40.2492	54.8686	47.5589	0.809342	-0.305179
ENSSSCG00000016792_16_6173654_6173683_p	RETREG1	92	91	96.8118	95.1984	96.0051	0	0	0	0	0	0	#NUM!	36	56	40.2492	54.8686	47.5589	0.495379	-1.0134
ENSSSCG00000004563_1_119598222_119598251_p	USP3	32	35	33.6737	36.6148	35.1442	0	0	0	0	0	0	#NUM!	39	52	43.6033	50.9494	47.2764	1.34521	0.427832
ENSSSCG00000012773_X_141992132_141992161_m	PNCK	9	10	9.47072	10.4614	9.96604	108	110	112.617	112.268	112.443	11.2826	3.49603	46	44	51.4296	43.111	47.2703	4.74314	2.24584
ENSSSCG00000000022_5_2005127_2005156_p	RTL6	34	28	35.7783	29.2918	32.535	130	135	135.558	137.784	136.671	4.20073	2.07064	38	53	42.4853	51.9292	47.2072	1.45097	0.537014
ENSSSCG00000004525_1_110614587_110614616_p	MEX3C	50	55	52.6151	57.5375	55.0763	25	20	26.0688	20.4124	23.2406	0.421971	-1.24478	52	37	58.1378	36.2524	47.1951	0.856904	-0.222794
ENSSSCG00000004421_1_87191142_87191171_m	FYN	61	60	64.1905	62.7681	63.4793	66	75	68.8217	76.5466	72.6841	1.14501	0.195354	40	50	44.7214	48.9898	46.8556	0.738124	-0.438065
ENSSSCG00000029686_1_10662475_10662504_p	TULP4	67	38	70.5043	39.7532	55.1287	184	165	191.867	168.402	180.135	3.26753	1.7082	47	42	52.5476	41.1514	46.8495	0.84982	-0.23477
ENSSSCG00000027287_17_57847136_57847165_m	TMEM189	30	31	31.5691	32.4302	31.9996	0	0	0	0	0	0	#NUM!	32	59	35.7771	57.808	46.7925	1.46228	0.548222
ENSSSCG00000026078_1_185076895_185076924_m	GLCE	11	6	11.5753	6.27681	8.92607	97	102	101.147	104.103	102.625	11.4972	3.52322	39	51	43.6033	49.9696	46.7865	5.24155	2.38999
ENSSSCG00000000806_5_79745388_79745417_m	SCAF11	73	101	76.8181	105.66	91.2389	280	305	291.971	311.289	301.63	3.30594	1.72506	46	43	51.4296	42.1312	46.7804	0.512724	-0.963745
ENSSSCG00000017665_12_36665298_36665327_m	DHX40	64	75	67.3474	78.4602	72.9038	134	89	139.729	90.8352	115.282	1.58129	0.661103	46	43	51.4296	42.1312	46.7804	0.641673	-0.640089
ENSSSCG00000011631_13_81531545_81531574_m	UBA5	89	95	93.6549	99.3829	96.5189	82	92	85.5058	93.8971	89.7014	0.929366	-0.105681	50	38	55.9017	37.2322	46.567	0.482465	-1.0515
ENSSSCG00000008015_3_41625741_41625770_p	SPSB3	34	36	35.7783	37.6609	36.7196	0	0	0	0	0	0	#NUM!	42	47	46.9574	46.0504	46.5039	1.26646	0.340802
ENSSSCG00000012401_X_65029715_65029744_p	ACRC	98	101	103.126	105.66	104.393	67	53	69.8645	54.0929	61.9787	0.593707	-0.752177	34	56	38.0132	54.8686	46.4409	0.444867	-1.16855
ENSSSCG00000014916_GL895392.2_49476_49505_m	HIKESHI	126	156	132.59	163.197	147.894	46	50	47.9666	51.031	49.4988	0.334692	-1.57909	41	48	45.8394	47.0302	46.4348	0.313974	-1.67128
ENSSSCG00000015036_9_44483890_44483919_p	DIXDC1	103	96	108.387	100.429	104.408	26	27	27.1116	27.5568	27.3342	0.261801	-1.93346	41	48	45.8394	47.0302	46.4348	0.444743	-1.16896
ENSSSCG00000022096_3_52014498_52014527_p	POU3F3	44	49	46.3013	51.2607	48.781	112	107	116.788	109.206	112.997	2.31642	1.2119	48	40	53.6656	39.1918	46.4287	0.951779	-0.0713009
ALDBSSCT0000004800_166_195_m	ZNF366	103	86	108.387	89.9677	99.1774	0	0	0	0	0	0	#NUM!	48	40	53.6656	39.1918	46.4287	0.468138	-1.09499
ENSSSCG00000030251_9_133315473_133315502_m	TOR1AIP2	124	124	130.486	129.721	130.103	169	163	176.225	166.361	171.293	1.3166	0.396812	39	50	43.6033	48.9898	46.2966	0.355845	-1.49068
ENSSSCG00000012359_X_56142037_56142066_m	ENSSSCG00000012359	20	18	21.0461	18.8304	19.9382	79	66	82.3775	67.361	74.8692	3.75506	1.90883	31	59	34.6591	57.808	46.2335	2.31883	1.2134
ENSSSCG00000010662_14_138198615_138198644_p	HSPA12A	45	32	47.3536	33.4763	40.415	33	42	34.4109	42.8661	38.6385	0.956043	-0.0648524	44	44	49.1935	43.111	46.1523	1.14196	0.191511
ENSSSCG00000002853_6_35174026_35174055_p	C19orf12	25	23	26.3076	24.0611	25.1843	24	30	25.0261	30.6186	27.8223	1.10475	0.143717	44	44	49.1935	43.111	46.1523	1.83258	0.873874
ENSSSCG00000025510_18_88775_88804_m	SLC13A2	21	35	22.0984	36.6148	29.3566	184	181	191.867	184.732	188.299	6.41422	2.68127	51	36	57.0197	35.2727	46.1462	1.57192	0.652529
ENSSSCG00000010543_14_120404184_120404213_p	ABCC2	24	28	25.2553	29.2918	27.2735	0	0	0	0	0	0	#NUM!	36	53	40.2492	51.9292	46.0892	1.68989	0.756927
ENSSSCT00000019993_47_76_m	ENSSSCG00000002573	36	25	37.8829	26.1534	32.0181	0	0	0	0	0	0	#NUM!	43	45	48.0755	44.0908	46.0831	1.43928	0.525349
ENSSSCG00000024872_6_50466527_50466556_p	CPT1C	87	96	91.5503	100.429	95.9897	93	102	96.976	104.103	100.54	1.0474	0.0668138	42	46	46.9574	45.0706	46.014	0.479364	-1.06081
ENSSSCG00000016561_GL892914.2_84595_84624_p	KLHDC10	159	166	167.316	173.659	170.487	0	0	0	0	0	0	#NUM!	41	47	45.8394	46.0504	45.9449	0.269492	-1.89169
ENSSSCG00000026651_15_54145925_54145954_m	ADAM2	142	143	149.427	149.597	149.512	182	160	189.781	163.299	176.54	1.18077	0.239734	40	48	44.7214	47.0302	45.8758	0.306836	-1.70446
ENSSSCG00000008432_3_99559834_99559863_p	STPG4	15	16	15.7845	16.7382	16.2614	0	0	0	0	0	0	#NUM!	36	52	40.2492	50.9494	45.5993	2.80415	1.48756
ENSSSCG00000026991_6_152674430_152674459_m	LURAP1	15	26	15.7845	27.1995	21.492	45	40	46.9239	40.8248	43.8744	2.04142	1.02958	43	44	48.0755	43.111	45.5932	2.1214	1.08502
ENSSSCG00000001024_7_4858125_4858154_p	RIOK1	33	43	34.726	44.9838	39.8549	0	0	0	0	0	0	#NUM!	43	44	48.0755	43.111	45.5932	1.14398	0.194062
ENSSSCG00000011735_13_112806591_112806620_p	SI	19	21	19.9937	21.9689	20.9813	152	163	158.498	166.361	162.43	7.74165	2.95264	42	45	46.9574	44.0908	45.5241	2.16975	1.11753
ENSSSCG00000021106_X_47917779_47917808_m	GRIPAP1	36	40	37.8829	41.8454	39.8642	81	87	84.463	88.794	86.6285	2.17309	1.11975	42	45	46.9574	44.0908	45.5241	1.14198	0.191539
ENSSSCG00000017230_12_6432065_6432094_p	TMEM104	14	15	14.7322	15.692	15.2121	25	27	26.0688	27.5568	26.8128	1.76259	0.817699	47	39	52.5476	38.212	45.3798	2.98313	1.57683
ENSSSCG00000027965_13_211406713_211406742_m	ENSSSCG00000027965	74	96	77.8704	100.429	89.1497	162	155	168.926	158.196	163.561	1.83468	0.875528	44	42	49.1935	41.1514	45.1725	0.506703	-0.980787
ENSSSCG00000017429_12_21193702_21193731_m	P3H4	118	135	124.172	141.228	132.7	303	279	315.954	284.753	300.354	2.2634	1.17849	35	52	39.1312	50.9494	45.0403	0.339414	-1.55888
ENSSSCG00000000366_5_22752797_22752826_m	DNAJC14	18	20	18.9414	20.9227	19.9321	95	78	99.0616	79.6084	89.335	4.48197	2.16413	49	36	54.7837	35.2727	45.0282	2.25908	1.17574
ENSSSCG00000017863_12_51559471_51559500_m	TRPV1	90	93	94.7072	97.2906	95.9989	0	0	0	0	0	0	#NUM!	41	45	45.8394	44.0908	44.9651	0.468392	-1.09421
ENSSSCG00000017356_12_19223868_19223897_m	FAM171A2	103	100	108.387	104.614	106.5	0	0	0	0	0	0	#NUM!	48	37	53.6656	36.2524	44.959	0.422149	-1.24418
ENSSSCG00000001657_7_43614865_43614894_p	CUL7	25	27	26.3076	28.2457	27.2766	41	52	42.7529	53.0723	47.9126	1.75654	0.81274	33	54	36.8951	52.909	44.9021	1.64617	0.719117
ENSSSCG00000001801_7_57366154_57366183_m	BTBD1	78	56	82.0796	58.5836	70.3316	103	106	107.404	108.186	107.795	1.53266	0.616041	40	46	44.7214	45.0706	44.896	0.638347	-0.647587
ENSSSCG00000011367_13_34827217_34827246_p	ARIH2	20	36	21.0461	37.6609	29.3535	219	207	228.363	211.268	219.816	7.48858	2.90469	37	49	41.3673	48.01	44.6886	1.52243	0.606377
ENSSSCG00000021428_2_137747498_137747527_p	ADAMTS19	366	367	385.143	383.932	384.537	0	0	0	0	0	0	#NUM!	37	49	41.3673	48.01	44.6886	0.116214	-3.10514
ENSSSCG00000016117_15_117869605_117869634_p	CARF	28	27	29.4645	28.2457	28.8551	426	399	444.213	407.228	425.72	14.7537	3.88301	44	41	49.1935	40.1716	44.6826	1.54852	0.630887
ENSSSCG00000028928_2_159325420_159325449_p	ENSSSCG00000028928	43	50	45.249	52.3068	48.7779	0	0	0	0	0	0	#NUM!	44	41	49.1935	40.1716	44.6826	0.916041	-0.126516
ENSSSCG00000005103_1_212702747_212702776_m	DET1	24	18	25.2553	18.8304	22.0429	0	0	0	0	0	0	#NUM!	41	44	45.8394	43.111	44.4752	2.01767	1.01269
ENSSSCG00000016644_18_35650782_35650811_p	STIP1	29	30	30.5168	31.3841	30.9504	0	0	0	0	0	0	#NUM!	32	54	35.7771	52.909	44.343	1.43271	0.518748
ENSSSCG00000000487_5_35833788_35833817_m	SLC35E3	21	15	22.0984	15.692	18.8952	0	0	0	0	0	0	#NUM!	39	46	43.6033	45.0706	44.337	2.34647	1.23049
ALDBSSCT0000002331_167_196_p	ENSSSCG00000039183	19	21	19.9937	21.9689	20.9813	93	90	96.976	91.8559	94.416	4.50001	2.16993	38	47	42.4853	46.0504	44.2678	2.10987	1.07716
ENSSSCG00000004614_1_130429723_130429752_m	UNC13C	24	23	25.2553	24.0611	24.6582	62	57	64.6507	58.1754	61.413	2.49057	1.31648	36	49	40.2492	48.01	44.1296	1.78965	0.83968
ENSSSCG00000024781_3_114889142_114889171_m	CAPN14	193	171	203.094	178.889	190.992	194	233	202.294	237.805	220.049	1.15214	0.204317	43	41	48.0755	40.1716	44.1235	0.231023	-2.11389
ENSSSCG00000000674_5_66054840_66054869_m	C1RL	287	281	302.011	293.964	297.987	77	61	80.292	62.2579	71.2749	0.239188	-2.06379	43	41	48.0755	40.1716	44.1235	0.148072	-2.75563
ENSSSCG00000011978_13_170522056_170522085_p	CPOX	53	55	55.772	57.5375	56.6548	240	265	250.261	270.464	260.363	4.5956	2.20025	42	42	46.9574	41.1514	44.0544	0.777595	-0.36291
ENSSSCG00000004548_1_118033243_118033272_p	PIF1	106	100	111.544	104.614	108.079	0	0	0	0	0	0	#NUM!	42	42	46.9574	41.1514	44.0544	0.407614	-1.29472
ENSSSCT00000031332_15_44_p	MISP3	4	10	4.20921	10.4614	7.33528	25	23	26.0688	23.4743	24.7716	3.37704	1.75576	27	59	30.1869	57.808	43.9974	5.99806	2.58449
ENSSSCG00000009836_14_34967843_34967872_p	ENSSSCG00000009836	91	90	95.7595	94.1522	94.9559	388	437	404.588	446.011	425.3	4.47892	2.16315	41	43	45.8394	42.1312	43.9853	0.463218	-1.11024
ENSSSCG00000009332_11_7431447_7431476_p	TEX26	33	34	34.726	35.5686	35.1473	157	142	163.712	144.928	154.32	4.39067	2.13444	26	60	29.0689	58.7878	43.9283	1.24983	0.321737
ENSSSCG00000014557_2_162191628_162191657_m	RIC8A	8	7	8.41842	7.32295	7.87069	145	143	151.199	145.949	148.574	18.8769	4.23855	33	52	36.8951	50.9494	43.9223	5.58049	2.48039
ENSSSCG00000015872_15_70863012_70863041_m	GPD2	8	11	8.41842	11.5075	9.96296	47	54	49.0094	55.1135	52.0615	5.2255	2.38557	39	45	43.6033	44.0908	43.8471	4.40101	2.13783
ENSSSCG00000010588_14_123534317_123534346_p	ARL3	44	53	46.3013	55.4452	50.8733	86	98	89.6768	100.021	94.8488	1.86441	0.898722	36	48	40.2492	47.0302	43.6397	0.857813	-0.221266
ENSSSCG00000029985_2_83156640_83156669_m	ARL10	59	44	62.0859	46.03	54.0579	61	63	63.6079	64.2991	63.9535	1.18306	0.242518	50	32	55.9017	31.3535	43.6276	0.807053	-0.309265
ENSSSCG00000016296_JH118488.1_54861_54890_m	NGEF	33	44	34.726	46.03	40.378	96	110	100.104	112.268	106.186	2.62981	1.39496	42	41	46.9574	40.1716	43.5645	1.07892	0.109585
ENSSSCG00000011405_13_35986016_35986045_m	HYAL2	14	16	14.7322	16.7382	15.7352	60	76	62.5652	77.5672	70.0662	4.45283	2.15472	47	35	52.5476	34.2929	43.4202	2.75943	1.46437
ENSSSCG00000026261_6_43284060_43284089_m	FBXO17	25	32	26.3076	33.4763	29.892	9	11	9.38478	11.2268	10.3058	0.344768	-1.5363	39	44	43.6033	43.111	43.3572	1.45046	0.536513
ENSSSCG00000013600_2_71253085_71253114_m	RAB11B	25	30	26.3076	31.3841	28.8458	353	355	368.092	362.32	365.206	12.6606	3.66228	45	37	50.3115	36.2524	43.282	1.50046	0.585405
ENSSSCG00000028677_13_166990153_166990182_m	ENSSSCG00000028677	39	25	41.0398	26.1534	33.5966	539	505	562.044	515.413	538.729	16.0352	4.00317	36	47	40.2492	46.0504	43.1498	1.28435	0.361039
ENSSSCG00000005266_1_252540111_252540140_p	TMC1	66	77	69.452	80.5525	75.0022	10	10	10.4275	10.2062	10.3169	0.137554	-2.86193	43	39	48.0755	38.212	43.1438	0.575233	-0.797782
ENSSSCG00000006344_4_95883635_95883664_m	ENSSSCG00000006344	23	33	24.203	34.5225	29.3627	29	28	30.2398	28.5774	29.4086	1.00156	0.00225309	49	32	54.7837	31.3535	43.0686	1.46678	0.55265
ENSSSCG00000004548_1_118033239_118033268_m	PIF1	95	107	99.9687	111.937	105.953	0	0	0	0	0	0	#NUM!	34	49	38.0132	48.01	43.0116	0.405951	-1.30062
ENSSSCG00000012029_13_203136500_203136529_m	BACH1	15	13	15.7845	13.5998	14.6922	0	0	0	0	0	0	#NUM!	41	41	45.8394	40.1716	43.0055	2.92711	1.54948
ENSSSCG00000011903_13_150201370_150201399_p	ENSSSCG00000011903	7	1	7.36612	1.04614	4.20613	82	83	85.5058	84.7115	85.1086	20.2344	4.33874	39	43	43.6033	42.1312	42.8673	10.1916	3.34931
ENSSSCG00000017160_12_2592783_2592812_m	CBX4	46	50	48.4059	52.3068	50.3564	261	226	272.159	230.66	251.409	4.99261	2.31979	38	44	42.4853	43.111	42.7982	0.849906	-0.234625
ENSSSCG00000004070_1_14118343_14118372_p	SCAF8	62	62	65.2428	64.8604	65.0516	0	0	0	0	0	0	#NUM!	38	44	42.4853	43.111	42.7982	0.657911	-0.604036
ENSSSCG00000024310_7_4055327_4055356_p	F13A1	25	31	26.3076	32.4302	29.3689	167	151	174.14	154.114	164.127	5.58846	2.48245	37	45	41.3673	44.0908	42.729	1.45491	0.540928
ENSSSCG00000012201_X_28636443_28636472_p	CXorf21	42	31	44.1967	32.4302	38.3135	37	33	38.5819	33.6805	36.1312	0.943041	-0.084607	36	46	40.2492	45.0706	42.6599	1.11344	0.15503
ENSSSCG00000025563_2_160645338_160645367_p	ENSSSCG00000025563	320	329	336.737	344.179	340.458	34	56	35.4536	57.1548	46.3042	0.136006	-2.87826	34	48	38.0132	47.0302	42.5217	0.124896	-3.00121
ENSSSCG00000007263_17_41808035_41808064_m	ENSSSCG00000007263	38	32	39.9875	33.4763	36.7319	48	44	50.0522	44.9073	47.4797	1.2926	0.370277	41	40	45.8394	39.1918	42.5156	1.15746	0.210958
ENSSSCG00000025563_2_160645339_160645368_p	ENSSSCG00000025563	302	321	317.795	335.81	326.802	41	50	42.7529	51.031	46.892	0.143487	-2.80101	40	41	44.7214	40.1716	42.4465	0.129884	-2.9447
ENSSSCG00000003901_6_152548110_152548139_m	FAAH	46	50	48.4059	52.3068	50.3564	24	58	25.0261	59.196	42.111	0.836261	-0.257975	32	50	35.7771	48.9898	42.3834	0.84167	-0.248673
ENSSSCG00000024783_1_141612263_141612292_m	SPG11	42	37	44.1967	38.707	41.4519	2	1	2.08551	1.02062	1.55306	0.0374667	-4.73825	39	42	43.6033	41.1514	42.3774	1.02233	0.0318573
ENSSSCG00000003333_6_57987520_57987549_p	C1QTNF12	9	17	9.47072	17.7843	13.6275	0	0	0	0	0	0	#NUM!	45	35	50.3115	34.2929	42.3022	3.10418	1.63421
ENSSSCG00000017746_12_44886459_44886488_p	UTP6	37	38	38.9352	39.7532	39.3442	20	27	20.8551	27.5568	24.2059	0.615235	-0.700791	35	46	39.1312	45.0706	42.1009	1.07007	0.097701
ENSSSCG00000022543_9_90143217_90143246_m	VWDE	138	116	145.218	121.352	133.285	44	45	45.8811	45.9279	45.9045	0.34441	-1.5378	40	40	44.7214	39.1918	41.9566	0.314789	-1.66754
ENSSSCG00000027041_13_170501274_170501303_p	ENSSSCG00000027041	53	55	55.772	57.5375	56.6548	88	100	91.7623	102.062	96.9122	1.71057	0.774481	38	42	42.4853	41.1514	41.8184	0.738126	-0.43806
ALDBSSCT0000008302_57_86_m	RAB3IP	67	59	70.5043	61.722	66.1131	98	104	102.19	106.145	104.167	1.57559	0.655892	44	35	49.1935	34.2929	41.7432	0.63139	-0.663397
ENSSSCG00000017584_12_26374933_26374962_p	PPP1R9B	5	15	5.26151	15.692	10.4768	0	0	0	0	0	0	#NUM!	40	39	44.7214	38.212	41.4667	3.95796	1.98476
ENSSSCG00000023899_2_61908729_61908758_p	NOTCH3	41	41	43.1444	42.8916	43.018	146	132	152.242	134.722	143.482	3.33539	1.73786	25	56	27.9508	54.8686	41.4097	0.962614	-0.0549709
ENSSSCG00000016173_15_130326861_130326890_m	ATIC	13	17	13.6799	17.7843	15.7321	25	23	26.0688	23.4743	24.7716	1.57458	0.654971	38	41	42.4853	40.1716	41.3285	2.62701	1.39342
ENSSSCG00000020988_6_49361080_49361109_p	ZNF114	57	53	59.9812	55.4452	57.7132	19	9	19.8123	9.18559	14.4989	0.251224	-1.99295	30	50	33.541	48.9898	41.2654	0.715008	-0.483969
ALDBSSCT0000003609_43_72_m	GNG4	74	87	77.8704	91.0138	84.4421	146	151	152.242	154.114	153.178	1.814	0.859173	44	34	49.1935	33.3131	41.2533	0.488539	-1.03345
ENSSSCG00000000640_5_64347698_64347727_p	KLRK1	9	3	9.47072	3.13841	6.30457	94	81	98.0188	82.6703	90.3445	14.33	3.84097	36	43	40.2492	42.1312	41.1902	6.5334	2.70783
ENSSSCG00000002314_7_99860802_99860831_m	SMOC1	301	258	316.743	269.903	293.323	0	0	0	0	0	0	#NUM!	35	44	39.1312	43.111	41.1211	0.14019	-2.83454
ENSSSCG00000003908_6_152705160_152705189_m	TSPAN1	30	23	31.5691	24.0611	27.8151	169	185	176.225	188.815	182.52	6.56191	2.71411	41	37	45.8394	36.2524	41.0459	1.47567	0.561371
ENSSSCG00000016493_18_8778217_8778246_m	ENSSSCG00000016493	133	126	139.956	131.813	135.885	69	72	71.95	73.4847	72.7173	0.53514	-0.902012	41	37	45.8394	36.2524	41.0459	0.302064	-1.72707
ENSSSCG00000006866_4_129522759_129522788_p	DBT	41	57	43.1444	59.6297	51.3871	0	0	0	0	0	0	#NUM!	33	46	36.8951	45.0706	40.9829	0.797533	-0.326385
ENSSSCG00000015379_9_99840831_99840860_p	DNAH11	40	30	42.0921	31.3841	36.7381	45	50	46.9239	51.031	48.9775	1.33315	0.414842	40	38	44.7214	37.2322	40.9768	1.11538	0.157531
ENSSSCG00000000005_5_497053_497082_p	CDPF1	27	14	28.4122	14.6459	21.529	66	54	68.8217	55.1135	61.9676	2.87833	1.52523	32	47	35.7771	46.0504	40.9137	1.9004	0.926302
ENSSSCG00000022331_X_129621695_129621724_p	FGF13	12	8	12.6276	8.36909	10.4984	281	292	293.014	298.021	295.517	28.1489	4.81501	38	40	42.4853	39.1918	40.8386	3.89	1.95977
ENSSSCG00000002809_6_17775049_17775078_m	TEPP	65	50	68.3997	52.3068	60.3532	59	56	61.5224	57.1548	59.3386	0.983189	-0.02446	38	40	42.4853	39.1918	40.8386	0.676659	-0.563499
ENSSSCG00000015514_9_130583964_130583993_p	ENSSSCG00000015514	32	39	33.6737	40.7993	37.2365	0	0	0	0	0	0	#NUM!	38	40	42.4853	39.1918	40.8386	1.09674	0.133215
ENSSSCG00000014223_2_125180048_125180077_p	COMMD10	93	81	97.8641	84.737	91.3006	49	43	51.0949	43.8867	47.4908	0.520159	-0.942976	42	35	46.9574	34.2929	40.6251	0.44496	-1.16825
ENSSSCG00000026246_1_57378392_57378421_m	B3GAT2	6	6	6.31382	6.27681	6.29531	1	0	1.04275	0	0.521377	0.0828198	-3.59388	34	44	38.0132	43.111	40.5621	6.44322	2.68778
ALDBSSCT0000003396_156_185_m	CYYR1	470	475	494.582	496.914	495.748	122	126	127.216	128.598	127.907	0.258008	-1.95451	41	36	45.8394	35.2727	40.556	0.0818077	-3.61162
ENSSSCG00000001752_7_52802455_52802484_p	CHRNA3	145	145	152.584	151.69	152.137	13	14	13.5558	14.2887	13.9222	0.0915113	-3.44991	41	36	45.8394	35.2727	40.556	0.266576	-1.90738
ENSSSCG00000008171_3_55922668_55922697_m	NPAS2	40	47	42.0921	49.1684	45.6302	71	89	74.0355	90.8352	82.4354	1.80659	0.853273	32	46	35.7771	45.0706	40.4238	0.8859	-0.174784
ENSSSCG00000026260_13_139922130_139922159_p	ATP13A5	66	88	69.452	92.0599	80.756	57	49	59.4369	50.0104	54.7237	0.677643	-0.561404	39	38	43.6033	37.2322	40.4178	0.500493	-0.998578
ALDBSSCT0000011877_126_155_p	NF2	43	41	45.249	42.8916	44.0703	0	0	0	0	0	0	#NUM!	39	38	43.6033	37.2322	40.4178	0.917121	-0.124816
ENSSSCG00000009776_14_31262477_31262506_p	SBNO1	45	53	47.3536	55.4452	51.3994	38	37	39.6246	37.763	38.6938	0.752806	-0.409649	38	39	42.4853	38.212	40.3487	0.785003	-0.349231
ENSSSCG00000007527_17_66847465_66847494_p	EDN3	32	33	33.6737	34.5225	34.0981	149	144	155.37	146.969	151.17	4.43338	2.14841	37	40	41.3673	39.1918	40.2795	1.18128	0.240357
ENSSSCG00000026592_8_31644626_31644655_p	TLR6	19	26	19.9937	27.1995	23.5966	74	66	77.1637	67.361	72.2624	3.0624	1.61466	29	49	32.423	48.01	40.2165	1.70433	0.769206
ENSSSCG00000005367_1_267530974_267531003_p	TSTD2	30	29	31.5691	30.3379	30.9535	175	176	182.482	179.629	181.056	5.84927	2.54826	36	41	40.2492	40.1716	40.2104	1.29906	0.377467
ENSSSCG00000024097_4_135225079_135225108_p	ENSSSCG00000024097	48	50	50.5105	52.3068	51.4087	108	130	112.617	132.681	122.649	2.38577	1.25445	41	35	45.8394	34.2929	40.0661	0.779365	-0.359628
ALDBSSCT0000004447_137_166_m	SORBS2	46	49	48.4059	51.2607	49.8333	41	29	42.7529	29.598	36.1754	0.725929	-0.462099	41	35	45.8394	34.2929	40.0661	0.804003	-0.314727
ENSSSCG00000002515_7_128672366_128672395_m	SLC25A47	43	56	45.249	58.5836	51.9163	46	57	47.9666	58.1754	53.071	1.02224	0.0317364	33	44	36.8951	43.111	40.0031	0.77053	-0.376077
ENSSSCG00000023666_14_16207774_16207803_m	CTSB	75	70	78.9227	73.2295	76.0761	93	93	96.976	94.9177	95.9469	1.2612	0.334793	39	37	43.6033	36.2524	39.9279	0.524841	-0.930047
ENSSSCG00000027148_13_149168841_149168870_p	STXBP5L	75	95	78.9227	99.3829	89.1528	46	52	47.9666	53.0723	50.5195	0.566662	-0.819441	39	37	43.6033	36.2524	39.9279	0.447859	-1.15888
ENSSSCG00000027444_17_57271818_57271847_m	STAU1	39	46	41.0398	48.1222	44.581	247	248	257.56	253.114	255.337	5.72748	2.5179	31	46	34.6591	45.0706	39.8648	0.894211	-0.161313
ENSSSCG00000014114_2_90128697_90128726_p	PAPD4	52	39	54.7197	40.7993	47.7595	0	0	0	0	0	0	#NUM!	38	38	42.4853	37.2322	39.8588	0.834572	-0.260891
ENSSSCG00000016670_18_45805014_45805043_p	PPP1R17	62	40	65.2428	41.8454	53.5441	96	92	100.104	93.8971	97.0007	1.8116	0.857268	36	40	40.2492	39.1918	39.7205	0.741828	-0.430843
ENSSSCG00000009011_8_80711965_80711994_p	FHDC1	99	78	104.178	81.5986	92.8883	209	224	217.935	228.619	223.277	2.40372	1.26527	41	34	45.8394	33.3131	39.5762	0.426063	-1.23086
ENSSSCG00000015326_9_81366773_81366802_m	COL1A2	198	207	208.356	216.55	212.453	0	0	0	0	0	0	#NUM!	41	34	45.8394	33.3131	39.5762	0.186282	-2.42444
ENSSSCG00000000510_5_38396721_38396750_m	TMEM19	0	0	0	0	0	50	45	52.1377	45.9279	49.0328	#DIV/0!	#DIV/0!	33	43	36.8951	42.1312	39.5132	#DIV/0!	#DIV/0!
ENSSSCG00000011730_13_108066979_108067008_m	IL12A	107	87	112.596	91.0138	101.805	72	88	75.0782	89.8146	82.4464	0.809846	-0.304281	38	37	42.4853	36.2524	39.3689	0.386708	-1.37068
ENSSSCG00000011215_13_14292029_14292058_p	OXSM	30	38	31.5691	39.7532	35.6611	21	22	21.8978	22.4537	22.1757	0.621846	-0.68537	38	37	42.4853	36.2524	39.3689	1.10397	0.142703
ENSSSCG00000002670_6_4490298_4490327_p	USP10	20	23	21.0461	24.0611	22.5536	0	0	0	0	0	0	#NUM!	38	37	42.4853	36.2524	39.3689	1.74557	0.803698
ENSSSCG00000003133_6_49609060_49609089_m	GRIN2D	18	38	18.9414	39.7532	29.3473	188	156	196.038	159.217	177.627	6.05259	2.59755	29	47	32.423	46.0504	39.2367	1.33698	0.418976
ENSSSCG00000022292_GL892421.2_14047_14076_p	NPL	82	68	86.2888	71.1372	78.713	45	48	46.9239	48.9898	47.9568	0.609262	-0.714866	34	41	38.0132	40.1716	39.0924	0.496645	-1.00971
ENSSSCG00000007916_3_35039015_35039044_p	ENSSSCG00000007916	37	39	38.9352	40.7993	39.8672	23	19	23.9833	19.3918	21.6876	0.543994	-0.878336	34	41	38.0132	40.1716	39.0924	0.980564	-0.028316
ENSSSCG00000030478_5_93584767_93584796_p	MRPL42	23	30	24.203	31.3841	27.7935	99	109	103.233	111.248	107.24	3.85846	1.94802	33	42	36.8951	41.1514	39.0233	1.40404	0.489587
ENSSSCG00000001520_7_34656653_34656682_p	LEMD2	75	83	78.9227	86.8293	82.876	110	130	114.703	132.681	123.692	1.49249	0.577724	40	34	44.7214	33.3131	39.0172	0.47079	-1.08684
ENSSSCG00000012193_X_25398283_25398312_m	MAGEB10	97	78	102.073	81.5986	91.836	0	0	0	0	0	0	#NUM!	40	34	44.7214	33.3131	39.0172	0.424858	-1.23495
ENSSSCG00000013575_2_71872441_71872470_m	RETN	80	74	84.1842	77.414	80.7991	16	33	16.6841	33.6805	25.1823	0.311665	-1.68193	32	43	35.7771	42.1312	38.9542	0.482111	-1.05256
ENSSSCG00000006080_4_41832948_41832977_m	ERICH5	35	31	36.8306	32.4302	34.6304	30	16	31.2826	16.3299	23.8063	0.687438	-0.540698	32	43	35.7771	42.1312	38.9542	1.12485	0.169738
ENSSSCG00000028518_GL892859.2_98885_98914_m	ENSSSCG00000028518	46	49	48.4059	51.2607	49.8333	208	198	216.893	202.083	209.488	4.20377	2.07168	38	36	42.4853	35.2727	38.879	0.780181	-0.35812
ENSSSCG00000022911_GL896267.1_72698_72727_p	MMP14	191	198	200.99	207.135	204.062	0	0	0	0	0	0	#NUM!	37	37	41.3673	36.2524	38.8099	0.190186	-2.39452
ENSSSCG00000024108_12_49714350_49714379_p	SLC43A2	24	23	25.2553	24.0611	24.6582	164	194	171.012	198	184.506	7.48254	2.90353	34	40	38.0132	39.1918	38.6025	1.5655	0.646627
ENSSSCG00000017245_12_7937829_7937858_m	CDC42EP4	129	128	135.747	133.905	134.826	150	161	156.413	164.32	160.366	1.18943	0.250272	34	40	38.0132	39.1918	38.6025	0.286313	-1.80433
ENSSSCG00000026156_7_82934392_82934421_p	OR10G3	53	48	55.772	50.2145	52.9933	22	23	22.9406	23.4743	23.2074	0.437931	-1.19122	34	40	38.0132	39.1918	38.6025	0.728441	-0.457115
ENSSSCG00000027277_GL894036.2_21701_21730_m	TAOK1	54	59	56.8243	61.722	59.2732	96	80	100.104	81.6497	90.877	1.53319	0.616536	38	35	42.4853	34.2929	38.3891	0.647664	-0.626684
ENSSSCG00000008607_3_127520618_127520647_p	ENSSSCG00000008607	20	21	21.0461	21.9689	21.5075	88	79	91.7623	80.629	86.1957	4.00771	2.00278	30	44	33.541	43.111	38.326	1.78199	0.833488
ENSSSCG00000028999_15_157433649_157433678_p	ENSSSCG00000028999	28	33	29.4645	34.5225	31.9935	0	0	0	0	0	0	#NUM!	37	36	41.3673	35.2727	38.32	1.19774	0.260318
ENSSSCG00000013915_2_58853706_58853735_m	CRTC1	55	53	57.8766	55.4452	56.6609	0	0	0	0	0	0	#NUM!	35	38	39.1312	37.2322	38.1817	0.673863	-0.569472
ENSSSCG00000008006_3_41399198_41399227_p	FBXL16	74	65	77.8704	67.9988	72.9346	20	21	20.8551	21.433	21.144	0.289904	-1.78635	33	40	36.8951	39.1918	38.0435	0.521611	-0.938954
ENSSSCG00000002264_7_92415923_92415952_m	ST8SIA2	80	56	84.1842	58.5836	71.3839	30	21	31.2826	21.433	26.3578	0.36924	-1.43737	39	33	43.6033	32.3333	37.9683	0.531889	-0.910804
ENSSSCG00000017433_12_21339596_21339625_p	KRT14	118	103	124.172	107.752	115.962	96	79	100.104	80.629	90.3667	0.779279	-0.359787	31	42	34.6591	41.1514	37.9052	0.326877	-1.61318
ENSSSCG00000015455_9_120463947_120463976_p	CUL1	76	88	79.975	92.0599	86.0175	14	21	14.5985	21.433	18.0158	0.209443	-2.25537	38	34	42.4853	33.3131	37.8992	0.440599	-1.18246
ENSSSCG00000007095_17_30213056_30213085_p	POLR3F	118	119	124.172	124.49	124.331	0	0	0	0	0	0	#NUM!	29	44	32.423	43.111	37.767	0.303762	-1.71899
ENSSSCG00000027407_6_50960273_50960302_p	MYH14	32	42	33.6737	43.9377	38.8057	178	179	185.61	182.691	184.151	4.74545	2.24655	27	46	30.1869	45.0706	37.6288	0.969671	-0.0444324
ENSSSCG00000024023_15_16072864_16072893_p	HNMT	84	70	88.3934	73.2295	80.8115	147	162	153.285	165.341	159.313	1.97141	0.979229	34	38	38.0132	37.2322	37.6227	0.465561	-1.10296
ENSSSCG00000014119_2_90660899_90660928_m	SERINC5	46	47	48.4059	49.1684	48.7871	0	0	0	0	0	0	#NUM!	34	38	38.0132	37.2322	37.6227	0.77116	-0.374898
ENSSSCG00000004935_1_181100484_181100513_p	HACD3	42	43	44.1967	44.9838	44.5903	0	0	0	0	0	0	#NUM!	34	38	38.0132	37.2322	37.6227	0.843742	-0.245126
ENSSSCG00000024145_12_37062160_37062189_p	PRR11	7	5	7.36612	5.23068	6.2984	0	0	0	0	0	0	#NUM!	41	30	45.8394	29.3939	37.6166	5.97241	2.57831
ENSSSCG00000008013_3_41635919_41635948_m	IGFALS	83	68	87.3411	71.1372	79.2392	74	55	77.1637	56.1341	66.6489	0.841111	-0.249632	33	39	36.8951	38.212	37.5536	0.473927	-1.07726
ENSSSCG00000013356_2_43382114_43382143_p	ENSSSCG00000037504	34	42	35.7783	43.9377	39.858	50	54	52.1377	55.1135	53.6256	1.34542	0.428052	33	39	36.8951	38.212	37.5536	0.942184	-0.0859186
ENSSSCG00000030126_7_28811990_28812019_m	ENSSSCG00000033414	48	40	50.5105	41.8454	46.178	53	41	55.2659	41.8454	48.5557	1.05149	0.0724352	32	40	35.7771	39.1918	37.4845	0.811739	-0.300912
ENSSSCG00000009627_14_7334724_7334753_p	ENSSSCG00000009627	60	54	63.1382	56.4913	59.8147	0	0	0	0	0	0	#NUM!	32	40	35.7771	39.1918	37.4845	0.626676	-0.674208
ENSSSCG00000024421_9_3484412_3484441_m	ENSSSCG00000024421	133	130	139.956	135.998	137.977	25	37	26.0688	37.763	31.9159	0.231313	-2.11208	31	41	34.6591	40.1716	37.4153	0.271171	-1.88273
ENSSSCG00000009354_11_12359240_12359269_p	CCNA1	69	75	72.6089	78.4602	75.5345	13	18	13.5558	18.3712	15.9635	0.21134	-2.24236	38	33	42.4853	32.3333	37.4093	0.495261	-1.01374
ENSSSCG00000002712_6_12297735_12297764_m	LDHD	17	25	17.8891	26.1534	22.0213	264	280	275.287	285.774	280.53	12.7391	3.67119	29	43	32.423	42.1312	37.2771	1.69278	0.759392
ALDBSSCT0000005673_8_37_p	ASB15	28	25	29.4645	26.1534	27.8089	21	19	21.8978	19.3918	20.6448	0.74238	-0.42977	36	35	40.2492	34.2929	37.271	1.34025	0.422507
ALDBSSCT0000009052_98_127_p	CELF4	419	437	440.915	457.161	449.038	101	112	105.318	114.31	109.814	0.244553	-2.03178	42	28	46.9574	27.4343	37.1959	0.0828345	-3.59362
ALDBSSCT0000009052_96_125_m	CELF4	419	437	440.915	457.161	449.038	101	112	105.318	114.31	109.814	0.244553	-2.03178	42	28	46.9574	27.4343	37.1959	0.0828345	-3.59362
ENSSSCG00000008171_3_55893664_55893693_p	NPAS2	41	42	43.1444	43.9377	43.5411	297	292	309.698	298.021	303.859	6.97869	2.80296	27	45	30.1869	44.0908	37.1389	0.852962	-0.229447
ENSSSCG00000003976_6_157496779_157496808_p	NFYC	51	54	53.6674	56.4913	55.0794	0	0	0	0	0	0	#NUM!	33	38	36.8951	37.2322	37.0637	0.672914	-0.571506
ENSSSCG00000022224_7_42710694_42710723_m	TAF8	15	5	15.7845	5.23068	10.5076	0	0	0	0	0	0	#NUM!	25	47	27.9508	46.0504	37.0006	3.52132	1.81612
ENSSSCG00000010238_14_77556520_77556549_m	HNRNPH3	12	19	12.6276	19.8766	16.2521	310	281	323.253	286.794	305.024	18.7683	4.23022	32	39	35.7771	38.212	36.9946	2.27629	1.18669
ENSSSCG00000017381_12_20298777_20298806_p	CNTNAP1	8	3	8.41842	3.13841	5.77841	0	0	0	0	0	0	#NUM!	32	39	35.7771	38.212	36.9946	6.4022	2.67857
ENSSSCG00000007574_3_3634345_3634374_m	SDK1	44	43	46.3013	44.9838	45.6426	0	0	0	0	0	0	#NUM!	39	31	43.6033	30.3737	36.9885	0.810395	-0.303303
ENSSSCG00000015411_9_112961330_112961359_m	PTPN12	39	50	41.0398	52.3068	46.6733	0	0	0	0	0	0	#NUM!	39	31	43.6033	30.3737	36.9885	0.792498	-0.335521
ENSSSCG00000002310_7_99502707_99502736_m	CCDC177	10	13	10.523	13.5998	12.0614	227	219	236.705	223.516	230.11	19.0783	4.25386	31	40	34.6591	39.1918	36.9254	3.06146	1.61422
ENSSSCG00000027338_3_120590638_120590667_m	ENSSSCG00000008576	32	32	33.6737	33.4763	33.575	47	48	49.0094	48.9898	48.9996	1.45941	0.545382	31	40	34.6591	39.1918	36.9254	1.09979	0.137227
ENSSSCG00000007332_17_45879083_45879112_m	GHRH	38	52	39.9875	54.3991	47.1933	0	0	0	0	0	0	#NUM!	37	33	41.3673	32.3333	36.8503	0.780837	-0.356907
ENSSSCG00000002795_6_23756899_23756928_p	CDH11	40	33	42.0921	34.5225	38.3073	23	21	23.9833	21.433	22.7082	0.59279	-0.754407	29	42	32.423	41.1514	36.7872	0.960319	-0.0584149
ENSSSCG00000001065_7_12921607_12921636_m	ATXN1	40	40	42.0921	41.8454	41.9688	91	72	94.8905	73.4847	84.1876	2.00596	1.00429	36	34	40.2492	33.3131	36.7811	0.876393	-0.19035
ENSSSCG00000010927_10_29144938_29144967_m	SYT2	76	79	79.975	82.6447	81.3099	0	0	0	0	0	0	#NUM!	36	34	40.2492	33.3131	36.7811	0.452358	-1.14446
ENSSSCG00000014971_9_32148203_32148232_m	MAML2	37	41	38.9352	42.8916	40.9134	27	23	28.1543	23.4743	25.8143	0.63095	-0.664402	35	35	39.1312	34.2929	36.712	0.897311	-0.15632
ENSSSCG00000011558_13_73232512_73232541_p	JAGN1	52	59	54.7197	61.722	58.2209	16	17	16.6841	17.3506	17.0173	0.292289	-1.77453	35	35	39.1312	34.2929	36.712	0.630565	-0.665284
ALDBSSCT0000008827_111_140_m	C19orf47	944	988	993.374	1033.58	1013.48	48	46	50.0522	46.9486	48.5004	0.0478554	-4.38518	34	36	38.0132	35.2727	36.6429	0.0361556	-4.78964
ENSSSCG00000007422_17_53642412_53642441_p	DNTTIP1	68	75	71.5566	78.4602	75.0084	17	19	17.7268	19.3918	18.5593	0.24743	-2.01491	26	45	29.0689	44.0908	36.5798	0.487677	-1.036
ENSSSCG00000021761_10_36741783_36741812_p	UBAP1	20	27	21.0461	28.2457	24.6459	33	22	34.4109	22.4537	28.4323	1.15363	0.206183	33	37	36.8951	36.2524	36.5738	1.48397	0.569465
ENSSSCG00000008648_3_137683229_137683258_m	RSAD2	59	61	62.0859	63.8143	62.9501	18	19	18.7696	19.3918	19.0807	0.303108	-1.7221	33	37	36.8951	36.2524	36.5738	0.580997	-0.783398
ENSSSCG00000012562_X_102698140_102698169_m	NCBP2L	32	35	33.6737	36.6148	35.1442	0	0	0	0	0	0	#NUM!	33	37	36.8951	36.2524	36.5738	1.04068	0.0575226
ENSSSCG00000003212_6_51079166_51079195_m	NAPSA	38	35	39.9875	36.6148	38.3011	82	81	85.5058	82.6703	84.088	2.19545	1.13451	32	38	35.7771	37.2322	36.5047	0.953096	-0.0693059
ENSSSCG00000015793_15_53242325_53242354_m	UFSP2	33	37	34.726	38.707	36.7165	27	19	28.1543	19.3918	23.7731	0.647476	-0.627101	30	40	33.541	39.1918	36.3664	0.990465	-0.0138215
ENSSSCG00000005287_1_257810017_257810046_p	PSAT1	5	7	5.26151	7.32295	6.29223	0	0	0	0	0	0	#NUM!	30	40	33.541	39.1918	36.3664	5.77958	2.53096
ENSSSCG00000026932_X_16298509_16298538_m	RS1	45	61	47.3536	63.8143	55.5839	187	171	194.995	174.526	184.76	3.32399	1.73292	37	32	41.3673	31.3535	36.3604	0.654152	-0.612302
ENSSSCG00000012579_X_105159165_105159194_p	ENSSSCG00000012579	22	28	23.1507	29.2918	26.2212	32	32	33.3681	32.6599	33.014	1.25906	0.332342	37	32	41.3673	31.3535	36.3604	1.38668	0.471631
ENSSSCG00000014828_9_8987817_8987846_m	ENSSSCG00000014828	26	28	27.3599	29.2918	28.3258	70	61	72.9927	62.2579	67.6253	2.38741	1.25544	28	42	31.305	41.1514	36.2282	1.27898	0.354994
ENSSSCG00000025163_GL894032.2_26097_26126_p	RAB34	35	17	36.8306	17.7843	27.3074	18	22	18.7696	22.4537	20.6116	0.754798	-0.405838	28	42	31.305	41.1514	36.2282	1.32668	0.407818
ENSSSCG00000024231_JH118734.1_32671_32700_m	TLR4	129	145	135.747	151.69	143.718	1	0	1.04275	0	0.521377	0.00362777	-8.1067	33	36	36.8951	35.2727	36.0839	0.251074	-1.99382
ENSSSCG00000011652_13_84721931_84721960_p	STAG1	229	197	240.977	206.089	223.533	56	60	58.3942	61.2372	59.8157	0.267592	-1.90189	32	37	35.7771	36.2524	36.0148	0.161116	-2.63383
ENSSSCG00000017943_12_54908638_54908667_p	ACAP1	66	67	69.452	70.0911	69.7715	49	37	51.0949	37.763	44.4289	0.636777	-0.651139	32	37	35.7771	36.2524	36.0148	0.516181	-0.95405
ENSSSCG00000001435_7_28028762_28028791_m	AGPAT1	42	46	44.1967	48.1222	46.1595	9	10	9.38478	10.2062	9.79549	0.21221	-2.23644	32	37	35.7771	36.2524	36.0148	0.780225	-0.358038
ENSSSCG00000007733_3_16399166_16399195_m	ENSSSCG00000007733	13	21	13.6799	21.9689	17.8244	43	42	44.8384	42.8661	43.8522	2.46024	1.2988	29	40	32.423	39.1918	35.8074	2.0089	1.00641
ALDBSSCT0000006411_100_129_m	APC	188	184	197.833	192.489	195.161	220	151	229.406	154.114	191.76	0.982572	-0.0253646	27	42	30.1869	41.1514	35.6692	0.182768	-2.45191
ALDBSSCT0000006326_146_175_p	PRR36	37	24	38.9352	25.1073	32.0212	37	55	38.5819	56.1341	47.358	1.47896	0.56458	27	42	30.1869	41.1514	35.6692	1.11392	0.155649
ENSSSCG00000016665_18_43322865_43322894_p	BMPER	32	30	33.6737	31.3841	32.5289	0	0	0	0	0	0	#NUM!	31	37	34.6591	36.2524	35.4558	1.08998	0.124299
ENSSSCG00000025818_2_143649744_143649773_p	IL9	19	20	19.9937	20.9227	20.4582	161	144	167.883	146.969	157.426	7.69501	2.94392	38	29	42.4853	28.4141	35.4497	1.73278	0.793091
ENSSSCG00000012733_X_139108049_139108078_m	ENSSSCG00000012733	103	103	108.387	107.752	108.07	43	46	44.8384	46.9486	45.8935	0.424666	-1.2356	38	29	42.4853	28.4141	35.4497	0.328027	-1.60812
ENSSSCG00000030653_2_8449883_8449912_m	GANAB	13	15	13.6799	15.692	14.686	22	31	22.9406	31.6392	27.2899	1.85823	0.893927	37	30	41.3673	29.3939	35.3806	2.40914	1.26852
ENSSSCG00000016117_15_117869784_117869813_m	CARF	71	81	74.7135	84.737	79.7252	76	90	79.2492	91.8559	85.5526	1.07309	0.101774	36	31	40.2492	30.3737	35.3114	0.442914	-1.1749
ENSSSCG00000024927_6_78460764_78460793_p	STX12	29	19	30.5168	19.8766	25.1967	45	49	46.9239	50.0104	48.4672	1.92355	0.943774	36	31	40.2492	30.3737	35.3114	1.40143	0.486903
ENSSSCG00000017382_12_20327338_20327367_m	EZH1	44	28	46.3013	29.2918	37.7966	0	0	0	0	0	0	#NUM!	28	40	31.305	39.1918	35.2484	0.932582	-0.100697
ENSSSCG00000017385_12_20246800_20246829_p	PSME3	63	67	66.2951	70.0911	68.1931	0	0	0	0	0	0	#NUM!	34	33	38.0132	32.3333	35.1732	0.515789	-0.955148
ENSSSCG00000009879_14_41313879_41313908_m	TPCN1	66	58	69.452	60.6759	65.0639	17	13	17.7268	13.2681	15.4974	0.238188	-2.06983	25	43	27.9508	42.1312	35.041	0.538563	-0.892812
ENSSSCG00000025131_7_72968907_72968936_p	GPR33	102	66	107.335	69.045	88.1899	254	242	264.859	246.99	255.925	2.90197	1.53703	32	35	35.7771	34.2929	35.035	0.397267	-1.33182
ENSSSCG00000006763_4_116880847_116880876_m	BCL2L15	20	29	21.0461	30.3379	25.692	60	50	62.5652	51.031	56.7981	2.21073	1.14452	32	35	35.7771	34.2929	35.035	1.36365	0.447477
ENSSSCG00000004544_1_117682903_117682932_p	SPG21	73	62	76.8181	64.8604	70.8393	52	46	54.2232	46.9486	50.5859	0.714094	-0.485815	31	36	34.6591	35.2727	34.9659	0.493594	-1.0186
ENSSSCG00000003258_6_53170166_53170195_m	TARM1	39	35	41.0398	36.6148	38.8273	42	30	43.7956	30.6186	37.2071	0.958273	-0.0614914	31	36	34.6591	35.2727	34.9659	0.900549	-0.151124
ENSSSCG00000024421_9_3484411_3484440_m	ENSSSCG00000024421	109	111	114.701	116.121	115.411	39	30	40.6674	30.6186	35.643	0.308835	-1.69509	30	37	33.541	36.2524	34.8967	0.302369	-1.72562
ENSSSCG00000002764_6_26131595_26131624_p	SMPD3	17	19	17.8891	19.8766	18.8829	17	20	17.7268	20.4124	19.0696	1.00989	0.0141979	30	37	33.541	36.2524	34.8967	1.84806	0.886015
ENSSSCG00000005717_1_305461498_305461527_m	UCK1	35	25	36.8306	26.1534	31.492	128	113	133.472	115.33	124.401	3.95025	1.98194	29	38	32.423	37.2322	34.8276	1.10592	0.145247
ENSSSCG00000009347_11_9381615_9381644_p	KL	57	51	59.9812	53.3529	56.6671	0	0	0	0	0	0	#NUM!	35	31	39.1312	30.3737	34.7524	0.613274	-0.705397
ALDBSSCT0000005394_97_126_m	KCNG1	12	17	12.6276	17.7843	15.206	33	40	34.4109	40.8248	37.6178	2.47389	1.30678	34	32	38.0132	31.3535	34.6833	2.2809	1.1896
ENSSSCG00000015535_9_133595960_133595989_p	QSOX1	95	82	99.9687	85.7831	92.8759	158	138	164.755	140.846	152.8	1.64521	0.718271	26	41	29.0689	40.1716	34.6203	0.372758	-1.42369
ALDBSSCT0000008011_6_35_p	ENSSSCG00000032573	65	60	68.3997	62.7681	65.5839	135	137	140.772	139.825	140.298	2.13922	1.09708	26	41	29.0689	40.1716	34.6203	0.527877	-0.921725
ENSSSCG00000016503_JH118453.1_106091_106120_p	TBXAS1	164	184	172.578	192.489	182.533	204	201	212.722	205.145	208.933	1.14463	0.194882	33	33	36.8951	32.3333	34.6142	0.189632	-2.39872
ENSSSCG00000021444_14_55378262_55378291_p	ENSSSCG00000021444	23	27	24.203	28.2457	26.2243	74	82	77.1637	83.6909	80.4273	3.0669	1.61678	25	42	27.9508	41.1514	34.5511	1.31752	0.397828
ENSSSCG00000006367_4_97200180_97200209_p	KLHDC9	63	77	66.2951	80.5525	73.4238	64	71	66.7362	72.4641	69.6001	0.947924	-0.0771568	31	35	34.6591	34.2929	34.476	0.469548	-1.09066
ENSSSCG00000012236_X_38182404_38182433_p	OTC	39	31	41.0398	32.4302	36.735	0	0	0	0	0	0	#NUM!	23	44	25.7148	43.111	34.4129	0.936788	-0.0942059
ENSSSCG00000021022_GL893334.2_24118_24147_p	SLC27A4	18	17	18.9414	17.7843	18.3629	147	170	153.285	173.506	163.395	8.89812	3.1535	30	36	33.541	35.2727	34.4068	1.87372	0.905903
ENSSSCG00000009852_14_36728991_36729020_m	VSIG10	52	49	54.7197	51.2607	52.9902	85	75	88.634	76.5466	82.5903	1.5586	0.640247	37	28	41.3673	27.4343	34.4008	0.649191	-0.623284
ENSSSCG00000007955_3_40003091_40003120_m	CLUAP1	81	70	85.2365	73.2295	79.233	52	46	54.2232	46.9486	50.5859	0.638444	-0.647367	35	30	39.1312	29.3939	34.2625	0.432428	-1.20947
ENSSSCG00000003317_6_55575737_55575766_p	ZNF787	205	203	215.722	212.366	214.044	106	104	110.532	106.145	108.338	0.50615	-0.982364	27	39	30.1869	38.212	34.1995	0.159778	-2.64586
ENSSSCG00000016263_15_145007751_145007780_p	ENSSSCG00000016263	134	116	141.009	121.352	131.18	303	265	315.954	270.464	293.209	2.23517	1.16038	34	31	38.0132	30.3737	34.1934	0.26066	-1.93976
ENSSSCG00000005050_JH118455.1_51056_51085_p	SAMD4A	227	228	238.873	238.519	238.696	87	78	90.7195	79.6084	85.164	0.356789	-1.48686	32	33	35.7771	32.3333	34.0552	0.142672	-2.80923
ENSSSCG00000027460_5_60542693_60542722_m	PTPRO	100	109	105.23	114.029	109.63	0	0	0	0	0	0	#NUM!	32	33	35.7771	32.3333	34.0552	0.310639	-1.68669
ENSSSCG00000027622_8_72654010_72654039_m	ADAMTS3	14	22	14.7322	23.015	18.8736	0	0	0	0	0	0	#NUM!	32	33	35.7771	32.3333	34.0552	1.80438	0.851504
ENSSSCG00000001100_7_21468064_21468093_m	CARMIL1	19	13	19.9937	13.5998	16.7968	74	88	77.1637	89.8146	83.4892	4.97055	2.31341	30	35	33.541	34.2929	33.9169	2.01926	1.01382
ENSSSCG00000004348_1_74939417_74939446_p	FAXC	40	51	42.0921	53.3529	47.7225	52	55	54.2232	56.1341	55.1787	1.15624	0.20944	30	35	33.541	34.2929	33.9169	0.710711	-0.492664
ENSSSCG00000029204_X_66597968_66597997_m	PHKA1	6	10	6.31382	10.4614	8.38759	176	181	183.525	184.732	184.128	21.9525	4.45631	29	36	32.423	35.2727	33.8478	4.03547	2.01274
ENSSSCG00000015655_9_74005963_74005992_m	IL24	65	72	68.3997	75.3218	71.8607	152	140	158.498	142.887	150.693	2.09701	1.06833	29	36	32.423	35.2727	33.8478	0.47102	-1.08614
ENSSSCG00000005586_1_298726364_298726393_m	LHX2	40	39	42.0921	40.7993	41.4457	28	22	29.1971	22.4537	25.8254	0.623113	-0.682433	29	36	32.423	35.2727	33.8478	0.816679	-0.29216
ENSSSCG00000005048_1_204371321_204371350_m	GMFB	152	150	159.95	156.92	158.435	0	0	0	0	0	0	#NUM!	36	28	40.2492	27.4343	33.8418	0.2136	-2.22702
ENSSSCG00000022282_8_126946003_126946032_p	BDH2	104	92	109.439	96.2445	102.842	148	143	154.327	145.949	150.138	1.45989	0.545861	28	37	31.305	36.2524	33.7787	0.328452	-1.60624
ALDBSSCT0000011035_87_116_m	AKIP1	31	34	32.6214	35.5686	34.095	0	0	0	0	0	0	#NUM!	28	37	31.305	36.2524	33.7787	0.990723	-0.0134463
ENSSSCG00000003648_6_87851899_87851928_m	RRAGC	29	30	30.5168	31.3841	30.9504	0	0	0	0	0	0	#NUM!	28	37	31.305	36.2524	33.7787	1.09138	0.126155
ENSSSCG00000011412_13_36041582_36041611_p	CACNA2D2	15	16	15.7845	16.7382	16.2614	15	21	15.6413	21.433	18.5372	1.13995	0.188973	34	30	38.0132	29.3939	33.7035	2.07261	1.05145
ENSSSCG00000015011_9_41189331_41189360_p	DDX10	50	58	52.6151	60.6759	56.6455	0	0	0	0	0	0	#NUM!	34	30	38.0132	29.3939	33.7035	0.59499	-0.749062
ENSSSCG00000017796_12_48150991_48151020_p	ENSSSCG00000017796	64	76	67.3474	79.5063	73.4268	28	33	29.1971	33.6805	31.4388	0.428165	-1.22376	33	31	36.8951	30.3737	33.6344	0.458067	-1.12637
ENSSSCG00000011038_10_48856182_48856211_m	MRC1	97	112	102.073	117.167	109.62	115	100	119.917	102.062	110.989	1.01249	0.0179065	25	40	27.9508	39.1918	33.5713	0.306251	-1.70721
ENSSSCG00000013081_2_9597472_9597501_m	PPP1R32	39	39	41.0398	40.7993	40.9195	28	23	29.1971	23.4743	26.3357	0.643597	-0.635771	32	32	35.7771	31.3535	33.5653	0.820275	-0.285821
ALDBSSCT0000007093_128_157_m	CARHSP1	23	26	24.203	27.1995	25.7012	0	0	0	0	0	0	#NUM!	39	24	43.6033	23.5151	33.5592	1.30574	0.384871
ENSSSCG00000024111_2_155686201_155686230_m	SCGB3A2	24	37	25.2553	38.707	31.9811	40	37	41.7101	37.763	39.7365	1.2425	0.313245	24	41	26.8328	40.1716	33.5022	1.04756	0.0670354
ENSSSCG00000016273_15_145575896_145575925_m	HTR2B	65	42	68.3997	43.9377	56.1687	53	51	55.2659	52.0517	53.6588	0.955315	-0.0659515	22	43	24.5967	42.1312	33.364	0.593996	-0.751474
ALDBSSCT0000006413_108_137_p	EPB41L4A	88	89	92.6026	93.1061	92.8544	0	0	0	0	0	0	#NUM!	36	27	40.2492	26.4545	33.3519	0.359185	-1.4772
ENSSSCG00000021527_16_68216155_68216184_p	ATP10B	24	17	25.2553	17.7843	21.5198	39	47	40.6674	47.9692	44.3183	2.05942	1.04224	21	44	23.4787	43.111	33.2949	1.54717	0.629636
ENSSSCG00000010318_14_83791644_83791673_m	DUSP13	30	43	31.5691	44.9838	38.2765	10	11	10.4275	11.2268	10.8272	0.282868	-1.8218	28	36	31.305	35.2727	33.2888	0.869694	-0.20142
ENSSSCG00000012623_X_113744572_113744601_p	SLC25A5	12	10	12.6276	10.4614	11.5445	0	0	0	0	0	0	#NUM!	33	30	36.8951	29.3939	33.1445	2.87102	1.52156
ENSSSCG00000001203_7_24027837_24027866_p	ZSCAN9	66	98	69.452	102.521	85.9866	0	0	0	0	0	0	#NUM!	32	31	35.7771	30.3737	33.0754	0.384657	-1.37835
ENSSSCG00000013448_2_77253819_77253848_p	MKNK2	10	14	10.523	14.6459	12.5845	0	0	0	0	0	0	#NUM!	32	31	35.7771	30.3737	33.0754	2.62827	1.39411
ENSSSCG00000025579_14_41939506_41939535_p	HECTD4	84	80	88.3934	83.6909	86.0421	23	19	23.9833	19.3918	21.6876	0.252057	-1.98818	31	32	34.6591	31.3535	33.0063	0.383606	-1.3823
ALDBSSCT0000004381_170_199_p	MBD5	38	40	39.9875	41.8454	40.9165	18	15	18.7696	15.3093	17.0394	0.416444	-1.2638	31	32	34.6591	31.3535	33.0063	0.806674	-0.309942
ENSSSCG00000007952_3_39840138_39840167_m	TRAP1	15	18	15.7845	18.8304	17.3075	176	173	183.525	176.567	180.046	10.4028	3.3789	38	24	42.4853	23.5151	33.0002	1.9067	0.931078
ENSSSCG00000009298_11_3544658_3544687_m	CDK8	33	29	34.726	30.3379	32.532	126	145	131.387	147.99	139.688	4.29388	2.10228	36	26	40.2492	25.4747	32.862	1.01014	0.0145607
ENSSSCG00000013953_2_57014913_57014942_m	ENSSSCG00000038265	74	72	77.8704	75.3218	76.5961	139	126	144.943	128.598	136.77	1.78561	0.836414	20	44	22.3607	43.111	32.7358	0.427383	-1.2264
ENSSSCG00000015498_9_127887167_127887196_m	RC3H1	34	45	35.7783	47.0761	41.4272	0	0	0	0	0	0	#NUM!	18	46	20.1246	45.0706	32.5976	0.786865	-0.345812
ENSSSCG00000009270_11_118885_118914_p	IFT88	19	21	19.9937	21.9689	20.9813	0	0	0	0	0	0	#NUM!	25	38	27.9508	37.2322	32.5915	1.55336	0.635394
ENSSSCG00000023014_12_19516551_19516580_p	CD300LG	21	23	22.0984	24.0611	23.0797	22	14	22.9406	14.2887	18.6146	0.806536	-0.31019	24	39	26.8328	38.212	32.5224	1.40913	0.494808
ENSSSCG00000006079_4_41816953_41816982_m	RIDA	28	26	29.4645	27.1995	28.332	172	169	179.354	172.485	175.919	6.20921	2.63441	31	31	34.6591	30.3737	32.5164	1.14769	0.198733
ENSSSCG00000008315_3_74935412_74935441_m	PAIP2B	63	89	66.2951	93.1061	79.7006	65	87	67.779	88.794	78.2865	0.982257	-0.0258269	30	32	33.541	31.3535	32.4472	0.407114	-1.29649
ENSSSCG00000025802_2_112631909_112631938_m	PPIP5K2	29	24	30.5168	25.1073	27.812	0	0	0	0	0	0	#NUM!	30	32	33.541	31.3535	32.4472	1.16666	0.222388
ENSSSCG00000015664_9_74314837_74314866_p	CD55	86	94	90.498	98.3368	94.4174	150	184	156.413	187.794	172.104	1.8228	0.866153	29	33	32.423	32.3333	32.3781	0.342925	-1.54403
ENSSSCG00000003718_6_103828584_103828613_p	TAF4B	9	13	9.47072	13.5998	11.5352	86	110	89.6768	112.268	100.973	8.75339	3.12984	29	33	32.423	32.3333	32.3781	2.80689	1.48897
ENSSSCG00000013097_2_9965362_9965391_p	ENSSSCG00000029938	107	95	112.596	99.3829	105.99	89	90	92.805	91.8559	92.3305	0.871127	-0.199045	29	33	32.423	32.3333	32.3781	0.305484	-1.71083
ENSSSCG00000007762_3_17500873_17500902_p	KAT8	23	33	24.203	34.5225	29.3627	0	0	0	0	0	0	#NUM!	21	42	23.4787	41.1514	32.3151	1.10055	0.138222
ENSSSCG00000006058_4_37696799_37696828_p	RRM2B	95	97	99.9687	101.475	100.722	141	158	147.028	161.258	154.143	1.53038	0.613892	27	35	30.1869	34.2929	32.2399	0.320088	-1.64346
ALDBSSCT0000009748_34_63_m	ABCC10	31	31	32.6214	32.4302	32.5258	81	56	84.463	57.1548	70.8089	2.17701	1.12235	33	28	36.8951	27.4343	32.1647	0.988898	-0.0161059
ENSSSCG00000011035_10_48609553_48609582_m	HACD1	134	114	141.009	119.259	130.134	20	24	20.8551	24.4949	22.675	0.174243	-2.52082	33	28	36.8951	27.4343	32.1647	0.247166	-2.01645
ENSSSCG00000010819_10_11626874_11626903_m	SLC30A10	11	18	11.5753	18.8304	15.2029	0	0	0	0	0	0	#NUM!	25	37	27.9508	36.2524	32.1016	2.11155	1.0783
ENSSSCG00000025338_JH118715.1_47396_47425_m	CDK14	67	56	70.5043	58.5836	64.5439	101	82	105.318	83.6909	94.5045	1.46419	0.550101	28	33	31.305	32.3333	31.8191	0.492984	-1.02039
ENSSSCG00000012629_X_114061154_114061183_m	ENSSSCG00000012629	23	19	24.203	19.8766	22.0398	0	0	0	0	0	0	#NUM!	28	33	31.305	32.3333	31.8191	1.44371	0.529784
ENSSSCG00000028047_6_110748584_110748613_p	DTNA	19	15	19.9937	15.692	17.8429	186	196	193.952	200.042	196.997	11.0406	3.46475	26	35	29.0689	34.2929	31.6809	1.77555	0.828262
ENSSSCG00000010924_10_28851991_28852020_p	UBE2T	42	44	44.1967	46.03	45.1133	11	7	11.4703	7.14435	9.30732	0.20631	-2.27712	25	36	27.9508	35.2727	31.6118	0.700718	-0.513093
ENSSSCG00000015801_15_53849415_53849444_p	TLR3	46	39	48.4059	40.7993	44.6026	40	50	41.7101	51.031	46.3706	1.03964	0.0560818	24	37	26.8328	36.2524	31.5426	0.707193	-0.499825
ENSSSCG00000009705_14_17926808_17926837_p	GALNT7	170	150	178.891	156.92	167.906	0	0	0	0	0	0	#NUM!	24	37	26.8328	36.2524	31.5426	0.187859	-2.41228
ENSSSCG00000015142_9_55299000_55299029_p	ENSSSCG00000015142	23	15	24.203	15.692	19.9475	44	39	45.8811	39.8042	42.8427	2.14777	1.10284	31	29	34.6591	28.4141	31.5366	1.58098	0.660818
ENSSSCG00000000674_5_66057351_66057380_p	C1RL	58	59	61.0335	61.722	61.3778	74	73	77.1637	74.5053	75.8345	1.23554	0.305138	30	30	33.541	29.3939	31.4674	0.512685	-0.963856
ENSSSCG00000023380_14_44764994_44765023_m	ISCU	112	145	117.858	151.69	134.774	32	33	33.3681	33.6805	33.5243	0.248745	-2.00726	30	30	33.541	29.3939	31.4674	0.233483	-2.09861
ENSSSCG00000021857_JH118982.1_11291_11320_p	ENSSSCG00000023156	257	241	270.442	252.119	261.28	88	98	91.7623	100.021	95.8916	0.367007	-1.44612	29	31	32.423	30.3737	31.3983	0.120171	-3.05684
ENSSSCG00000029588_JH118746.1_65011_65040_m	ENSSSCG00000029588	16	9	16.8368	9.41522	13.126	66	66	68.8217	67.361	68.0913	5.1875	2.37504	28	32	31.305	31.3535	31.3292	2.3868	1.25508
ENSSSCG00000015947_15_86971856_86971885_m	DCAF17	29	24	30.5168	25.1073	27.812	17	22	17.7268	22.4537	20.0902	0.722358	-0.469214	28	32	31.305	31.3535	31.3292	1.12646	0.1718
ENSSSCG00000002373_7_103918321_103918350_p	PROX2	42	55	44.1967	57.5375	50.8671	0	0	0	0	0	0	#NUM!	28	32	31.305	31.3535	31.3292	0.615903	-0.699224
ENSSSCG00000021688_2_43337980_43338009_m	ZDHHC13	32	44	33.6737	46.03	39.8518	10	14	10.4275	14.2887	12.3581	0.310101	-1.68919	27	33	30.1869	32.3333	31.2601	0.784408	-0.350324
ALDBSSCT0000009752_63_92_p	HSP90AB1	23	20	24.203	20.9227	22.5628	0	0	0	0	0	0	#NUM!	26	34	29.0689	33.3131	31.191	1.3824	0.46718
ENSSSCG00000009002_8_79826811_79826840_m	TLR2	3	4	3.15691	4.18454	3.67073	129	135	134.515	137.784	136.149	37.0906	5.21298	25	35	27.9508	34.2929	31.1219	8.47839	3.08379
ENSSSCG00000007603_3_5732163_5732192_p	NPTX2	90	92	94.7072	96.2445	95.4759	49	33	51.0949	33.6805	42.3877	0.443962	-1.17149	25	35	27.9508	34.2929	31.1219	0.325966	-1.61721
ENSSSCG00000024115_12_41461663_41461692_p	SLFN14	33	31	34.726	32.4302	33.5781	30	33	31.2826	33.6805	32.4815	0.967343	-0.0479004	24	36	26.8328	35.2727	31.0527	0.924791	-0.1128
ALDBSSCT0000005281_95_124_p	ZMAT4	105	104	110.492	108.798	109.645	43	45	44.8384	45.9279	45.3832	0.41391	-1.27261	29	30	32.423	29.3939	30.9084	0.281896	-1.82677
ENSSSCG00000013242_2_16558405_16558434_m	ACP2	70	76	73.6612	79.5063	76.5837	0	0	0	0	0	0	#NUM!	29	30	32.423	29.3939	30.9084	0.40359	-1.30904
ENSSSCG00000004775_1_146014876_146014905_m	KNSTRN	130	103	136.799	107.752	122.276	0	0	0	0	0	0	#NUM!	29	30	32.423	29.3939	30.9084	0.252777	-1.98406
ENSSSCG00000001910_7_63969642_63969671_m	ISLR	27	40	28.4122	41.8454	35.1288	55	64	57.3514	65.3197	61.3356	1.74602	0.80407	28	31	31.305	30.3737	30.8393	0.877893	-0.187884
ENSSSCG00000023126_6_65135983_65136012_p	ENSSSCG00000023126	23	25	24.203	26.1534	25.1782	49	45	51.0949	45.9279	48.5114	1.92672	0.946151	28	31	31.305	30.3737	30.8393	1.22484	0.292597
ENSSSCG00000006641_4_107461598_107461627_p	PRUNE1	19	18	19.9937	18.8304	19.4121	333	282	347.237	287.815	317.526	16.3571	4.03185	27	32	30.1869	31.3535	30.7702	1.5851	0.664578
ENSSSCG00000014250_JH118443.1_103987_104016_p	ENSSSCG00000014250	340	357	357.783	373.47	365.627	42	52	43.7956	53.0723	48.434	0.132468	-2.91628	27	32	30.1869	31.3535	30.7702	0.0841574	-3.57077
ENSSSCG00000011043_10_50066804_50066833_m	C1QL3	14	13	14.7322	13.5998	14.166	1	0	1.04275	0	0.521377	0.0368048	-4.76396	27	32	30.1869	31.3535	30.7702	2.17212	1.1191
ENSSSCG00000003681_6_92013365_92013394_p	TWSG1	47	59	49.4582	61.722	55.5901	2	3	2.08551	3.06186	2.57368	0.0462975	-4.43292	26	33	29.0689	32.3333	30.7011	0.552276	-0.856539
ENSSSCG00000026085_14_137746004_137746033_p	GFRA1	11	8	11.5753	8.36909	9.97221	174	169	181.439	172.485	176.962	17.7455	4.14938	25	34	27.9508	33.3131	30.632	3.07173	1.61905
ENSSSCG00000029805_2_106236908_106236937_m	RHOBTB3	15	18	15.7845	18.8304	17.3075	59	54	61.5224	55.1135	58.318	3.36952	1.75254	25	34	27.9508	33.3131	30.632	1.76987	0.823641
ENSSSCG00000020657_6_47202235_47202264_p	BCAM	94	72	98.9164	75.3218	87.1191	47	65	49.0094	66.3403	57.6749	0.662023	-0.595046	25	34	27.9508	33.3131	30.632	0.35161	-1.50795
ENSSSCG00000007838_3_24054950_24054979_p	OTOA	23	15	24.203	15.692	19.9475	0	0	0	0	0	0	#NUM!	23	36	25.7148	35.2727	30.4937	1.5287	0.612304
ENSSSCG00000017137_12_561969_561998_m	METRNL	110	161	115.753	168.428	142.091	199	196	207.508	200.042	203.775	1.43412	0.520165	30	28	33.541	27.4343	30.4877	0.214565	-2.22051
ENSSSCG00000008087_3_45183386_45183415_m	IL1B2	53	63	55.772	65.9066	60.8393	37	41	38.5819	41.8454	40.2137	0.660982	-0.597318	29	29	32.423	28.4141	30.4185	0.499982	-1.00005
ENSSSCG00000016629_18_31067657_31067686_m	ST7	35	23	36.8306	24.0611	30.4459	26	30	27.1116	30.6186	28.8651	0.94808	-0.0769195	21	38	23.4787	37.2322	30.3555	0.997032	-0.00428895
ENSSSCG00000020929_15_112612427_112612456_m	RFTN2	114	99	119.962	103.567	111.765	0	0	0	0	0	0	#NUM!	28	30	31.305	29.3939	30.3494	0.271547	-1.88073
ENSSSCG00000013942_2_57713963_57713992_m	ENSSSCG00000013942	79	58	83.1319	60.6759	71.9039	0	0	0	0	0	0	#NUM!	25	33	27.9508	32.3333	30.1421	0.419199	-1.25429
ENSSSCG00000014258_2_137198705_137198734_m	ISOC1	173	175	182.048	183.074	182.561	11	11	11.4703	11.2268	11.3486	0.0621631	-4.0078	17	42	19.0066	41.1514	30.079	0.164761	-2.60155
ENSSSCG00000010268_14_79241555_79241584_m	EIF4EBP2	29	32	30.5168	33.4763	31.9966	72	76	75.0782	77.5672	76.3227	2.38534	1.2542	31	26	34.6591	25.4747	30.0669	0.939691	-0.0897419
ENSSSCG00000010078_14_53467631_53467660_p	TOP3B	17	11	17.8891	11.5075	14.6983	73	69	76.121	70.4228	73.2719	4.98505	2.31761	31	26	34.6591	25.4747	30.0669	2.0456	1.03252
ENSSSCG00000015851_15_63096500_63096529_p	TNKS	43	37	45.249	38.707	41.978	0	0	0	0	0	0	#NUM!	31	26	34.6591	25.4747	30.0669	0.716253	-0.481459
ENSSSCG00000003344_6_58300530_58300559_p	VWA1	44	42	46.3013	43.9377	45.1195	29	31	30.2398	31.6392	30.9395	0.685724	-0.544299	22	36	24.5967	35.2727	29.9347	0.663454	-0.591933
ENSSSCG00000021995_14_77411285_77411314_p	ATOH7	106	87	111.544	91.0138	101.279	41	26	42.7529	26.5361	34.6445	0.34207	-1.54764	29	28	32.423	27.4343	29.9286	0.295507	-1.75874
ENSSSCG00000023096_GL893103.2_13118_13147_m	LRSAM1	24	15	25.2553	15.692	20.4736	31	31	32.3253	31.6392	31.9823	1.56212	0.643505	29	28	32.423	27.4343	29.9286	1.46181	0.547758
ENSSSCG00000022204_6_57878346_57878375_p	AGRN	98	93	103.126	97.2906	100.208	80	72	83.4203	73.4847	78.4525	0.782895	-0.353109	20	38	22.3607	37.2322	29.7965	0.297346	-1.74979
ENSSSCG00000022570_1_314216060_314216089_m	ENSSSCG00000022570	42	46	44.1967	48.1222	46.1595	46	43	47.9666	43.8867	45.9267	0.994956	-0.0072947	33	23	36.8951	22.5353	29.7152	0.643751	-0.635425
ENSSSCG00000000260_5_18775648_18775677_m	SOAT2	30	24	31.5691	25.1073	28.3382	86	86	89.6768	87.7734	88.7251	3.13094	1.6466	25	32	27.9508	31.3535	29.6522	1.04637	0.0653907
ENSSSCG00000027584_6_90434805_90434834_p	SPIRE1	47	72	49.4582	75.3218	62.39	68	74	70.9072	75.5259	73.2166	1.17353	0.230856	32	24	35.7771	23.5151	29.6461	0.475174	-1.07347
ENSSSCG00000028207_GL894507.1_33988_34017_p	COX7C	42	48	44.1967	50.2145	47.2056	30	27	31.2826	27.5568	29.4197	0.623224	-0.682177	24	33	26.8328	32.3333	29.583	0.626685	-0.674188
ENSSSCG00000021610_15_134588656_134588685_m	CHPF	110	121	115.753	126.582	121.168	111	107	115.746	109.206	112.476	0.928266	-0.10739	16	42	17.8885	41.1514	29.52	0.243629	-2.03724
ENSSSCG00000017072_16_74740211_74740240_p	GALNT10	58	63	61.0335	65.9066	63.4701	93	89	96.976	90.8352	93.9056	1.47953	0.565136	23	34	25.7148	33.3131	29.5139	0.465005	-1.10468
ENSSSCG00000001970_7_73050203_73050232_p	HEATR5A	58	50	61.0335	52.3068	56.6702	41	55	42.7529	56.1341	49.4435	0.872479	-0.196808	23	34	25.7148	33.3131	29.5139	0.520802	-0.941194
ENSSSCG00000027356_9_79076292_79076321_p	ENSSSCG00000027356	100	80	105.23	83.6909	94.4606	39	44	40.6674	44.9073	42.7873	0.452965	-1.14253	23	34	25.7148	33.3131	29.5139	0.312447	-1.67832
ENSSSCG00000017694_12_40361984_40362013_m	ACACA	142	140	149.427	146.459	147.943	119	141	124.088	143.908	133.998	0.905738	-0.142834	22	35	24.5967	34.2929	29.4448	0.199028	-2.32896
ALDBSSCT0000011481_116_145_p	ATM	180	223	189.414	233.288	211.351	0	0	0	0	0	0	#NUM!	29	27	32.423	26.4545	29.4387	0.139288	-2.84386
ENSSSCG00000014222_2_125121995_125122024_m	ARL14EPL	31	29	32.6214	30.3379	31.4797	48	53	50.0522	54.0929	52.0725	1.65416	0.726103	36	19	40.2492	18.6161	29.4327	0.934974	-0.0970013
ENSSSCG00000015138_9_55191539_55191568_m	JHY	32	50	33.6737	52.3068	42.9902	30	57	31.2826	58.1754	44.729	1.04045	0.0572011	28	28	31.305	27.4343	29.3696	0.68317	-0.549684
ENSSSCG00000027528_12_55871663_55871692_p	TMEM107	79	83	83.1319	86.8293	84.9806	0	0	0	0	0	0	#NUM!	20	37	22.3607	36.2524	29.3066	0.344862	-1.53591
ENSSSCG00000009150_8_122265683_122265712_m	HADH	68	65	71.5566	67.9988	69.7777	75	81	78.2065	82.6703	80.4384	1.15278	0.205118	26	30	29.0689	29.3939	29.2314	0.418922	-1.25525
ENSSSCG00000011447_13_38041159_38041188_m	NEK4	50	43	52.6151	44.9838	48.7995	56	65	58.3942	66.3403	62.3673	1.27803	0.353923	26	30	29.0689	29.3939	29.2314	0.59901	-0.739348
ENSSSCG00000003170_6_50250378_50250407_p	SLC17A7	54	61	56.8243	63.8143	60.3193	0	0	0	0	0	0	#NUM!	26	30	29.0689	29.3939	29.2314	0.484611	-1.0451
ENSSSCG00000023948_16_56420201_56420230_p	UBTD2	12	7	12.6276	7.32295	9.97529	75	72	78.2065	73.4847	75.8456	7.60335	2.92663	18	39	20.1246	38.212	29.1683	2.92406	1.54797
ENSSSCG00000028340_X_48215694_48215723_p	ENSSSCG00000028340	24	20	25.2553	20.9227	23.089	0	0	0	0	0	0	#NUM!	23	33	25.7148	32.3333	29.024	1.25705	0.330043
ENSSSCG00000018027_12_61898181_61898210_m	ENSSSCG00000018027	45	45	47.3536	47.0761	47.2149	60	79	62.5652	80.629	71.5971	1.51641	0.60066	30	25	33.541	24.4949	29.018	0.614594	-0.702295
ENSSSCG00000011551_13_73071449_73071478_m	TADA3	78	69	82.0796	72.1834	77.1315	16	12	16.6841	12.2474	14.4658	0.187547	-2.41468	30	25	33.541	24.4949	29.018	0.376214	-1.41037
ENSSSCG00000024788_13_137085899_137085928_p	CLDN16	67	62	70.5043	64.8604	67.6823	0	0	0	0	0	0	#NUM!	30	25	33.541	24.4949	29.018	0.428737	-1.22183
ENSSSCG00000008749_8_15437303_15437332_m	SLIT2	57	59	59.9812	61.722	60.8516	0	0	0	0	0	0	#NUM!	29	26	32.423	25.4747	28.9488	0.475728	-1.07179
ENSSSCG00000004156_1_30388844_30388873_p	IFNGR1	14	11	14.7322	11.5075	13.1199	0	0	0	0	0	0	#NUM!	21	35	23.4787	34.2929	28.8858	2.20168	1.13861
ENSSSCG00000001052_7_9863369_9863398_m	PHACTR1	19	15	19.9937	15.692	17.8429	87	105	90.7195	107.165	98.9424	5.5452	2.47124	28	27	31.305	26.4545	28.8797	1.61856	0.694707
ENSSSCG00000018050_12_62817608_62817637_m	ENSSSCG00000018050	116	111	122.067	116.121	119.094	81	85	84.463	86.7528	85.6079	0.718826	-0.476286	28	27	31.305	26.4545	28.8797	0.242495	-2.04397
ENSSSCG00000007262_17_41770677_41770706_p	ENSSSCG00000007262	112	95	117.858	99.3829	108.62	0	0	0	0	0	0	#NUM!	27	28	30.1869	27.4343	28.8106	0.265241	-1.91462
ENSSSCG00000006614_4_106374827_106374856_p	THEM5	119	117	125.224	122.398	123.811	57	43	59.4369	43.8867	51.6618	0.417264	-1.26097	19	37	21.2426	36.2524	28.7475	0.232189	-2.10663
ENSSSCG00000026471_2_148424897_148424926_p	ENSSSCG00000029281	79	58	83.1319	60.6759	71.9039	32	33	33.3681	33.6805	33.5243	0.466238	-1.10086	26	29	29.0689	28.4141	28.7415	0.399721	-1.32294
ENSSSCG00000029745_8_1052864_1052893_m	FAM193A	61	59	64.1905	61.722	62.9562	0	0	0	0	0	0	#NUM!	26	29	29.0689	28.4141	28.7415	0.456531	-1.13121
ENSSSCG00000025055_6_52192149_52192178_p	ENSSSCG00000035704	22	25	23.1507	26.1534	24.652	107	102	111.575	104.103	107.839	4.37445	2.1291	24	31	26.8328	30.3737	28.6032	1.16028	0.214473
ENSSSCG00000008266_3_71672322_71672351_m	LOXL3	138	151	145.218	157.966	151.592	0	0	0	0	0	0	#NUM!	24	31	26.8328	30.3737	28.6032	0.188686	-2.40594
ENSSSCG00000009126_8_117991722_117991751_p	CALM1	102	106	107.335	110.89	109.113	0	0	0	0	0	0	#NUM!	31	23	34.6591	22.5353	28.5972	0.262089	-1.93187
ENSSSCG00000022801_6_83155374_83155403_m	S100PBP	60	62	63.1382	64.8604	63.9993	112	117	116.788	119.413	118.1	1.84534	0.883887	23	32	25.7148	31.3535	28.5341	0.445851	-1.16537
ENSSSCG00000016851_16_25321641_25321670_p	OSMR	50	48	52.6151	50.2145	51.4148	0	1	0	1.02062	0.51031	0.00992535	-6.65467	23	32	25.7148	31.3535	28.5341	0.554979	-0.849496
ENSSSCG00000030331_GL893659.2_95750_95779_p	TIMM21	58	45	61.0335	47.0761	54.0548	97	79	101.147	80.629	90.888	1.6814	0.749667	30	24	33.541	23.5151	28.5281	0.527762	-0.922042
ENSSSCG00000029638_1_75140246_75140275_m	ENSSSCG00000038757	38	36	39.9875	37.6609	38.8242	26	28	27.1116	28.5774	27.8445	0.717194	-0.479564	30	24	33.541	23.5151	28.5281	0.734801	-0.444574
ENSSSCG00000021325_3_99714302_99714331_p	MCFD2	78	83	82.0796	86.8293	84.4544	0	0	0	0	0	0	#NUM!	30	24	33.541	23.5151	28.5281	0.337792	-1.56579
ENSSSCG00000003064_6_46229989_46230018_p	ETHE1	31	37	32.6214	38.707	35.6642	53	69	55.2659	70.4228	62.8444	1.76211	0.817307	22	33	24.5967	32.3333	28.465	0.798139	-0.325287
ALDBSSCT0000001795_62_91_p	IPO5	72	50	75.7658	52.3068	64.0363	20	28	20.8551	28.5774	24.7162	0.385972	-1.37343	22	33	24.5967	32.3333	28.465	0.444514	-1.1697
ENSSSCG00000003313_6_55245004_55245033_m	ENSSSCG00000003313	28	26	29.4645	27.1995	28.332	58	79	60.4797	80.629	70.5544	2.49027	1.3163	21	34	23.4787	33.3131	28.3959	1.00225	0.0032495
ENSSSCG00000012517_X_98802445_98802474_m	ENSSSCG00000012517	45	49	47.3536	51.2607	49.3071	20	31	20.8551	31.6392	26.2472	0.53232	-0.909635	21	34	23.4787	33.3131	28.3959	0.575898	-0.796114
ENSSSCG00000026498_5_24407096_24407125_p	ENSSSCG00000026498	99	93	104.178	97.2906	100.734	0	0	0	0	0	0	#NUM!	28	26	31.305	25.4747	28.3898	0.281829	-1.82711
ENSSSCG00000022466_3_26025962_26025991_m	ERI2	52	71	54.7197	74.2756	64.4977	0	0	0	0	0	0	#NUM!	27	27	30.1869	26.4545	28.3207	0.439096	-1.18739
ALDBSSCT0000005442_170_199_m	ENSSSCG00000039407	546	562	574.557	587.928	581.243	140	160	145.985	163.299	154.642	0.266055	-1.91021	26	28	29.0689	27.4343	28.2516	0.0486055	-4.36274
ENSSSCG00000003823_6_139745188_139745217_p	C1orf87	19	17	19.9937	17.7843	18.889	0	0	0	0	0	0	#NUM!	26	28	29.0689	27.4343	28.2516	1.49566	0.580783
ENSSSCG00000009369_11_14846316_14846345_p	COG6	65	68	68.3997	71.1372	69.7684	151	176	157.456	179.629	168.542	2.41574	1.27247	25	29	27.9508	28.4141	28.1825	0.403943	-1.30778
ENSSSCG00000004256_1_49889510_49889539_m	ROS1	65	88	68.3997	92.0599	80.2298	99	79	103.233	80.629	91.9308	1.14584	0.19641	25	29	27.9508	28.4141	28.1825	0.351272	-1.50934
ENSSSCG00000030016_13_216380448_216380477_p	PDE9A	26	19	27.3599	19.8766	23.6182	64	63	66.7362	64.2991	65.5177	2.77403	1.47198	25	29	27.9508	28.4141	28.1825	1.19325	0.254897
ENSSSCG00000006720_4_111591052_111591081_p	HAO2	57	56	59.9812	58.5836	59.2824	0	0	0	0	0	0	#NUM!	25	29	27.9508	28.4141	28.1825	0.475393	-1.07281
ENSSSCG00000004356_1_75574602_75574631_m	MCHR2	92	92	96.8118	96.2445	96.5282	63	69	65.6935	70.4228	68.0581	0.70506	-0.504182	24	30	26.8328	29.3939	28.1133	0.291245	-1.77969
ENSSSCG00000006353_4_97086403_97086432_p	TOMM40L	155	151	163.107	157.966	160.537	12	9	12.513	9.18559	10.8493	0.0675815	-3.88723	24	30	26.8328	29.3939	28.1133	0.175121	-2.51358
ENSSSCG00000029503_11_86219368_86219397_m	F7	22	26	23.1507	27.1995	25.1751	57	45	59.4369	45.9279	52.6824	2.09264	1.06532	23	31	25.7148	30.3737	28.0442	1.11397	0.155707
ENSSSCG00000003482_6_70228420_70228449_m	PADI3	43	39	45.249	40.7993	43.0242	0	0	0	0	0	0	#NUM!	30	23	33.541	22.5353	28.0382	0.651684	-0.617755
ALDBSSCT0000004541_127_156_m	OSBPL6	414	452	435.653	472.853	454.253	0	0	0	0	0	0	#NUM!	30	23	33.541	22.5353	28.0382	0.0617236	-4.01803
ENSSSCG00000027652_X_21539658_21539687_m	KLHL15	93	81	97.8641	84.737	91.3006	274	276	285.714	281.691	283.703	3.10735	1.63568	29	24	32.423	23.5151	27.969	0.30634	-1.70679
ENSSSCG00000017867_12_51619664_51619693_m	EMC6	20	33	21.0461	34.5225	27.7843	29	25	30.2398	25.5155	27.8777	1.00336	0.00484242	28	25	31.305	24.4949	27.8999	1.00416	0.00599311
ENSSSCG00000016665_18_43319366_43319395_m	BMPER	13	21	13.6799	21.9689	17.8244	90	79	93.8478	80.629	87.2384	4.89433	2.29111	20	34	22.3607	33.3131	27.8369	1.56173	0.643144
ENSSSCG00000003881_6_150888910_150888939_m	SPATA6	69	72	72.6089	75.3218	73.9653	58	54	60.4797	55.1135	57.7966	0.781401	-0.355864	27	26	30.1869	25.4747	27.8308	0.376268	-1.41017
ALDBSSCT0000006280_99_128_m	USP47	13	17	13.6799	17.7843	15.7321	26	21	27.1116	21.433	24.2723	1.54285	0.625598	27	26	30.1869	25.4747	27.8308	1.76904	0.82297
ENSSSCG00000012780_X_142075742_142075771_m	PLXNB3	70	76	73.6612	79.5063	76.5837	0	0	0	0	0	0	#NUM!	27	26	30.1869	25.4747	27.8308	0.363404	-1.46036
ENSSSCG00000002136_7_83475357_83475386_p	PIP4P1	26	31	27.3599	32.4302	29.895	39	34	40.6674	34.7011	37.6842	1.26055	0.334055	26	27	29.0689	26.4545	27.7617	0.928639	-0.106811
ENSSSCG00000000940_5_105088302_105088331_m	PPFIA2	10	17	10.523	17.7843	14.1537	0	0	0	0	0	0	#NUM!	26	27	29.0689	26.4545	27.7617	1.96145	0.971919
ENSSSCG00000008292_3_72175381_72175410_m	TET3	16	11	16.8368	11.5075	14.1722	0	0	0	0	0	0	#NUM!	26	27	29.0689	26.4545	27.7617	1.95889	0.970035
ALDBSSCT0000003145_161_190_p	FRMD4B	49	33	51.5628	34.5225	43.0427	0	0	0	0	0	0	#NUM!	25	28	27.9508	27.4343	27.6926	0.643375	-0.636268
ENSSSCG00000023514_6_26032520_26032549_m	DPEP3	79	58	83.1319	60.6759	71.9039	125	142	130.344	144.928	137.636	1.91417	0.936718	24	29	26.8328	28.4141	27.6234	0.384172	-1.38018
ENSSSCG00000024528_1_11548127_11548156_p	ZDHHC14	9	12	9.47072	12.5536	11.0122	26	23	27.1116	23.4743	25.2929	2.29681	1.19963	24	29	26.8328	28.4141	27.6234	2.50845	1.32679
ENSSSCG00000003773_6_125965019_125965048_m	AK5	76	84	79.975	87.8754	83.9252	263	236	274.244	240.866	257.555	3.06887	1.61771	31	21	34.6591	20.5757	27.6174	0.329071	-1.60353
ENSSSCG00000001101_7_21689723_21689752_p	SCGN	11	11	11.5753	11.5075	11.5414	50	63	52.1377	64.2991	58.2184	5.0443	2.33466	31	21	34.6591	20.5757	27.6174	2.39289	1.25876
ENSSSCG00000029508_8_12343626_12343655_p	QDPR	31	46	32.6214	48.1222	40.3718	48	52	50.0522	53.0723	51.5622	1.27718	0.352966	23	30	25.7148	29.3939	27.5543	0.682514	-0.551069
ENSSSCG00000020740_6_107931639_107931668_p	DSG4	28	28	29.4645	29.2918	29.3781	0	0	0	0	0	0	#NUM!	23	30	25.7148	29.3939	27.5543	0.93792	-0.0924639
ALDBSSCT0000003655_27_56_m	SLC29A3	36	42	37.8829	43.9377	40.9103	0	0	0	0	0	0	#NUM!	22	31	24.5967	30.3737	27.4852	0.671841	-0.573808
ENSSSCG00000001065_7_12921367_12921396_p	ATXN1	8	3	8.41842	3.13841	5.77841	0	0	0	0	0	0	#NUM!	29	23	32.423	22.5353	27.4791	4.75548	2.24959
ENSSSCG00000017673_12_37763178_37763207_p	INTS2	51	66	53.6674	69.045	61.3562	104	114	108.446	116.351	112.399	1.8319	0.873342	21	32	23.4787	31.3535	27.4161	0.446835	-1.16219
ENSSSCG00000027458_6_7695603_7695632_p	CDYL2	53	60	55.772	62.7681	59.2701	199	183	207.508	186.774	197.141	3.32614	1.73385	28	24	31.305	23.5151	27.41	0.46246	-1.1126
ENSSSCG00000028600_7_99403299_99403328_m	SLC39A9	16	25	16.8368	26.1534	21.4951	135	134	140.772	136.763	138.767	6.45577	2.69059	28	24	31.305	23.5151	27.41	1.27517	0.350695
ENSSSCG00000011802_13_133915484_133915513_m	KNG1	92	82	96.8118	85.7831	91.2975	0	0	0	0	0	0	#NUM!	28	24	31.305	23.5151	27.41	0.300228	-1.73587
ENSSSCG00000004500_1_106026147_106026176_p	C18orf25	77	72	81.0273	75.3218	78.1745	0	0	0	0	0	0	#NUM!	28	24	31.305	23.5151	27.41	0.350626	-1.512
ENSSSCG00000008634_3_134565247_134565276_m	ATP6V1C2	25	28	26.3076	29.2918	27.7997	0	0	0	0	0	0	#NUM!	27	25	30.1869	24.4949	27.3409	0.983497	-0.0240073
ENSSSCG00000003694_6_96759149_96759178_m	EMILIN2	80	76	84.1842	79.5063	81.8453	0	0	0	0	0	0	#NUM!	27	25	30.1869	24.4949	27.3409	0.334056	-1.58184
ENSSSCG00000025759_10_51493490_51493519_m	OLAH	15	27	15.7845	28.2457	22.0151	0	0	0	0	0	0	#NUM!	27	25	30.1869	24.4949	27.3409	1.24192	0.312568
ENSSSCG00000008983_8_76263265_76263294_p	CCDC158	55	71	57.8766	74.2756	66.0761	165	150	172.054	153.093	162.574	2.4604	1.29889	26	26	29.0689	25.4747	27.2718	0.412733	-1.27672
ENSSSCG00000007954_3_39972500_39972529_p	SLX4	33	21	34.726	21.9689	28.3474	122	126	127.216	128.598	127.907	4.51212	2.17381	26	26	29.0689	25.4747	27.2718	0.962055	-0.055808
ENSSSCG00000028741_13_217009037_217009066_p	ENSSSCG00000028741	66	55	69.452	57.5375	63.4947	0	0	0	0	0	0	#NUM!	26	26	29.0689	25.4747	27.2718	0.429513	-1.21923
ENSSSCG00000012952_2_5168645_5168674_p	TMEM151A	13	20	13.6799	20.9227	17.3013	0	0	0	0	0	0	#NUM!	26	26	29.0689	25.4747	27.2718	1.57628	0.656527
ENSSSCG00000012467_X_80885175_80885204_m	KLHL4	66	72	69.452	75.3218	72.3869	304	303	316.997	309.248	313.123	4.32568	2.11293	24	28	26.8328	27.4343	27.1336	0.374841	-1.41565
ENSSSCG00000003105_6_48031489_48031518_p	SLC1A5	91	92	95.7595	96.2445	96.002	127	138	132.43	140.846	136.638	1.42328	0.509219	24	28	26.8328	27.4343	27.1336	0.282635	-1.82299
ENSSSCG00000012999_2_6153707_6153736_p	CAPN1	198	216	208.356	225.965	217.161	19	13	19.8123	13.2681	16.5402	0.0761657	-3.71471	24	28	26.8328	27.4343	27.1336	0.124947	-3.00061
ENSSSCG00000024837_2_4399985_4400014_m	SYT12	34	40	35.7783	41.8454	38.8119	91	113	94.8905	115.33	105.11	2.7082	1.43734	23	29	25.7148	28.4141	27.0644	0.697324	-0.520099
ENSSSCG00000006481_4_102293039_102293068_m	NAXE	56	50	58.9289	52.3068	55.6179	28	26	29.1971	26.5361	27.8666	0.501037	-0.997011	22	30	24.5967	29.3939	26.9953	0.485371	-1.04284
ENSSSCG00000010414_14_99996890_99996919_p	CXCL12	62	81	65.2428	84.737	74.9899	0	0	0	0	0	0	#NUM!	22	30	24.5967	29.3939	26.9953	0.359986	-1.47399
ENSSSCG00000012027_13_200448680_200448709_p	ADAMTS5	144	145	151.532	151.69	151.611	20	28	20.8551	28.5774	24.7162	0.163024	-2.61684	21	31	23.4787	30.3737	26.9262	0.177601	-2.49329
ENSSSCG00000017299_12_15916913_15916942_p	MARCH10	6	12	6.31382	12.5536	9.43372	20	19	20.8551	19.3918	20.1234	2.13314	1.09298	21	31	23.4787	30.3737	26.9262	2.85425	1.51311
ENSSSCG00000009362_11_13452577_13452606_p	TRPC4	26	27	27.3599	28.2457	27.8028	105	106	109.489	108.186	108.837	3.91463	1.96887	27	24	30.1869	23.5151	26.851	0.965768	-0.0502521
ENSSSCG00000026520_X_4160124_4160153_m	STS	30	30	31.5691	31.3841	31.4766	45	47	46.9239	47.9692	47.4465	1.50736	0.592024	27	24	30.1869	23.5151	26.851	0.853047	-0.229302
ENSSSCG00000004522_1_110357462_110357491_p	ME2	23	24	24.203	25.1073	24.6551	27	24	28.1543	24.4949	26.3246	1.06771	0.0945259	27	24	30.1869	23.5151	26.851	1.08906	0.12309
ENSSSCG00000013481_2_75787899_75787928_p	FZR1	48	55	50.5105	57.5375	54.024	43	45	44.8384	45.9279	45.3832	0.840056	-0.251443	26	25	29.0689	24.4949	26.7819	0.495741	-1.01234
ENSSSCG00000013465_2_76436522_76436551_p	DIRAS1	19	24	19.9937	25.1073	22.5505	41	41	42.7529	41.8454	42.2992	1.87575	0.90747	25	26	27.9508	25.4747	26.7128	1.18458	0.24437
ENSSSCG00000024817_17_14573576_14573605_p	RASSF2	123	102	129.433	106.706	118.07	73	67	76.121	68.3816	72.2513	0.611938	-0.708542	24	27	26.8328	26.4545	26.6437	0.225661	-2.14777
ENSSSCG00000023859_3_66676641_66676670_m	LRRTM1	12	9	12.6276	9.41522	11.0214	110	123	114.703	125.536	120.12	10.8987	3.44609	16	36	17.8885	35.2727	26.5806	2.41172	1.27006
ENSSSCG00000022642_GL895510.2_26088_26117_p	TEX37	238	213	250.448	222.827	236.637	92	106	95.9333	108.186	102.06	0.431291	-1.21327	21	30	23.4787	29.3939	26.4363	0.111716	-3.16209
ENSSSCG00000017956_12_55298984_55299013_p	CD68	104	105	109.439	109.844	109.642	90	98	93.8478	100.021	96.9343	0.884099	-0.177719	21	30	23.4787	29.3939	26.4363	0.241115	-2.05221
ENSSSCG00000027563_GL896300.1_24289_24318_p	ENSSSCG00000016245	37	29	38.9352	30.3379	34.6366	21	19	21.8978	19.3918	20.6448	0.596041	-0.746517	28	22	31.305	21.5555	26.4302	0.763073	-0.390107
ENSSSCG00000013909_2_59074955_59074984_p	CRLF1	38	51	39.9875	53.3529	46.6702	0	0	0	0	0	0	#NUM!	28	22	31.305	21.5555	26.4302	0.566319	-0.820313
ENSSSCG00000016646_18_35931919_35931948_p	IFRD1	45	70	47.3536	73.2295	60.2916	97	111	101.147	113.289	107.218	1.77832	0.830519	27	23	30.1869	22.5353	26.3611	0.437227	-1.19354
ALDBSSCT0000009366_81_110_m	ZNF606	294	303	309.377	316.979	313.178	64	76	66.7362	77.5672	72.1517	0.230386	-2.11788	27	23	30.1869	22.5353	26.3611	0.0841729	-3.5705
ENSSSCG00000009729_14_23964102_23964131_m	ZNF84	47	45	49.4582	47.0761	48.2672	36	43	37.5391	43.8867	40.7129	0.843491	-0.245556	26	24	29.0689	23.5151	26.292	0.544718	-0.876419
ENSSSCG00000007568_3_2134573_2134602_m	IQCE	85	76	89.4457	79.5063	84.476	21	28	21.8978	28.5774	25.2376	0.298755	-1.74297	26	24	29.0689	23.5151	26.292	0.311236	-1.68392
ENSSSCG00000022338_9_120719995_120720024_m	ENSSSCG00000034739	57	49	59.9812	51.2607	55.6209	16	15	16.6841	15.3093	15.9967	0.287602	-1.79786	18	33	20.1246	32.3333	26.2289	0.471566	-1.08447
ENSSSCG00000028575_13_147362348_147362377_p	DIRC2	18	17	18.9414	17.7843	18.3629	136	122	141.814	124.516	133.165	7.25186	2.85835	25	25	27.9508	24.4949	26.2229	1.42804	0.514034
ENSSSCG00000002299_7_97905999_97906028_m	RAD51B	112	108	117.858	112.983	115.42	55	55	57.3514	56.1341	56.7428	0.491619	-1.02439	25	25	27.9508	24.4949	26.2229	0.227195	-2.138
ENSSSCG00000029274_14_114273229_114273258_m	EXOC6	114	93	119.962	97.2906	108.627	41	54	42.7529	55.1135	48.9332	0.450472	-1.15049	25	25	27.9508	24.4949	26.2229	0.241404	-2.05048
ENSSSCG00000026886_8_79147797_79147826_p	DCHS2	16	16	16.8368	16.7382	16.7875	20	13	20.8551	13.2681	17.0616	1.01633	0.0233622	25	25	27.9508	24.4949	26.2229	1.56205	0.643438
ALDBSSCT0000003460_21_50_p	PPP3CC	137	149	144.165	155.874	150.02	0	0	0	0	0	0	#NUM!	25	25	27.9508	24.4949	26.2229	0.174796	-2.51626
ENSSSCG00000004579_1_123414074_123414103_p	ANXA2	36	26	37.8829	27.1995	32.5412	79	73	82.3775	74.5053	78.4414	2.41053	1.26935	17	34	19.0066	33.3131	26.1598	0.803898	-0.314915
ENSSSCG00000013281_2_19841956_19841985_m	EXT2	25	12	26.3076	12.5536	19.4306	34	38	35.4536	38.7836	37.1186	1.91032	0.933812	17	34	19.0066	33.3131	26.1598	1.34632	0.429022
ENSSSCG00000030130_14_11638817_11638846_m	DPYSL2	123	117	129.433	122.398	125.916	106	97	110.532	99.0002	104.766	0.832034	-0.265286	24	26	26.8328	25.4747	26.1538	0.207709	-2.26737
ENSSSCG00000020956_10_20634033_20634062_p	SMYD3	35	42	36.8306	43.9377	40.3841	0	0	0	0	0	0	#NUM!	31	18	34.6591	17.6363	26.1477	0.647474	-0.627106
ENSSSCG00000011935_13_158917335_158917364_p	CD96	3	2	3.15691	2.09227	2.62459	27	26	28.1543	26.5361	27.3452	10.4189	3.38113	23	27	25.7148	26.4545	26.0846	9.93856	3.31304
ENSSSCG00000014980_9_36715261_36715290_p	C11orf70	98	122	103.126	127.629	115.377	30	18	31.2826	18.3712	24.8269	0.21518	-2.21638	23	27	25.7148	26.4545	26.0846	0.226082	-2.14508
ENSSSCG00000021033_GL894171.2_11105_11134_m	SSTR3	81	71	85.2365	74.2756	79.7561	43	42	44.8384	42.8661	43.8522	0.549829	-0.862944	21	29	23.4787	28.4141	25.9464	0.325322	-1.62006
ENSSSCG00000016043_15_105381790_105381819_p	OSGEPL1	56	69	58.9289	72.1834	65.5562	14	7	14.5985	7.14435	10.8714	0.165834	-2.59219	21	29	23.4787	28.4141	25.9464	0.395789	-1.3372
ENSSSCG00000030827_8_338697_338726_p	FGFR3	14	11	14.7322	11.5075	13.1199	0	0	0	0	0	0	#NUM!	21	29	23.4787	28.4141	25.9464	1.97764	0.983781
ENSSSCG00000020690_13_78904726_78904755_m	ACAD9	63	49	66.2951	51.2607	58.7779	276	362	287.8	369.465	328.632	5.59109	2.48313	28	21	31.305	20.5757	25.9403	0.441328	-1.18008
ENSSSCG00000030132_12_36341266_36341295_m	CH242-73D9.1	48	54	50.5105	56.4913	53.5009	85	66	88.634	67.361	77.9975	1.45787	0.543864	20	30	22.3607	29.3939	25.8773	0.483679	-1.04788
ENSSSCG00000027091_4_106465490_106465519_p	OAZ3	35	39	36.8306	40.7993	38.8149	77	64	80.292	65.3197	72.8059	1.87572	0.907442	20	30	22.3607	29.3939	25.8773	0.666683	-0.584926
ENSSSCG00000015002_9_40229943_40229972_p	ELMOD1	83	96	87.3411	100.429	93.8851	84	78	87.5913	79.6084	83.5998	0.890449	-0.167396	26	23	29.0689	22.5353	25.8021	0.274826	-1.86341
ENSSSCG00000025326_9_102874751_102874780_p	TMEM243	21	33	22.0984	34.5225	28.3104	14	19	14.5985	19.3918	16.9952	0.600315	-0.736208	26	23	29.0689	22.5353	25.8021	0.911399	-0.133845
ALDBSSCT0000009432_87_116_m	WASF2	74	77	77.8704	80.5525	79.2114	14	17	14.5985	17.3506	15.9745	0.20167	-2.30993	17	33	19.0066	32.3333	25.6699	0.324068	-1.62563
ENSSSCG00000029449_9_139914453_139914482_m	PRG4	96	112	101.021	117.167	109.094	30	33	31.2826	33.6805	32.4815	0.297739	-1.74788	24	25	26.8328	24.4949	25.6639	0.235245	-2.08776
ENSSSCG00000002001_7_80396071_80396100_p	REC8	37	54	38.9352	56.4913	47.7133	0	0	0	0	0	0	#NUM!	24	25	26.8328	24.4949	25.6639	0.537877	-0.894652
ENSSSCG00000029323_9_9650874_9650903_m	KCNE3	33	52	34.726	54.3991	44.5625	0	0	0	0	0	0	#NUM!	22	27	24.5967	26.4545	25.5256	0.572805	-0.803885
ENSSSCG00000003432_6_65891124_65891153_m	KIAA2013	35	36	36.8306	37.6609	37.2457	0	0	0	0	0	0	#NUM!	22	27	24.5967	26.4545	25.5256	0.68533	-0.545129
ENSSSCG00000012006_13_189432558_189432587_m	ENSSSCG00000012006	55	57	57.8766	59.6297	58.7532	5	5	5.21377	5.1031	5.15843	0.0877984	-3.50966	21	28	23.4787	27.4343	25.4565	0.433279	-1.20663
ENSSSCG00000006173_4_67199106_67199135_m	GDAP1	32	43	33.6737	44.9838	39.3288	147	147	153.285	150.031	151.658	3.85616	1.94716	19	30	21.2426	29.3939	25.3183	0.643759	-0.635406
ENSSSCG00000028057_GL895030.2_44267_44296_m	IL10RA	44	38	46.3013	39.7532	43.0272	118	132	123.045	134.722	128.883	2.99539	1.58274	19	30	21.2426	29.3939	25.3183	0.588424	-0.765072
ENSSSCG00000026076_2_95592877_95592906_p	ENSSSCG00000014165	23	15	24.203	15.692	19.9475	24	22	25.0261	22.4537	23.7399	1.19012	0.251104	17	32	19.0066	31.3535	25.18	1.26231	0.336072
ENSSSCG00000026600_15_152123162_152123191_m	KLHL30	13	19	13.6799	19.8766	16.7783	0	0	0	0	0	0	#NUM!	24	24	26.8328	23.5151	25.174	1.50039	0.585339
ALDBSSCT0000011407_66_95_p	ENSSSCG00000014618	141	147	148.375	153.782	151.078	0	0	0	0	0	0	#NUM!	24	24	26.8328	23.5151	25.174	0.166629	-2.58529
ENSSSCG00000007981_3_40926021_40926050_m	NPRL3	20	12	21.0461	12.5536	16.7998	66	72	68.8217	73.4847	71.1532	4.23535	2.08248	23	25	25.7148	24.4949	25.1048	1.49435	0.579518
ENSSSCG00000025910_18_36193613_36193642_m	ZNF277	49	45	51.5628	47.0761	49.3195	35	29	36.4964	29.598	33.0472	0.670064	-0.57763	23	25	25.7148	24.4949	25.1048	0.509025	-0.974192
ENSSSCG00000022449_1_293613034_293613063_m	ENSSSCG00000022449	69	80	72.6089	83.6909	78.1499	0	0	0	0	0	0	#NUM!	23	25	25.7148	24.4949	25.1048	0.32124	-1.63828
ENSSSCG00000017892_12_52869799_52869828_m	PITPNM3	14	14	14.7322	14.6459	14.6891	0	0	0	0	0	0	#NUM!	22	26	24.5967	25.4747	25.0357	1.70438	0.769245
ENSSSCG00000026823_GL894935.1_7228_7257_m	HSPB6	10	14	10.523	14.6459	12.5845	63	74	65.6935	75.5259	70.6097	5.61086	2.48822	21	27	23.4787	26.4545	24.9666	1.98392	0.988356
ENSSSCG00000011316_13_32146638_32146667_p	CCR9	91	112	95.7595	117.167	106.463	71	64	74.0355	65.3197	69.6776	0.654475	-0.61159	21	27	23.4787	26.4545	24.9666	0.234509	-2.09229
ENSSSCG00000030137_2_346593_346622_p	LMNTD2	32	29	33.6737	30.3379	32.0058	43	52	44.8384	53.0723	48.9553	1.52958	0.613132	21	27	23.4787	26.4545	24.9666	0.780065	-0.358334
ENSSSCG00000000723_5_68107073_68107102_m	C12orf4	27	28	28.4122	29.2918	28.852	20	23	20.8551	23.4743	22.1647	0.76822	-0.380409	21	27	23.4787	26.4545	24.9666	0.865334	-0.208671
ENSSSCG00000029924_2_59189670_59189699_p	MAST3	39	50	41.0398	52.3068	46.6733	51	53	53.1804	54.0929	53.6367	1.14919	0.200622	27	20	30.1869	19.5959	24.8914	0.533312	-0.906949
ENSSSCG00000011239_13_23832956_23832985_p	ENSSSCG00000011239	19	14	19.9937	14.6459	17.3198	23	50	23.9833	51.031	37.5072	2.16556	1.11474	19	29	21.2426	28.4141	24.8284	1.43352	0.519565
ENSSSCG00000015943_15_86482228_86482257_m	GORASP2	86	69	90.498	72.1834	81.3407	28	19	29.1971	19.3918	24.2944	0.298675	-1.74335	18	30	20.1246	29.3939	24.7592	0.304389	-1.71601
ENSSSCG00000007009_17_11008638_11008667_p	ADAM3A	9	11	9.47072	11.5075	10.4891	0	0	0	0	0	0	#NUM!	18	30	20.1246	29.3939	24.7592	2.36047	1.23908
ENSSSCG00000017166_12_3396747_3396776_p	ENSSSCG00000017166	17	14	17.8891	14.6459	16.2675	0	0	0	0	0	0	#NUM!	17	31	19.0066	30.3737	24.6901	1.51776	0.60194
ENSSSCG00000007162_17_36925108_36925137_m	UBOX5	69	82	72.6089	85.7831	79.196	0	0	0	0	0	0	#NUM!	17	31	19.0066	30.3737	24.6901	0.31176	-1.68149
ENSSSCG00000016378_15_155026316_155026345_p	PASK	60	61	63.1382	63.8143	63.4762	56	78	58.3942	79.6084	69.0013	1.08704	0.120407	24	23	26.8328	22.5353	24.6841	0.388871	-1.36264
ENSSSCG00000010687_14_141162143_141162172_p	INPP5F	54	53	56.8243	55.4452	56.1348	49	54	51.0949	55.1135	53.1042	0.946013	-0.0800683	31	15	34.6591	14.6969	24.678	0.439621	-1.18567
ALDBSSCT0000009678_120_149_p	CMAH	76	85	79.975	88.9215	84.4483	105	100	109.489	102.062	105.776	1.25255	0.324867	16	32	17.8885	31.3535	24.621	0.291551	-1.77818
ENSSSCG00000010839_10_14037860_14037889_p	ENSSSCG00000010839	43	38	45.249	39.7532	42.5011	51	44	53.1804	44.9073	49.0439	1.15394	0.206573	23	24	25.7148	23.5151	24.6149	0.57916	-0.787965
ENSSSCG00000026259_4_106427436_106427465_m	LINGO4	36	35	37.8829	36.6148	37.2488	22	33	22.9406	33.6805	28.3105	0.760038	-0.395856	23	24	25.7148	23.5151	24.6149	0.660825	-0.59766
ENSSSCG00000003836_6_143478894_143478923_m	FYB2	40	41	42.0921	42.8916	42.4918	62	81	64.6507	82.6703	73.6605	1.73352	0.793705	22	25	24.5967	24.4949	24.5458	0.57766	-0.791708
ENSSSCG00000005360_1_267190150_267190179_p	IGFBPL1	9	20	9.47072	20.9227	15.1967	35	41	36.4964	41.8454	39.1709	2.57759	1.36602	22	25	24.5967	24.4949	24.5458	1.61521	0.691718
ENSSSCG00000006297_4_89969630_89969659_p	DPT	44	39	46.3013	40.7993	43.5503	21	28	21.8978	28.5774	25.2376	0.579505	-0.787108	22	25	24.5967	24.4949	24.5458	0.56362	-0.827205
[truncated: 50,930 more rows]
