# Supplementary material for: CRISPR screening of porcine sgRNA library identifies host factors associated with Japanese encephalitis virus replication
Source: Nat Commun. 2020 Oct 14;11:5178. doi: 10.1038/s41467-020-18936-1 (PMC7560704; doi:10.1038/s41467-020-18936-1)
Supplement: Supplementary file 6 — Supplementary Data 4 [file 41467_2020_18936_MOESM6_ESM.xlsx]

## Sheet: Sheet1
Supplementary Data 4. Primer pairs and sgRNAs targeting sequences used in this study.
Name	Sequence (5’-3’, including PAM: NGG)	Notes
ANPEP-sgR	GACACATATCCACGCAGAGAGGG	for detecting the cleavage activity of sgRNA lentivirus in Cas9-expressing PK-15 cells
SLC35B2-sgR	GTCTCTGCTGGCTCTGACCGGGG	for generating candidate genes knockout PK-15 cell lines
HS6ST1-sgR	AACCTGTCCTTCATCCCCGAGGG
B3GAT3-sgR	GGACCGCCAGATGTGTGAAGAGG
GLCE-sgR	TTGAAGCCACCAACAACAGGGGG
CALR-sgR	GTCTGACCCTTGTTGCTGAAGGG
EMC3-sgR	CGATTGGCAGGACCACCCAGAGG
NC-sgR	GTCCCACGCGGTAGGAGCGTTGG	for generating PK-15 cell lines with negative sgRNA
ANPEP-sgR top	caccGACACATATCCACGCAGAGA	for construction of lentivirus sgRNA expression vectors
ANPEP-sgR bottom	aaacTCTCTGCGTGGATATGTGTC
SLC35B2-sgR top	caccGTCTCTGCTGGCTCTGACCG
SLC35B2-sgR bottom	aaacGTCTCTGCTGGCTCTGACCG
HS6ST1-sgR top	caccAACCTGTCCTTCATCCCCGA
HS6ST1-sgR bottom	aaacTCGGGGATGAAGGACAGGTT
B3GAT3-sgR top	caccGGACCGCCAGATGTGTGAAG
BSGAT3-sgR bottom	aaacCTTCACACATCTGGCGGTCC
GLCE-sgR top	caccTTGAAGCCACCAACAACAGG
GLCE-sgR bottom	aaacCCTGTTGTTGGTGGCTTCAA
CALR-sgR top	caccGTCTGACCCTTGTTGCTGAA
CALR-sgR bottom	aaacTTCAGCAACAAGGGTCAGAC
EMC3-sgR top	caccCGATTGGCAGGACCACCCAG
EMC3-sgR bottom	aaacCTGGGTGGTCCTGCCAATCG
NC-sgR top	caccGTCCCACGCGGTAGGAGCG
NC-sgR bottom	aaacCGCTCCTACCGCGTGGGAC
ANPEP-F	CTCCTGCAGCCTGTAACCAGA	for T7EN1 cleavage assay
ANPEP-R	AAGGTTCCAAGGTCCCGAATC
SLC35B2-F	ACGCTGTAAGGTCAGCATCTC	for identifying the genotype of knock out cells
SLC35B2-R	GGAAAGGGTGGGTAAGTGTGTT
HS6ST1-F	GTCAGGTTGTCCCTCCCAAG
HS6ST1-R	GCATGAAAGGCCGGATGAAC
B3GAT3-F	AGCGTGAAGTTGACAGGCAAG
B3GAT3-R	CATCCCAGGACTCACCTCCTCA
GLCE-F	AAATGTCAGTAGTACACCTTGGC
GLCE-R	GCCATCGTACTGAACCACCT
CALR-F	AGGAACACACGGGGTTTCAG
CALR-R	CAAACTAGAGGCCGGGGTAG
EMC3-F	GGACCTCGAGGGACAATGAC
EMC3-R	GGAGAGTAGGATCGCCGGA
Oligo probe	TATCTTGTGGAAAGGACGAAACACCGN20GTTTTAGAGCTAGAAATAGCAAGTTAAAAT	N20 stands for 20 nts length sgRNA
Lib-F	GGCTTTATATATCTTGTGGAAAGGACGAAACACCG	for PCR amplification of oligo probe
Lib-R	CTAGCCTTATTTTAACTTGCTATTTCTAGCTCTAAAAC
Lib-plasmid-F	CTTGTGGAAAGGACGAAACACC	for PCR amplification of sgRNA library plasmid
Lib-plasmid-R	AAGCACCGACTCGGTGCCA
Lib-cell-F	GTGGAAAGGACGAAACACCG	for PCR amplification of mutant cell libraries
Lib-cell-R	GCGGTACCTCTAGAGCCATT
IZUMO3-POT1-F	TGTCCACAATGAGGCTGCAA	for T7EN1 cleavage assay the activity of off-target sites
IZUMO3-POT1-R	GTCCTTCCCTCTCCCACTCT
IZUMO3-POT2-F	CGGGGCCAAAGAGAGTTACC
IZUMO3-POT2-R	CTTCCAGGTCTCAGCATCCG
IZUMO3-POT3-F	TCTAATCCTATGGAGAGCCCTGA
IZUMO3-POT3-R	GAGCAGAGGTTTATCTGGCTCA
IZUMO3-POT4-F	ACCAGTGCCATTCAGGTGTG
IZUMO3-POT4-R	TCGGGATGAAGAGAGGAGCA
IZUMO3-POT5-F	AAAGGGCAAATGGGTGAGTAAG
IZUMO3-POT5-R	CATAGGCAAGAAGGGGCATGT
IZUMO3-POT6-F	CAGCTGGGAAATGGTTTCTTTG
IZUMO3-POT6-R	TGTCTATTCAATGCAAGGGCAG
IZUMO3-POT7-F	TGAAACCCTAGACTTGCAGGC
IZUMO3-POT7-R	ATTTTGAAGCCCCCAATGCAAA
IZUMO3-POT8-F	TCACCCGTGCTGGGAATAAC
IZUMO3-POT8-R	ACTGTGAATCGCTGCCTGAA
IZUMO3-POT9-F	TGTCCTGGGCATGAGGTAGA
IZUMO3-POT9-R	GTTGAAGTTGCGCTTGCAGA
IZUMO3-POT10-F	CCCTCACCCTCCCATCTGTA
IZUMO3-POT10-R	CCCTCCACCTCCATTTCCAC
IZUMO3-POT11-F	CCCTCCACCTCCATTTCCAC
IZUMO3-POT11-R	ATGATGACAAGGACGGGCTC
IZUMO3-POT12-F	TGCGGAACAGGGTGAATGAAG
IZUMO3-POT12-R	TGCGGAACAGGGTGAATGAAG
IZUMO3-POT13-F	ATGCTGCCGAGGATCTAAGC
IZUMO3-POT13-R	CCTGGGCTCACAGCATGTAT
IZUMO3-POT14-F	GTGTGATCACCGCCTCTCTC
IZUMO3-POT14-R	GGTTGACACAGGTGGGTAGG
IZUMO3-POT15-F	AGCTCACTGGTTGGCTTGTC
IZUMO3-POT15-R	GTCTTGTCCTTAGGAGGTGCC
si-ssc-CALR	GAAAGACAAGCAGGATGAA	siRNA sequences
si-ssc-GLCE	GCAAGCCATTTCTACCTTA
si-ssc-HS6ST1	GCTACAACCTGTCCTTCAT
si-ssc-EMC3	CTGCCAATCGTTATTATCA
si-ssc-SLC35B2	CACAGTTCCTGGTGCTAAT
si-ssc-B3GAT3	GGTGTAGAGCAACGGAACA
SLC35B2-CDS-F	ATGGCTAGCATGGATGCCAGGTGGTGGGCAGTGCTGGTGCT	for cloning coding sequences into pcDNA™3.1(+) vector
SLC35B2-CDS-R	ATGTCTAGATCACACCTTCTGCACAGACGACTCAACAGGCA
HS6ST1-CDS-F	ATGGCTAGCATGCGGCGGCGGCGCGCTGGCAGCAGGACCATG
HS6ST1-CDS-R	ATGTCTAGACTACCACTTCTCGATGATGTGGCTCATGTAGTC
B3GAT3-CDS-F	ATGGCTAGCATGCTGAACATACTGTGGTTCTCTGCCCCCCATCC
B3GAT3-CDS-R	ATGTCTAGATTACACCTCAACAGCTGGGTCTGAGCCTCGGCCCT
GLCE-CDS-F	ATGGCTAGCATGCGTTGCTTGGCAGCTCGGGTCAACTATAAG
GLCE-CDS-R	ATGTCTAGACTAGTTGTGCTTTGCCCTGCTGCCTTTAAGG
CALR-CDS-F	ATGGCTAGCATGCTGCTCCCAGTCCCACTACTGCTCGGCCTTG
CALR-CDS-R	ATGTCTAGACTACAGCTCATCCTTGGCCTGGCCAGCGGCAGC
EMC3-CDS-F	ATGGCTAGCATGGCGGGGCCTGAGCTACTGCTCGACTCCA
EMC3-CDS-R	ATGTCTAGATCAGAAAATAGAGGTCTGTAGTTCCTTTTTG
SLC35B2-QPCR-F	GCAGAGACCAGTCCTACTTGG	for real-time quantitative PCR assay
SLC35B2-QPCR-R	AGGACGCGGTTCATTAGCAC
HS6ST1-QPCR-F	AAGAAGTGCACCTGCTACCG
HS6ST1-QPCR-R	CGCAGCAGGGTGATGTAGTA
B3GAT3-QPCR-F	CTCAGCCACCTCGTAGATCC
B3GAT3-QPCR-R	CACCTCAACAGCTGGGTCTG
GLCE-QPCR-F	GCTACAATGTGGAAGTCCGAG
GLCE-QPCR-R	TGTGAGGGGGTTTCTCAGTTAG
CALR-QPCR-F	ACCGGATTTTGGCAGATTCG
CALR-QPCR-R	CCCCCACAGTCGATGTTCTG
EMC3-QPCR-F	GCAGAGCGACAAGAAGCTCA
EMC3-QPCR-R	TCATAGGAGAAGGTGGCACAAC
JEV-RP9-C-F	GAGCTTGTTGGACGGCAGAG
JEV-RP9-C-R	CACGGCGTCGATGAGTGTTC
GAPDH-F	TGACATCAAGAAGGTGGTGAAG
GAPDH-R	TTGACGAAGTGGTCGTTGAG
