# Supplementary material for: CRISPR screening of porcine sgRNA library identifies host factors associated with Japanese encephalitis virus replication
Source: Nat Commun. 2020 Oct 14;11:5178. doi: 10.1038/s41467-020-18936-1 (PMC7560704; doi:10.1038/s41467-020-18936-1)
Supplement: Supplementary file 8 — Source Data [file 41467_2020_18936_MOESM8_ESM.xlsx]

## Sheet: Figure 5b, f
Figure 5b. Western blot analysis of EMC3 KO cell lines.
	anti-EMC3 (Santa Cruz Biotechnology, cat.#sc-365903)
	anti-β-tubulin (Sungenebiotech, cat.#KM9003T)
	Note: The large "X" represents irrelevant lanes.
Figure 5f. Western blot was performed to examine the expression of the NS3 in EMC3 KO cell lines following infection with JEV.
	anti-NS3 (GeneTex, cat.# GTX125868)
	anti-β-actin (Beyotime, cat.#AF5001)

## Sheet: Figure 6b
Figure 6b. Western blot analysis of CALR in KO and WT cells.
	anti-CALR (Abclonal, cat.#A1066)
	anti-GAPDH (Beyotime, cat.#AF5009)
	Note: The large "X" represents irrelevant lanes.

## Sheet: Sup. Figure 1a
Sup. Figure 1a. Evaluation of Cas9 activity among candidate single cell–derived clones using a T7EN I cleavage assay.

## Sheet: Sup. Figure 1b
Sup. Figure 1b. Western blot was performed to examine the expression of the Cas9 protein in the single cell–derived Clone-#14.
	anti-Cas9 (GeneTex, cat.#GTX53807)
	anti-β-tubulin (Sungenebiotech, cat.#KM9003T)

## Sheet: Sup. Figure 2b
Sup. Figure 2b. Assessment of the cleavage activity of sgRNA lentivirus in PK-15-Cas9 cells at the time points indicated using a T7EN I assay.

## Sheet: Sup. Figure 3b
Sup. Figure 3b. Detection of the 15 potential off-targets by the T7EN I cleavage assay.
	Note: The large "X" represents irrelevant lanes.

## Sheet: Figure 4b, c, e, f, g, h
Figure 4b. Virus plaque assays for determination of viral concentration.
	MOI	Repeat	WT	SLC35B2-KO	HS6ST1-KO	B3GAT3-KO	GLCE-KO
	MOI=0.03	repeat1	500000	13000	1400	13000	2900			MOI=0.03	Sample	WT	SLC35B2-KO	HS6ST1-KO	B3GAT3-KO	GLCE-KO
		repeat2	480000	17000	2900	6700	4300				P values		0.00833141	0.00803656	0.00810896	0.00808132
		repeat3	370000	10000	1900	5500	2850
	MOI=0.1	repeat1	5000000	58000	5000	20000	22000			MOI=0.1	Sample	WT	SLC35B2-KO	HS6ST1-KO	B3GAT3-KO	GLCE-KO
		repeat2	4200000	54000	5400	22000	28000				P values		0.00670635	0.00658003	0.00662807	0.00663559
		repeat3	3800000	40000	7800	24000	24000
Figure 4c. Absolute quantitative real-time PCR for determination of JEV copy number.
	MOI	Repeat	WT	SLC35B2-KO	HS6ST1-KO	B3GAT3-KO	GLCE-KO
	MOI=0.03	repeat1	124700000	10240000	3728000	12350000	11580000			MOI=0.03	Sample	WT	SLC35B2-KO	HS6ST1-KO	B3GAT3-KO	GLCE-KO
		repeat2	123600000	11010000	4237000	11900000	12010000				P values		0.00133569	0.00120203	0.00123628	0.00132366
		repeat3	137300000	10190000	4664000	10620000	10810000
	MOI=0.1	repeat1	67290000	18460000	4276000	22060000	33290000			MOI=0.1	Sample	WT	SLC35B2-KO	HS6ST1-KO	B3GAT3-KO	GLCE-KO
		repeat2	75780000	20500000	6753000	15030000	26850000				P values		0.0095607	0.00543224	0.00455592	0.00742019
		repeat3	58400000	21370000	7199000	17390000	25890000
Figure4e. Immunofluorescence for detection of NS3 expressed in rescue assays of HS6ST1.
	Sample	Repeat	DAPI	NS3	NS3/DAPI
	WT	repeat1	1423	245	0.172171					Sample	HS6ST1-KO	HS6ST1-KO-rescue	HS6ST1-KO-NTC
		repeat2	1358	250	0.184094					P values		0.0134162	0.967705
		repeat3	1475	254	0.172203
	HS6ST1-KO	repeat1	1246	25	0.0200642
		repeat2	1112	21	0.0188849
		repeat3	1384	36	0.0260116
	HS6ST1-KO-rescue	repeat1	870	53	0.0609195
		repeat2	941	48	0.0510096
		repeat3	908	40	0.0440529
	HS6ST1-KO-NTC	repeat1	1276	26	0.0203762
		repeat2	1305	36	0.0275862
		repeat3	1430	25	0.0174825
Figure 4f. RT-qPCR assay for determination of relative mRNA level of JEV C gene in rescue assays of HS6ST1.
	Sample	Repeat	JEV-C (Ct values)			GAPDH (Ct values)
	WT	repeat1	19.691	19.2721	19.3063	15.4666	15.1725	15.0435
		repeat2	19.5355	19.4346	19.3684	15.1132	15.2881	15.0783		Sample	HS6ST1-KO	HS6ST1-KO-rescue	HS6ST1-KO-NTC
		repeat3	19.2232	19.791	19.4603	15.1476	15.1896	14.8773		P values		0.00322264	0.0859843
	HS6ST1-KO	repeat1	26.5729	26.6221	26.4724	15.2201	15.1566	15.0091
		repeat2	26.4949	26.4762	26.3106	14.9898	15.1028	15.1349
		repeat3	26.574	26.3755	26.2646	15.1712	15.0541	14.8322
	HS6ST1-KO-rescue	repeat1	24.1507	23.777	24.006	15.1881	15.2365	14.9434
		repeat2	24.3593	24.3078	23.47	15.0859	15.1185	14.8508
		repeat3	23.6633	23.6393	23.9531	15.0362	15.031	14.8049
	HS6ST1-KO-NTC	repeat1	26.5168	26.6671	26.5052	15.1881	15.2365	14.9434
		repeat2	26.5285	26.5942	26.3078	15.0859	15.1185	14.8508
		repeat3	26.337	26.532	26.395	15.0362	15.031	14.8049
Figure 4g. Immunofluorescence for detection of NS3 expressed in rescue assays of GLCE.
	Sample	Repeat	DAPI	NS3	NS3/DAPI
	WT	repeat1	1423	245	0.172171					Sample	GLCE-KO	GLCE-KO-rescue	GLCE-KO-NTC
		repeat2	1358	250	0.184094					P values		0.000551467	0.57027
		repeat3	1475	254	0.172203
	GLCE-KO	repeat1	922	24	0.0260304
		repeat2	848	24	0.0283019
		repeat3	962	25	0.0259875
	GLCE-KO-rescue	repeat1	1576	155	0.0983503
		repeat2	1500	161	0.107333
		repeat3	1424	149	0.104635
	GLCE-KO-NTC	repeat1	788	19	0.0241117
		repeat2	771	22	0.0285344
		repeat3	730	18	0.0246575
Figure 4h. RT-qPCR assay for determination of relative mRNA level of JEV C gene in rescue assays of GLCE.
	Sample	Repeat	JEV-C (Ct values)			GAPDH (Ct values)
	WT	repeat1	19.691	19.2721	19.3063	15.6195	15.9505	15.5524		Sample	GLCE-KO	GLCE-KO-rescue	GLCE-KO-NTC
		repeat2	19.5355	19.4346	19.3684	15.4333	15.451	15.5426		P values		0.00105087	0.171548
		repeat3	19.2232	19.791	19.4603	15.2023	15.3799	15.3755
	GLCE-KO	repeat1	25.4764	25.4718	25.4434	15.2142	15.0836	15.1931
		repeat2	25.3978	25.5575	25.4899	14.767	14.9167	14.819
		repeat3	25.0557	25.7768	25.1799	14.9013	14.5815	14.9441
	GLCE-KO-rescue	repeat1	23.8306	23.7532	23.4629	15.6302	15.4396	15.3255
		repeat2	23.935	23.2002	23.7707	15.309	15.3224	15.2389
		repeat3	23.6104	23.5839	23.2466	15.5184	15.2154	15.2987
	GLCE-KO-NTC	repeat1	26.0621	25.9311	25.4366	15.0686	15.4696	15.3636
		repeat2	25.982	25.9243	25.8349	15.067	14.8658	15.0907
		repeat3	25.9295	26.1065	26.0371	14.8242	15.2394	15.0143

## Sheet: Figure 5c, d, g, h, I, j
Figure 5c. Virus plaque assays for determination of viral concentration.
		WT			EMC3-KO-1			EMC3-KO-2
	Time (hpi)	repeat1	repeat2	repeat3	repeat1	repeat2	repeat3	repeat1	repeat2	repeat3			Time (hpi)	WT	EMC3-KO-1	EMC3-KO-2
	12	252000	262000	246000	320	480	320	660	700	660		P values	12		0.000339615	0.000340937
	24	581250	487500	343750	1540	1460	1440	12400	13800	10200			24		0.020974	0.0219066
	36	1260000	1400000	1100000	2280	1880	1740	14200	14800	11400			36		0.00476226	0.00484548
Figure 5d. Absolute quantitative real-time PCR for determination of JEV copy number.
		WT			EMC3-KO-1			EMC3-KO-2
	Time (hpi)	repeat1	repeat2	repeat3	repeat1	repeat2	repeat3	repeat1	repeat2	repeat3			Time (hpi)	WT	EMC3-KO-1	EMC3-KO-2
	12	323500000	285700000	315800000	4833000	4456000	4719000	4435000	4011000	4223000		P values	12		0.00143802	0.00143356
	24	815700000	905000000	552500000	3459000	1714000	5604000	16500000	15210000	13370000			24		0.0191115	0.0196906
	36	2870000000	1903000000	1949000000	5685000	4168000	4268000	12150000	9036000	14990000			36		0.0192684	0.0193898
	48	2722000000	2354000000	2270000000	77160000	82120000	84280000	225000000	213600000	203800000			48		0.00341354	0.00378045
Figure 5h. RT-qPCR assay for determination of relative mRNA level of EMC3.
	Sample	Repeat	EMC3 (Ct values)			GAPDH (Ct values)
	WT	repeat1	20.9283	21.1246	21.1091	17.0905	17.3046	17.1973				Sample	EMC3-KO-1	EMC3-KO-1-rescue	EMC3-KO-1-NTC
		repeat2	21.047	20.9164	21.21	17.3479	17.2395	17.4072				P values		0.000606108	0.935973
		repeat3	20.7951	21.1277	20.9684	17.0404	17.64	17.2729
	EMC3-KO-1	repeat1	21.7918	22.1232	21.962	17.8074	17.5198	17.575
		repeat2	21.6283	21.8201	21.8701	17.2287	17.3736	17.4776
		repeat3	21.4252	21.4468	21.8263	17.5199	17.4925	17.3714
	EMC3-KO-1-rescue	repeat1	16.2782	16.071	16.1697	17.641	17.4813	17.5627
		repeat2	16.2953	15.8811	16.1988	17.5139	17.547	17.4916
		repeat3	16.1024	15.813	15.9386	17.4612	17.3664	17.5124
	EMC3-KO-1-NTC	repeat1	22.0257	21.8404	21.9329	17.8495	17.2885	17.5785
		repeat2	21.6813	21.7298	21.7824	17.2734	17.4373	17.2794
		repeat3	21.5993	21.5531	21.7776	17.5741	17.4229	17.5919
Figure 5i. Immunofluorescence for detection of NS3 expressed in rescue assays of EMC3.
	Sample	Repeat	DAPI	NS3	NS3/DAPI
	WT	repeat1	1336	437	0.327096							Sample	EMC3-KO-1	EMC3-KO-1-rescue	EMC3-KO-1-NTC
		repeat2	1361	445	0.326965							P values		0.000948071	-
		repeat3	1208	365	0.302152
	EMC3-KO-1	repeat1	-	0	0
		repeat2	-	0	0
		repeat3	-	0	0
	EMC3-KO-1-rescue	repeat1	625	67	0.1072
		repeat2	699	83	0.118741
		repeat3	644	71	0.110248
	EMC3-KO-1-NTC	repeat1	-	0	0
		repeat2	-	0	0
		repeat3	-	0	0
Figure 5j. RT-qPCR assay for determination of relative mRNA level of JEV C gene in rescue assays of EMC3.
	Sample	Repeat	JEV-C (Ct values)			GAPDH (Ct values)
	WT	repeat1	18.038	17.7007	17.5111	17.0905	17.3046	17.1973				Sample	EMC3-KO-1	EMC3-KO-1-rescue	EMC3-KO-1-NTC
		repeat2	17.0858	18.6847	17.6426	17.3479	17.2395	17.4072				P values		0.00107031	0.0760974
		repeat3	17.392	17.0508	18.0333	17.0404	17.64	17.2729
	EMC3-KO-1	repeat1	30.1945	30.1153	30.061	17.8074	17.5198	17.575
		repeat2	30.0899	29.8567	30.1654	17.2287	17.3736	17.4776
		repeat3	29.7472	29.7115	30.0422	17.5199	17.4925	17.3714
	EMC3-KO-1-rescue	repeat1	24.1183	24.1351	24.1408	17.641	17.4813	17.5627
		repeat2	24.0353	24.1744	24.2512	17.5139	17.547	17.4916
		repeat3	24.2493	24.0797	24.2051	17.4612	17.3664	17.5124
	EMC3-KO-1-NTC	repeat1	30.343	30.4605	30.2661	17.8495	17.2885	17.5785
		repeat2	30.1469	30.7314	30.0481	17.2734	17.4373	17.2794
		repeat3	30.0313	30.4918	30.0998	17.5741	17.4229	17.5919
Figure 5g. Real-Time Cell Analyzer assay was performed to record the cell survival curves.
	Time (Hour)	EMC3-KO-1-JEV	EMC3-KO-1-MOCK	EMC3-KO-2-JEV	EMC3-KO-2-MOCK	WT-JEV	WT-MOCK
	0	0	0	0	0	0	0
	0.203611	5.3684	2.5423	5.9405	5.2443	3.6981	2.599
	0.370833	5.8931	2.6373	6.1211	5.4099	4.1027	2.9135
	0.621111	6.6533	2.8857	6.3207	5.6469	4.6447	3.3691
	0.788333	7.0589	3.0408	6.4587	5.8493	4.9409	3.6408
	0.955	7.3998	3.179	6.5884	6.054	5.1935	3.8574
	1.12194	7.6632	3.3011	6.6976	6.2331	5.3947	4.0381
	1.28917	7.8717	3.3973	6.7748	6.3786	5.5467	4.1779
	1.45611	8.036	3.4651	6.8802	6.4891	5.6878	4.2973
	1.62278	8.189	3.5335	6.9832	6.5932	5.8	4.402
	1.87333	8.3412	3.6254	7.1048	6.7213	5.9419	4.5151
	2.04	8.4107	3.6752	7.176	6.7945	5.9878	4.5582
	2.20667	8.4454	3.7157	7.2434	6.872	6.0161	4.5879
	2.37389	8.449	3.7681	7.2927	6.915	6.0363	4.6099
	2.54056	8.4542	3.8033	7.3236	6.972	6.0366	4.6682
	2.7075	8.464	3.8497	7.3387	7.0194	6.0236	4.6961
	2.95806	8.4069	3.9183	7.3537	7.0711	6.0044	4.7629
	3.12472	8.3569	3.9625	7.3497	7.1116	5.9822	4.8055
	3.29167	8.3068	4.0011	7.3357	7.149	5.9645	4.8444
	3.45861	8.2616	4.0473	7.3177	7.1694	5.9463	4.8881
	3.62583	8.2059	4.0889	7.2899	7.1849	5.9522	4.9375
	3.79278	8.1604	4.1266	7.2597	7.2095	5.9585	4.9775
	4.04333	8.1004	4.1662	7.2316	7.2409	5.9526	5.0377
	4.21028	8.083	4.2192	7.2115	7.2565	5.9737	5.0726
	4.37694	8.0382	4.2309	7.1773	7.2702	5.9878	5.105
	4.54361	8.0547	4.2586	7.1555	7.2849	6.0293	5.1474
	4.71056	8.0745	4.2742	7.1373	7.3118	6.0765	5.1807
	4.8775	8.0406	4.2932	7.1262	7.3298	6.1277	5.2206
	5.12778	8.0007	4.289	7.1039	7.3542	6.1837	5.2796
	5.295	8.009	4.3121	7.095	7.374	6.2161	5.3045
	5.46194	8.0058	4.3197	7.0828	7.3937	6.2388	5.3245
	5.62889	8.0072	4.3256	7.0832	7.4047	6.2628	5.3481
	5.79556	8.0028	4.3482	7.0902	7.4239	6.2876	5.3709
	5.9625	8.0012	4.3518	7.0868	7.4538	6.2971	5.3729
	6.12972	8.0148	4.3579	7.0943	7.4652	6.3361	5.3974
	6.38	8.0251	4.357	7.1038	7.4891	6.4002	5.3916
	6.54722	8.0022	4.3659	7.1176	7.5124	6.44	5.3894
	6.71389	7.996	4.367	7.1501	7.5219	6.4866	5.4078
	6.88111	8.0125	4.3735	7.1591	7.548	6.5094	5.4186
	7.04806	7.9861	4.3844	7.1639	7.5597	6.5395	5.4389
	7.215	7.9719	4.3882	7.1915	7.5783	6.5965	5.4524
	7.46556	7.9618	4.4088	7.2283	7.6059	6.6606	5.4891
	7.63278	7.9671	4.4117	7.2512	7.619	6.695	5.5137
	7.79972	7.9556	4.4235	7.2825	7.635	6.7035	5.5196
	7.96694	7.9641	4.4199	7.3002	7.6717	6.7333	5.5333
	8.13389	7.9501	4.4252	7.337	7.6852	6.7749	5.551
	8.30083	7.9305	4.4256	7.362	7.7045	6.7953	5.566
	8.55167	7.9483	4.4244	7.3924	7.7221	6.8595	5.5932
	8.71861	7.9821	4.4174	7.421	7.7393	6.9039	5.6331
	8.88556	7.9932	4.4225	7.4442	7.7463	6.947	5.6714
	9.05278	7.9711	4.4187	7.4611	7.7592	7.008	5.6807
	9.22	7.9834	4.4282	7.491	7.7797	7.061	5.6837
	9.38694	7.988	4.4234	7.516	7.7969	7.1148	5.698
	9.55389	8.0035	4.404	7.531	7.7994	7.1551	5.7096
	9.80444	8.0093	4.4088	7.5653	7.8059	7.2089	5.7391
	9.97139	8.019	4.3966	7.5909	7.8185	7.2678	5.752
	10.1386	8.0254	4.3985	7.6066	7.8185	7.2921	5.7565
	10.3056	8.0416	4.3914	7.6159	7.8217	7.3472	5.7647
	10.4725	8.0327	4.3861	7.631	7.8326	7.4094	5.7819
	10.6397	8.0281	4.3782	7.6461	7.8416	7.4722	5.7826
	10.8903	8.0299	4.3775	7.6666	7.841	7.5252	5.7839
	11.0572	8.0467	4.3893	7.6893	7.8485	7.5622	5.8008
	11.2242	8.0384	4.3876	7.7021	7.8518	7.5882	5.8014
	11.3914	8.0388	4.3828	7.713	7.8506	7.6206	5.8249
	11.5581	8.0232	4.3847	7.7327	7.8488	7.6451	5.8394
	11.7253	7.9956	4.3568	7.7086	7.8098	7.6613	5.8244
	11.9753	7.9049	4.3231	7.6332	7.7535	7.6786	5.8059
	12.1419	7.7898	4.2797	7.5248	7.6633	7.6448	5.7657
	12.3092	7.7416	4.2515	7.4988	7.6433	7.6242	5.7394
	12.4761	7.7212	4.2449	7.4979	7.6211	7.6431	5.7192
	12.6431	7.7105	4.2443	7.5165	7.5993	7.6873	5.7279
	12.8103	7.7446	4.2587	7.5354	7.6116	7.7463	5.7576
	12.9775	7.7506	4.2761	7.5629	7.6058	7.7972	5.7907
	13.2275	7.7841	4.294	7.5942	7.5866	7.8785	5.8303
	13.3947	7.7986	4.2969	7.6233	7.5862	7.9313	5.834
	13.5619	7.811	4.3137	7.6453	7.5835	7.9966	5.8285
	13.7286	7.817	4.3265	7.6622	7.5718	8.0234	5.835
	13.8958	7.7979	4.3476	7.6847	7.5656	8.0815	5.8262
	14.0628	7.7862	4.3528	7.7078	7.5537	8.0864	5.8461
	14.3128	7.7533	4.3563	7.7405	7.5336	8.1237	5.8434
	14.4797	7.7436	4.3396	7.7429	7.5199	8.1127	5.8609
	14.6464	7.7101	4.35	7.7476	7.5067	8.1427	5.8682
	14.8131	7.685	4.3614	7.7668	7.4899	8.164	5.8744
	14.98	7.6782	4.3607	7.7792	7.4901	8.1711	5.8805
	15.1469	7.6715	4.3768	7.7606	7.4662	8.18	5.8905
	15.3972	7.656	4.3759	7.7812	7.444	8.1434	5.8791
	15.5644	7.6465	4.3743	7.742	7.4313	8.1099	5.8873
	15.7314	7.6301	4.3875	7.7524	7.4084	8.0809	5.8874
	15.8981	7.5853	4.3829	7.7593	7.3906	8.0198	5.8803
	16.0647	7.5576	4.3925	7.7505	7.3541	7.9339	5.8714
	16.2319	7.5196	4.3748	7.7467	7.3204	7.8717	5.8631
	16.4819	7.5036	4.3898	7.6841	7.2613	7.7369	5.8641
	16.6489	7.4757	4.3913	7.6985	7.2441	7.6519	5.85
	16.8158	7.4377	4.4063	7.6578	7.2285	7.5326	5.8579
	16.9828	7.4091	4.4109	7.6473	7.1971	7.4116	5.8518
	17.15	7.3841	4.4073	7.6329	7.1681	7.2617	5.8458
	17.3172	7.3783	4.4084	7.5837	7.1333	7.1028	5.8501
	17.4839	7.3433	4.405	7.6018	7.1139	6.9668	5.839
	17.7339	7.2976	4.404	7.5333	7.0612	6.7113	5.8198
	17.9008	7.2892	4.4139	7.509	7.0424	6.5705	5.8337
	18.0678	7.2635	4.4108	7.5014	7.0142	6.417	5.8299
	18.2344	7.2394	4.4153	7.4925	6.9972	6.2369	5.8442
	18.4011	7.2069	4.4125	7.485	6.9659	6.0439	5.7998
	18.5678	7.1658	4.4133	7.4644	6.9494	5.8396	5.7998
	18.8178	7.1728	4.4217	7.4483	6.9052	5.569	5.8031
	18.9847	7.1555	4.4228	7.4375	6.8825	5.3618	5.7939
	19.1514	7.1448	4.4177	7.4407	6.8542	5.1805	5.7887
	19.3181	7.1195	4.4086	7.4303	6.8405	4.9917	5.7723
	19.4853	7.0951	4.4051	7.4267	6.8117	4.7965	5.7741
	19.6519	7.0751	4.4053	7.4317	6.7885	4.6434	5.7711
	19.9019	7.0427	4.3999	7.4141	6.7737	4.363	5.7636
	20.0692	7.0326	4.4048	7.4258	6.7492	4.2264	5.7427
	20.2361	7.0009	4.4004	7.4132	6.7492	4.0688	5.7479
	20.4028	6.9832	4.3924	7.4054	6.718	3.8907	5.721
	20.5697	6.9621	4.3955	7.4143	6.6998	3.7332	5.7158
	20.7367	6.9361	4.3832	7.4118	6.6997	3.5631	5.6884
	20.9869	6.9207	4.3889	7.4055	6.6519	3.3092	5.6941
	21.1533	6.9065	4.3904	7.3973	6.6406	3.1287	5.6842
	21.3203	6.8832	4.3855	7.399	6.6121	2.9663	5.6844
	21.4869	6.8704	4.3753	7.3856	6.595	2.8093	5.6827
	21.6539	6.8502	4.3718	7.375	6.5702	2.6623	5.6647
	21.8208	6.8184	4.371	7.346	6.5469	2.5052	5.6508
	21.9881	6.8098	4.3753	7.3436	6.5265	2.3646	5.6388
	22.2383	6.7756	4.3625	7.3416	6.516	2.1308	5.6412
	22.4053	6.7567	4.3696	7.3298	6.4965	1.9795	5.6288
	22.5719	6.7473	4.372	7.3194	6.4766	1.8188	5.6176
	22.7386	6.7284	4.3728	7.2998	6.4542	1.6729	5.6005
	22.9058	6.7124	4.3638	7.2883	6.4484	1.5289	5.5901
	23.0725	6.6975	4.3753	7.2815	6.4227	1.3965	5.5915
	23.3225	6.6979	4.3717	7.276	6.3978	1.2211	5.6172
	23.4897	6.6647	4.3522	7.2191	6.38	1.1277	5.5968
	23.6567	6.6489	4.3463	7.2222	6.3439	1.0243	5.5758
	23.8236	6.6309	4.3348	7.1861	6.309	0.9266	5.5581
	23.9908	6.6286	4.3282	7.1808	6.3018	0.8424	5.5481
	24.1581	6.6143	4.3302	7.1667	6.2662	0.7617	5.5431
	24.4083	6.6041	4.3275	7.1302	6.2509	0.6677	5.551
	24.5753	6.5867	4.3139	7.1226	6.2336	0.6046	5.5483
	24.7425	6.5654	4.3118	7.101	6.2205	0.559	5.551
	24.9094	6.5382	4.3168	7.0837	6.2015	0.5169	5.5522
	25.0767	6.537	4.325	7.0917	6.1703	0.4744	5.5349
	25.2433	6.5264	4.3234	7.077	6.1619	0.4356	5.5381
	25.4936	6.509	4.3026	7.0579	6.1492	0.3871	5.5453
	25.6608	6.4938	4.2973	7.0433	6.1249	0.3588	5.53
	25.8275	6.4926	4.2883	7.0151	6.1082	0.3324	5.5347
	25.9942	6.4919	4.281	7.0045	6.0954	0.3101	5.5178
	26.1608	6.4725	4.2635	6.9896	6.0779	0.2954	5.5239
	26.3281	6.4548	4.2694	6.9822	6.0503	0.2715	5.5322
	26.4947	6.4441	4.2517	6.9708	6.042	0.2609	5.5173
	26.7447	6.4156	4.2517	6.962	6.0052	0.24	5.5208
	26.9117	6.404	4.2421	6.9375	5.99	0.225	5.487
	27.0783	6.3994	4.2423	6.9287	5.9746	0.211	5.4994
	27.245	6.3824	4.2418	6.9252	5.948	0.1956	5.4873
	27.4119	6.3764	4.2286	6.9276	5.9308	0.1858	5.4847
	27.5786	6.3748	4.2235	6.917	5.9109	0.1738	5.4866
	27.8289	6.3455	4.2234	6.8973	5.8911	0.1636	5.4742
	27.9958	6.3238	4.2166	6.8964	5.8708	0.1599	5.4731
	28.1625	6.3115	4.2177	6.8853	5.8611	0.1508	5.4817
	28.3292	6.3034	4.2157	6.8817	5.8378	0.1442	5.4807
	28.4958	6.2934	4.2146	6.8743	5.8229	0.1389	5.4686
	28.6625	6.2714	4.2073	6.8592	5.8184	0.1298	5.4565
	28.9125	6.2485	4.2054	6.8474	5.7831	0.1229	5.4913
	29.0797	6.2345	4.1998	6.8423	5.7736	0.1237	5.477
	29.2464	6.2269	4.2081	6.8211	5.7618	0.1124	5.4633
	29.4133	6.2092	4.2068	6.817	5.7485	0.1098	5.4701
	29.58	6.2036	4.2152	6.7983	5.7262	0.1068	5.4664
	29.7469	6.1809	4.2183	6.7818	5.7143	0.1058	5.4656
	29.9972	6.1776	4.2318	6.774	5.6914	0.0978	5.4484
	30.1644	6.1468	4.2442	6.74	5.6898	0.0933	5.426
	30.3311	6.1422	4.232	6.7333	5.6759	0.0908	5.4182
	30.4978	6.1255	4.2389	6.7207	5.6583	0.0881	5.4212
	30.6647	6.1072	4.2427	6.7095	5.651	0.0835	5.411
	30.8314	6.0945	4.2543	6.6977	5.6446	0.081	5.4173
	31.0817	6.0659	4.2692	6.6754	5.6256	0.0751	5.4192
	31.2483	6.0604	4.2583	6.6818	5.6024	0.0678	5.4079
	31.415	6.0455	4.2569	6.653	5.5799	0.0691	5.4005
	31.5819	6.0425	4.2547	6.651	5.5711	0.0646	5.3976
	31.7481	6.0183	4.2518	6.6317	5.5591	0.0637	5.4019
	31.9153	6.0138	4.2516	6.6149	5.5441	0.0624	5.4094
	32.0822	5.9899	4.2499	6.6053	5.5302	0.0619	5.3989
	32.3322	5.9621	4.2462	6.5843	5.5053	0.0581	5.3893
	32.4994	5.9513	4.2475	6.5547	5.4947	0.0576	5.3659
	32.6664	5.9287	4.2571	6.5497	5.4826	0.0549	5.3386
	32.8331	5.9067	4.2586	6.5338	5.4681	0.0556	5.3385
	33	5.8932	4.2626	6.5264	5.4531	0.0518	5.337
	33.1669	5.8812	4.2662	6.5062	5.4418	0.0503	5.3228
	33.4172	5.8664	4.275	6.4832	5.4162	0.0482	5.3173
	33.5844	5.8622	4.2776	6.4703	5.4023	0.0454	5.3399
	33.7511	5.8406	4.278	6.4641	5.3907	0.0444	5.3408
	33.9181	5.8317	4.2729	6.4517	5.3647	0.0414	5.3439
	34.0847	5.8208	4.2747	6.4419	5.3559	0.0417	5.3398
	34.2519	5.7999	4.2675	6.421	5.3425	0.0437	5.3443
	34.5019	5.755	4.2595	6.4151	5.327	0.0419	5.295
	34.6689	5.7123	4.2352	6.3527	5.2922	0.0374	5.2603
	34.8356	5.6623	4.2146	6.3301	5.2793	0.0444	5.2236
	35.0022	5.6445	4.2127	6.3012	5.2471	0.0445	5.2062
	35.1689	5.6238	4.2107	6.3048	5.2398	0.0433	5.1818
	35.3358	5.6156	4.2091	6.2887	5.2449	0.0432	5.1752
	35.5858	5.5919	4.2042	6.2774	5.2236	0.0431	5.1565
	35.7525	5.5742	4.2076	6.2405	5.2012	0.0419	5.1303
	35.9197	5.5342	4.1969	6.2351	5.1845	0.0406	5.1229
	36.0864	5.5093	4.1954	6.1966	5.1639	0.0403	5.0971
	36.2536	5.512	4.1791	6.1868	5.1401	0.0377	5.096
	36.4206	5.5155	4.183	6.1788	5.1346	0.0372	5.0871
	36.5875	5.5121	4.2004	6.1636	5.1121	0.0374	5.0917
	36.8375	5.5077	4.2086	6.1596	5.0763	0.0342	5.1022
	37.0042	5.5096	4.2067	6.155	5.049	0.0326	5.099
	37.1711	5.5068	4.2145	6.1223	5.0254	0.0332	5.0821
	37.3378	5.502	4.2004	6.1229	5.0066	0.0331	5.1106
	37.5044	5.4808	4.1909	6.1191	4.97	0.029	5.0949
	37.6711	5.4451	4.1761	6.0905	4.9354	0.0305	5.0677
	37.9214	5.4413	4.1792	6.0732	4.8932	0.0315	5.0509
	38.0886	5.4381	4.1853	6.0691	4.8628	0.032	5.0509
	38.2553	5.4296	4.1876	6.0715	4.8558	0.0317	5.0518
	38.4222	5.4276	4.1918	6.0616	4.8273	0.034	5.0473
	38.5889	5.4222	4.1807	6.0471	4.793	0.0276	5.0443
	38.7561	5.4163	4.1889	6.0512	4.7612	0.0289	5.0349
	39.0061	5.4088	4.1898	6.0366	4.7088	0.0298	5.0374
	39.1733	5.4121	4.1865	6.0334	4.669	0.0246	5.0352
	39.34	5.4114	4.1847	6.0107	4.6348	0.0243	5.0373
	39.5067	5.4141	4.1938	6.0105	4.596	0.023	5.0291
	39.6733	5.4129	4.2076	6.0183	4.5604	0.0239	5.0222
	39.8403	5.4062	4.2041	6.0014	4.531	0.0208	5.02
	40.0903	5.3809	4.2029	5.9692	4.4626	0.0221	4.9839
	40.2572	5.3642	4.2122	5.9534	4.4311	0.0251	4.984
	40.4242	5.3542	4.2138	5.9365	4.3938	0.0238	4.9818
	40.5908	5.3542	4.2142	5.9126	4.3743	0.0202	4.9791
	40.7575	5.3482	4.2211	5.9008	4.3498	0.02	4.9484
	40.9247	5.3524	4.2353	5.8922	4.3183	0.0217	4.946
	41.1747	5.3448	4.2329	5.8852	4.2641	0.0209	4.9595
	41.3417	5.3447	4.2271	5.8776	4.2275	0.0193	4.9455
	41.5086	5.3333	4.238	5.8664	4.1835	0.0215	4.9529
	41.6753	5.348	4.2394	5.8641	4.1476	0.0157	4.9576
	41.8419	5.3319	4.238	5.8515	4.1184	0.0149	4.9413
	42.0086	5.3286	4.2507	5.8351	4.0903	0.0171	4.925
	42.1753	5.3419	4.2567	5.8269	4.0547	0.018	4.9254
	42.4256	5.3329	4.262	5.807	4.0062	0.0174	4.9017
	42.5928	5.3498	4.263	5.7924	3.9796	0.0157	4.8991
	42.7594	5.3554	4.2601	5.7857	3.9548	0.017	4.8965
	42.9261	5.3324	4.2453	5.7848	3.938	0.0135	4.8823
	43.0931	5.2758	4.2395	5.7467	3.9052	0.0177	4.8319
	43.26	5.2705	4.227	5.7336	3.8555	0.017	4.8269
	43.51	5.2599	4.2452	5.7173	3.8138	0.0118	4.8267
	43.6772	5.2589	4.2552	5.6933	3.7811	0.0155	4.8149
	43.8442	5.2641	4.2559	5.6861	3.7601	0.0135	4.8236
	44.0108	5.2468	4.2691	5.6857	3.7327	0.0163	4.8061
	44.1778	5.2464	4.2548	5.6653	3.7024	0.0156	4.7846
	44.345	5.2337	4.2581	5.6505	3.6751	0.016	4.7896
	44.5956	5.2452	4.2732	5.635	3.6308	0.0135	4.7944
	44.7622	5.2552	4.2778	5.6342	3.6066	0.0138	4.7986
	44.9292	5.276	4.2839	5.6235	3.5919	0.0102	4.8137
	45.0958	5.2732	4.291	5.615	3.5624	0.013	4.8074
	45.2628	5.3053	4.3016	5.5941	3.5465	0.0086	4.8227
	45.4297	5.3117	4.3035	5.5876	3.5257	0.0123	4.8209
	45.6797	5.3371	4.3132	5.5761	3.4934	0.0115	4.8367
	45.8461	5.3501	4.3188	5.5619	3.4809	0.0082	4.8448
	46.0128	5.3469	4.3198	5.5527	3.4744	0.0114	4.8442
	46.1794	5.3644	4.328	5.5331	3.4594	0.0081	4.8473
	46.3461	5.3843	4.3351	5.5208	3.4406	0.0116	4.8559
	46.5128	5.3779	4.3499	5.518	3.4267	0.0096	4.8612
	46.6797	5.3972	4.353	5.5093	3.4195	0.0096	4.871
	46.9303	5.3915	4.382	5.4994	3.4017	0.0087	4.8799
	47.0972	5.4056	4.3882	5.4963	3.3898	0.0078	4.8811
	47.2644	5.4066	4.3991	5.4863	3.3708	0.0072	4.8628
	47.4314	5.4193	4.4135	5.4744	3.356	0.005	4.8577
	47.5983	5.4203	4.4083	5.4488	3.347	0.0079	4.862
	47.7653	5.4268	4.4221	5.4301	3.3394	0.0095	4.8478
	48.0158	5.4318	4.4245	5.4165	3.3149	0.0076	4.8647
	48.1831	5.4241	4.4363	5.3894	3.3109	0.0076	4.8675
	48.3497	5.4472	4.4477	5.3777	3.301	0.0059	4.8781
	48.5164	5.4545	4.4562	5.357	3.286	0.0049	4.8609
	48.6831	5.4621	4.4761	5.3325	3.268	0.0047	4.8646
	48.8503	5.4295	4.4795	5.3216	3.2529	0.0074	4.856
	49.1006	5.4724	4.4971	5.2863	3.2311	0.0056	4.8648
	49.2675	5.4807	4.5091	5.2664	3.2223	0.0029	4.8747
	49.4344	5.4719	4.52	5.2481	3.2173	0.0044	4.873
	49.6011	5.4764	4.5275	5.2141	3.2062	0.0043	4.8685
	49.7678	5.4879	4.5468	5.1918	3.206	0.0077	4.8669
	49.9347	5.4874	4.5529	5.1641	3.1915	0.0063	4.8654
	50.185	5.49	4.5758	5.1145	3.1859	0.0074	4.8732
	50.3519	5.507	4.5846	5.0934	3.1733	0.0064	4.8816
	50.5186	5.5126	4.5852	5.0715	3.1596	0.0038	4.8978
	50.6853	5.521	4.598	5.0361	3.141	0.0056	4.8963
	50.8519	5.5319	4.6188	5.011	3.1297	0.0078	4.9013
	51.0192	5.5541	4.6356	4.9904	3.1155	0.0054	4.9036
	51.1861	5.542	4.6422	4.9496	3.0974	0.0032	4.9176
	51.4361	5.5642	4.6665	4.9145	3.0723	0.0052	4.9249
	51.6033	5.5573	4.6655	4.8854	3.062	0.0051	4.9466
	51.77	5.573	4.6784	4.8462	3.0469	0.0043	4.9447
	51.9369	5.5707	4.6964	4.8178	3.0357	0.0017	4.9621
	52.1039	5.5496	4.7033	4.7883	3.0223	0.0034	4.9644
	52.2708	5.5734	4.7164	4.7555	3.0037	0.0021	4.9616
	52.5208	5.5846	4.741	4.7012	2.9794	0.0043	4.9626
	52.6881	5.5884	4.7511	4.6784	2.9666	0.0031	4.9767
	52.855	5.6146	4.7687	4.6488	2.9487	0.0045	4.9871
	53.0217	5.6127	4.7823	4.6113	2.9375	0.0026	4.9864
	53.1886	5.618	4.7951	4.5876	2.9409	0.0024	5.0046
	53.3558	5.6205	4.8036	4.5584	2.9329	0.0023	5.0017
	53.6061	5.6208	4.84	4.5098	2.9173	0.0013	5.0317
	53.7731	5.6093	4.844	4.4898	2.9149	0.0044	5.0345
	53.9397	5.6291	4.8656	4.4656	2.9069	0.0011	5.0381
	54.1064	5.6358	4.8862	4.4472	2.9086	0.0017	5.0494
	54.2733	5.6504	4.8894	4.4305	2.9127	0.004	5.0501
	54.44	5.657	4.9091	4.4084	2.9077	0.0034	5.0658
	54.6903	5.6606	4.9332	4.3736	2.8992	0.0018	5.0968
	54.8572	5.6763	4.9523	4.355	2.8967	0.0026	5.1023
	55.0242	5.672	4.9659	4.326	2.8863	0.0007	5.1293
	55.1911	5.68	4.9708	4.3066	2.8794	0.0022	5.1271
	55.3581	5.6838	4.9984	4.2807	2.8713	0.0023	5.1429
	55.5253	5.6927	5.0148	4.2622	2.86	0.002	5.157
	55.6922	5.6884	5.0066	4.2431	2.8502	0.0045	5.1793
	55.9425	5.6755	5.0267	4.2112	2.8273	0.0026	5.2014
	56.1097	5.701	5.0301	4.1881	2.8141	-0.0017	5.2152
	56.2767	5.6997	5.0543	4.1635	2.7978	0.0021	5.222
	56.4433	5.7125	5.0586	4.1352	2.7823	0.0032	5.2324
	56.6103	5.7325	5.0795	4.1223	2.7667	0.0036	5.2548
	56.7769	5.7185	5.0899	4.0977	2.7516	0.0023	5.265
	57.0272	5.7272	5.1095	4.0577	2.729	0.0055	5.284
	57.1942	5.7317	5.1237	4.0358	2.7143	0.0045	5.2989
	57.3608	5.7338	5.127	4.0227	2.7027	0.0023	5.3059
	57.5275	5.7397	5.1437	3.9978	2.6906	0.0035	5.3279
	57.6947	5.7334	5.1469	3.9879	2.6744	0.0003	5.3461
	57.8619	5.7173	5.1564	3.9607	2.6593	0.0026	5.3709
	58.1119	5.7322	5.18	3.9271	2.648	0.0045	5.3792
	58.2786	5.7269	5.1951	3.9096	2.6347	0.0004	5.4058
	58.4453	5.7387	5.2087	3.8843	2.6213	0.0012	5.4238
	58.6119	5.7398	5.2252	3.852	2.6107	-0.0013	5.4443
	58.7789	5.7587	5.2272	3.8219	2.5943	-0.0008	5.4663
	58.9456	5.7579	5.2441	3.7832	2.5892	0.0021	5.4839
	59.1956	5.7177	5.2754	3.741	2.5759	0.0014	5.529
	59.3625	5.7626	5.281	3.7173	2.5728	0.0014	5.542
	59.5294	5.7546	5.2886	3.6959	2.5606	0.0008	5.5721
	59.6961	5.7536	5.2943	3.6924	2.554	0.0022	5.5975
	59.8628	5.7418	5.2806	3.6707	2.5435	0.0017	5.5636
	60.0297	5.7033	5.2387	3.6376	2.5286	0.0038	5.5292
	60.2797	5.718	5.2375	3.6342	2.5012	0.0034	5.5487

## Sheet: Figure 6c, d, f, g, h, i
Figure 6c. Virus plaque assays for determination of viral concentration.
		WT			CALR-KO						Time (hpi)	WT	CALR-KO
	Time (hpi)	repeat1	repeat2	repeat3	repeat1	repeat2	repeat3			P values	12		0.00238526
	12	32600	32400	37200	2040	2140	2180				24		0.00141899
	24	302000	286000	266000	9600	9000	10000
Figure 6d. Absolute quantitative real-time PCR for determination of JEV copy number.
		WT			CALR-KO						Time (hpi)	WT	CALR-KO
	Time (hpi)	repeat1	repeat2	repeat3	repeat1	repeat2	repeat3			P values	12		0.00229743
	12	8811000	10330000	10330000	477400	802500	693900				24		0.00139017
	24	458300000	463100000	413100000	19720000	19630000	21200000				36		0.0216496
	36	2870000000	1903000000	1949000000	189500000	423900000	382100000				48		0.000366782
	48	2722000000	2354000000	2270000000	106500000	465500000	404600000
Figure 6g. RT-qPCR assay for determination of relative mRNA level of CALR.
	Sample	Repeat	CALR (Ct values)			GAPDH (Ct values)
	WT	repeat1	18.1753	18.3975	18.1797	17.0905	17.3046	17.1973		Sample	CALR-KO	CALR-KO-rescue	CALR-KO-NTC
		repeat2	18.3027	18.301	18.3809	17.3479	17.2395	17.4072		P values		0.00136884	0.547591
		repeat3	18.5865	18.5757	18.5609	17.0404	17.64	17.2729
	CALR-KO	repeat1	20.8164	20.7641	20.5374	17.9939	17.5243	17.4557
		repeat2	20.5387	20.3329	20.9154	17.3705	17.6389	17.4791
		repeat3	20.465	20.7065	20.3844	17.4769	17.6445	17.3172
	CALR-KO-rescue	repeat1	12.0729	12.0172	12.1258	17.522	17.3356	17.2143
		repeat2	11.8958	12.1188	11.9819	17.514	17.3144	17.5617
		repeat3	11.9225	11.8705	11.8059	17.1664	17.482	17.218
	CALR-KO-NTC	repeat1	20.6443	20.9723	20.8679	17.8558	17.4732	17.7618
		repeat2	21.0316	20.6803	20.5294	17.8664	17.482	17.418
		repeat3	20.412	20.6466	20.4918	17.7385	17.682	17.1349
Figure 6h. Immunofluorescence for detection of NS3 expressed in rescue assays of CALR.
	Sample	Repeat	DAPI	NS3	NS3/DAPI
	WT	repeat1	1336	437	0.327096					Sample	CALR-KO	CALR-KO-rescue	CALR-KO-NTC
		repeat2	1361	445	0.326965					P values		0.0108167	0.0530102
		repeat3	1208	365	0.302152
	CALR-KO	repeat1	1546	10	0.00646831
		repeat2	1670	16	0.00958084
		repeat3	1446	12	0.00829876
	CALR-KO-rescue	repeat1	1476	102	0.0691057
		repeat2	1441	101	0.0700902
		repeat3	1602	82	0.051186
	CALR-KO-NTC	repeat1	1810	25	0.0138122
		repeat2	1634	17	0.0104039
		repeat3	1592	18	0.0113065
Figure 6i. RT-qPCR assay for determination of relative mRNA level of JEV C gene in rescue assays of CALR.
	Sample	Repeat	JEV-C (Ct values)			GAPDH (Ct values)
	WT	repeat1	18.038	17.7007	17.5111	17.0905	17.3046	17.1973		Sample	CALR-KO	CALR-KO-rescue	CALR-KO-NTC
		repeat2	17.0858	18.6847	17.6426	17.3479	17.2395	17.4072		P values		6.30842e-05	0.515439
		repeat3	17.392	17.0508	18.0333	17.0404	17.64	17.2729
	CALR-KO	repeat1	27.5059	27.1037	27.3325	17.9939	17.5243	17.4557
		repeat2	27.2944	27.3238	27.2864	17.3705	17.6389	17.4791
		repeat3	27.03	27.1764	27.2334	17.4769	17.6445	17.3172
	CALR-KO-rescue	repeat1	25.3161	25.1473	24.2231	17.522	17.3356	17.2143
		repeat2	25.1911	24.9683	24.8403	17.514	17.3144	17.5617
		repeat3	24.7725	25.1879	24.505	17.1664	17.482	17.218
	CALR-KO-NTC	repeat1	27.1484	27.3558	27.1667	17.8558	17.4732	17.4618
		repeat2	27.1396	27.3373	27.0904	17.2664	17.482	17.218
		repeat3	27.5548	27.1607	27.1514	17.4385	17.582	17.3349
Figure 6f. Real-Time Cell Analyzer assay was performed to record the cell survival curves.
	Time (Hour)	CALR-KO-JEV	CALR-KO-MOCK	WT-JEV	WT-MOCK
	0	0	0	0	0
	0.203611	3.5457	2.0902	2.9399	2.599
	0.370833	3.8896	2.3087	3.1424	2.9135
	0.621111	4.3718	2.6648	3.4137	3.3691
	0.788333	4.6504	2.8721	3.5723	3.6408
	0.955	4.9254	3.037	3.6952	3.8574
	1.12194	5.1461	3.179	3.7999	4.0381
	1.28917	5.3288	3.2874	3.8915	4.1779
	1.45611	5.4758	3.3817	3.958	4.2973
	1.62278	5.5555	3.449	4.0318	4.402
	1.87333	5.6261	3.5208	4.1044	4.5151
	2.04	5.6408	3.558	4.1311	4.5582
	2.20667	5.6262	3.5891	4.1527	4.5879
	2.37389	5.5933	3.6101	4.1621	4.6099
	2.54056	5.5477	3.6293	4.1719	4.6682
	2.7075	5.496	3.6505	4.1688	4.6961
	2.95806	5.4111	3.699	4.1487	4.7629
	3.12472	5.3446	3.7302	4.1463	4.8055
	3.29167	5.309	3.7715	4.1519	4.8444
	3.45861	5.2608	3.8063	4.1487	4.8881
	3.62583	5.208	3.844	4.1532	4.9375
	3.79278	5.1732	3.8892	4.1453	4.9775
	4.04333	5.1166	3.9536	4.1621	5.0377
	4.21028	5.0776	3.9883	4.176	5.0726
	4.37694	5.0341	4.0209	4.1885	5.105
	4.54361	4.9951	4.0294	4.2	5.1474
	4.71056	4.959	4.0561	4.2089	5.1807
	4.8775	4.9141	4.0797	4.2175	5.2206
	5.12778	4.851	4.1187	4.2228	5.2796
	5.295	4.8171	4.1389	4.2495	5.3045
	5.46194	4.782	4.1711	4.2637	5.3245
	5.62889	4.7467	4.1902	4.2883	5.3481
	5.79556	4.713	4.1998	4.3098	5.3709
	5.9625	4.6774	4.2311	4.32	5.3729
	6.12972	4.6433	4.2527	4.3429	5.3974
	6.38	4.6043	4.2915	4.361	5.3916
	6.54722	4.5768	4.3096	4.3587	5.3894
	6.71389	4.5611	4.3342	4.3791	5.4078
	6.88111	4.5314	4.3297	4.392	5.4186
	7.04806	4.5058	4.3498	4.4108	5.4389
	7.215	4.4765	4.3524	4.4192	5.4524
	7.46556	4.4372	4.3555	4.4511	5.4891
	7.63278	4.4166	4.3696	4.4688	5.5137
	7.79972	4.3969	4.3873	4.499	5.5196
	7.96694	4.3758	4.4237	4.5148	5.5333
	8.13389	4.3448	4.4374	4.5629	5.551
	8.30083	4.3163	4.4637	4.583	5.566
	8.55167	4.2815	4.4907	4.6168	5.5932
	8.71861	4.2645	4.5175	4.6377	5.6331
	8.88556	4.2351	4.5481	4.6643	5.6714
	9.05278	4.2293	4.5725	4.67	5.6807
	9.22	4.2025	4.5981	4.7064	5.6837
	9.38694	4.1787	4.602	4.7257	5.698
	9.55389	4.1701	4.6182	4.7546	5.7096
	9.80444	4.163	4.6446	4.7928	5.7391
	9.97139	4.1509	4.6754	4.8359	5.752
	10.1386	4.1387	4.7062	4.8534	5.7565
	10.3056	4.1276	4.7299	4.8802	5.7647
	10.4725	4.1102	4.763	4.897	5.7819
	10.6397	4.1072	4.7678	4.9229	5.7826
	10.8903	4.0877	4.7975	4.9669	5.7839
	11.0572	4.0852	4.7949	4.986	5.8008
	11.2242	4.0754	4.8168	5.0183	5.8014
	11.3914	4.0803	4.8251	5.0494	5.8249
	11.5581	4.0417	4.8255	5.0692	5.8394
	11.7253	4.0206	4.8447	5.0832	5.8244
	11.9753	3.8514	4.8431	5.0673	5.8059
	12.1419	3.7711	4.8283	5.0455	5.7657
	12.3092	3.7604	4.8171	5.0155	5.7394
	12.4761	3.7769	4.8374	5.014	5.7192
	12.6431	3.8171	4.8599	5.0305	5.7279
	12.8103	3.8401	4.857	5.0359	5.7576
	12.9775	3.8787	4.8818	5.0677	5.7907
	13.2275	3.9128	4.9174	5.0903	5.8303
	13.3947	3.9423	4.9434	5.1146	5.834
	13.5619	3.9822	4.9797	5.1289	5.8285
	13.7286	4.0034	4.9995	5.1422	5.835
	13.8958	4.0255	5.0203	5.154	5.8262
	14.0628	4.0629	5.0316	5.1683	5.8461
	14.3128	4.0842	5.0627	5.1583	5.8434
	14.4797	4.119	5.0831	5.1523	5.8609
	14.6464	4.1415	5.0976	5.1327	5.8682
	14.8131	4.1639	5.1086	5.1251	5.8744
	14.98	4.1765	5.126	5.1034	5.8805
	15.1469	4.1791	5.1342	5.1066	5.8905
	15.3972	4.2019	5.1717	5.0998	5.8791
	15.5644	4.2073	5.1919	5.0792	5.8873
	15.7314	4.1972	5.2086	5.0602	5.8874
	15.8981	4.1899	5.2198	5.0191	5.8803
	16.0647	4.1586	5.2117	4.9977	5.8714
	16.2319	4.1958	5.2042	4.9356	5.8631
	16.4819	4.2028	5.1884	4.8599	5.8641
	16.6489	4.1835	5.1961	4.8099	5.85
	16.8158	4.1694	5.1927	4.7547	5.8579
	16.9828	4.1809	5.1983	4.6909	5.8518
	17.15	4.1922	5.1913	4.6284	5.8458
	17.3172	4.1857	5.1991	4.588	5.8501
	17.4839	4.2028	5.1844	4.5181	5.839
	17.7339	4.2065	5.1937	4.3857	5.8198
	17.9008	4.231	5.1901	4.3071	5.8337
	18.0678	4.2575	5.2023	4.2064	5.8299
	18.2344	4.2761	5.2005	4.1217	5.8442
	18.4011	4.2951	5.179	4.0293	5.7998
	18.5678	4.3117	5.1814	3.9549	5.7998
	18.8178	4.3406	5.1747	3.8109	5.8031
	18.9847	4.3454	5.1838	3.7177	5.7939
	19.1514	4.364	5.1832	3.6052	5.7887
	19.3181	4.3918	5.1991	3.519	5.7723
	19.4853	4.4003	5.1821	3.4266	5.7741
	19.6519	4.4106	5.1756	3.33	5.7711
	19.9019	4.4439	5.1628	3.1949	5.7636
	20.0692	4.437	5.1539	3.1089	5.7427
	20.2361	4.4576	5.1524	3.0151	5.7479
	20.4028	4.464	5.1538	2.9029	5.721
	20.5697	4.4813	5.1616	2.7919	5.7158
	20.7367	4.4959	5.1728	2.6823	5.6884
	20.9869	4.4997	5.1599	2.5204	5.6941
	21.1533	4.5142	5.1441	2.4147	5.6842
	21.3203	4.5275	5.1447	2.2991	5.6844
	21.4869	4.5373	5.137	2.2006	5.6827
	21.6539	4.5353	5.1222	2.0857	5.6647
	21.8208	4.5437	5.1166	1.9725	5.6508
	21.9881	4.546	5.0955	1.8611	5.6388
	22.2383	4.5565	5.0928	1.7013	5.6412
	22.4053	4.5599	5.098	1.5993	5.6288
	22.5719	4.5664	5.0989	1.4964	5.6176
	22.7386	4.5703	5.0933	1.3964	5.6005
	22.9058	4.5688	5.1012	1.2999	5.5901
	23.0725	4.572	5.0933	1.2053	5.5915
	23.3225	4.5777	5.0816	1.0742	5.6172
	23.4897	4.5658	5.0565	0.9882	5.5968
	23.6567	4.5818	5.0835	0.914	5.5758
	23.8236	4.5668	5.088	0.8427	5.5581
	23.9908	4.5856	5.0907	0.7725	5.5481
	24.1581	4.5892	5.1011	0.715	5.5431
	24.4083	4.5764	5.0899	0.6312	5.551
	24.5753	4.5817	5.0928	0.584	5.5483
	24.7425	4.591	5.0894	0.5373	5.551
	24.9094	4.6035	5.0897	0.5007	5.5522
	25.0767	4.6001	5.1085	0.4648	5.5349
	25.2433	4.6048	5.1198	0.4316	5.5381
	25.4936	4.6382	5.1377	0.3954	5.5453
	25.6608	4.6397	5.125	0.3715	5.53
	25.8275	4.6501	5.1182	0.3536	5.5347
	25.9942	4.6505	5.1249	0.3358	5.5178
	26.1608	4.646	5.1295	0.3252	5.5239
	26.3281	4.681	5.1151	0.3056	5.5322
	26.4947	4.6848	5.1164	0.2952	5.5173
	26.7447	4.6981	5.1298	0.2745	5.5208
	26.9117	4.6997	5.1186	0.2683	5.487
	27.0783	4.7106	5.1317	0.2567	5.4994
	27.245	4.7217	5.1585	0.2458	5.4873
	27.4119	4.7274	5.1676	0.2353	5.4847
	27.5786	4.7306	5.1752	0.2303	5.4866
	27.8289	4.7338	5.1939	0.219	5.4742
	27.9958	4.7526	5.2082	0.2149	5.4731
	28.1625	4.7569	5.2202	0.2087	5.4817
	28.3292	4.7615	5.2051	0.198	5.4807
	28.4958	4.7888	5.2226	0.198	5.4686
	28.6625	4.7862	5.2287	0.1893	5.4565
	28.9125	4.7974	5.2074	0.1809	5.4913
	29.0797	4.82	5.219	0.1799	5.477
	29.2464	4.8209	5.226	0.1718	5.4633
	29.4133	4.8495	5.2325	0.1674	5.4701
	29.58	4.8318	5.2143	0.1668	5.4664
	29.7469	4.84	5.2297	0.1606	5.4656
	29.9972	4.8416	5.2467	0.1543	5.4484
	30.1644	4.8413	5.2533	0.1496	5.426
	30.3311	4.852	5.2627	0.1479	5.4182
	30.4978	4.8712	5.2623	0.1437	5.4212
	30.6647	4.8941	5.2443	0.1385	5.411
	30.8314	4.8879	5.2709	0.1358	5.4173
	31.0817	4.9131	5.2824	0.1317	5.4192
	31.2483	4.9211	5.2826	0.1263	5.4079
	31.415	4.9143	5.2898	0.1252	5.4005
	31.5819	4.9255	5.2851	0.1207	5.3976
	31.7481	4.9302	5.2904	0.1231	5.4019
	31.9153	4.9275	5.2929	0.1217	5.4094
	32.0822	4.9428	5.291	0.1177	5.3989
	32.3322	4.9526	5.2967	0.1164	5.3893
	32.4994	4.9589	5.2921	0.1138	5.3659
	32.6664	4.9755	5.2861	0.1087	5.3386
	32.8331	4.9785	5.2876	0.1118	5.3385
	33	4.983	5.2931	0.109	5.337
	33.1669	5.0125	5.2941	0.1049	5.3228
	33.4172	5.0062	5.2867	0.1044	5.3173
	33.5844	5.0125	5.2711	0.1023	5.3399
	33.7511	5.0243	5.2916	0.1006	5.3408
	33.9181	5.0301	5.2796	0.098	5.3439
	34.0847	5.0433	5.2881	0.0968	5.3398
	34.2519	5.0491	5.2663	0.0985	5.3443
	34.5019	5.0424	5.2485	0.0941	5.295
	34.6689	4.9996	5.2371	0.0954	5.2603
	34.8356	4.9713	5.2232	0.0989	5.2236
	35.0022	4.943	5.2125	0.0967	5.2062
	35.1689	4.9418	5.221	0.0989	5.1818
	35.3358	4.9622	5.2253	0.0988	5.1752
	35.5858	4.9921	5.2038	0.0982	5.1565
	35.7525	4.9913	5.1933	0.0969	5.1303
	35.9197	4.9933	5.1775	0.0981	5.1229
	36.0864	4.9817	5.1644	0.0973	5.0971
	36.2536	4.972	5.1555	0.0965	5.096
	36.4206	5.0024	5.1622	0.0951	5.0871
	36.5875	5.0361	5.1816	0.0957	5.0917
	36.8375	5.0666	5.1709	0.0894	5.1022
	37.0042	5.0889	5.1893	0.09	5.099
	37.1711	5.1248	5.1856	0.0916	5.0821
	37.3378	5.1452	5.1946	0.0891	5.1106
	37.5044	5.1526	5.1796	0.0859	5.0949
	37.6711	5.1294	5.152	0.0873	5.0677
	37.9214	5.1082	5.1378	0.0877	5.0509
	38.0886	5.1092	5.1353	0.0868	5.0509
	38.2553	5.14	5.1295	0.0864	5.0518
	38.4222	5.165	5.1212	0.087	5.0473
	38.5889	5.1878	5.1265	0.0841	5.0443
	38.7561	5.2129	5.1228	0.0835	5.0349
	39.0061	5.2361	5.1435	0.0839	5.0374
	39.1733	5.2361	5.1398	0.0787	5.0352
	39.34	5.2536	5.1462	0.0802	5.0373
	39.5067	5.2646	5.1332	0.0802	5.0291
	39.6733	5.2558	5.1208	0.0765	5.0222
	39.8403	5.2721	5.1187	0.0756	5.02
	40.0903	5.2666	5.0964	0.0749	4.9839
	40.2572	5.2659	5.1068	0.0778	4.984
	40.4242	5.275	5.1027	0.0761	4.9818
	40.5908	5.2906	5.1053	0.0713	4.9791
	40.7575	5.3022	5.0882	0.0719	4.9484
	40.9247	5.2942	5.0618	0.0725	4.946
	41.1747	5.308	5.0635	0.0735	4.9595
	41.3417	5.3374	5.0543	0.0704	4.9455
	41.5086	5.3357	5.0537	0.0739	4.9529
	41.6753	5.3293	5.0529	0.0695	4.9576
	41.8419	5.3389	5.041	0.0671	4.9413
	42.0086	5.3474	5.0479	0.0702	4.925
	42.1753	5.3296	5.0538	0.0715	4.9254
	42.4256	5.3365	5.0401	0.072	4.9017
	42.5928	5.3235	5.045	0.0721	4.8991
	42.7594	5.3302	5.0372	0.0704	4.8965
	42.9261	5.3281	5.014	0.0688	4.8823
	43.0931	5.2624	4.9851	0.0718	4.8319
	43.26	5.2217	4.9814	0.0696	4.8269
	43.51	5.2189	4.9681	0.0676	4.8267
	43.6772	5.2131	4.9639	0.0705	4.8149
	43.8442	5.2304	4.9533	0.0671	4.8236
	44.0108	5.2313	4.9418	0.0711	4.8061
	44.1778	5.2391	4.9215	0.0684	4.7846
	44.345	5.228	4.9187	0.0701	4.7896
	44.5956	5.2245	4.9103	0.0675	4.7944
	44.7622	5.2368	4.9208	0.0694	4.7986
	44.9292	5.2395	4.9296	0.0651	4.8137
	45.0958	5.2423	4.927	0.0669	4.8074
	45.2628	5.2275	4.9413	0.0647	4.8227
	45.4297	5.2248	4.9464	0.0644	4.8209
	45.6797	5.2417	4.9591	0.0651	4.8367
	45.8461	5.2414	4.9688	0.0645	4.8448
	46.0128	5.24	4.971	0.0636	4.8442
	46.1794	5.2375	4.9679	0.063	4.8473
	46.3461	5.2168	4.9582	0.0632	4.8559
	46.5128	5.2203	4.9665	0.0648	4.8612
	46.6797	5.218	4.9797	0.0618	4.871
	46.9303	5.2065	4.9892	0.0607	4.8799
	47.0972	5.1957	4.9892	0.0615	4.8811
	47.2644	5.1961	4.986	0.0584	4.8628
	47.4314	5.1934	4.9909	0.0601	4.8577
	47.5983	5.1748	4.9912	0.0607	4.862
	47.7653	5.1704	4.9801	0.063	4.8478
	48.0158	5.1458	4.9811	0.0592	4.8647
	48.1831	5.1368	4.9762	0.061	4.8675
	48.3497	5.1338	4.9654	0.0611	4.8781
	48.5164	5.11	4.9747	0.0592	4.8609
	48.6831	5.0868	4.9781	0.0573	4.8646
	48.8503	5.0778	4.9805	0.0596	4.856
	49.1006	5.0597	5.0003	0.059	4.8648
	49.2675	5.0475	5.0119	0.0579	4.8747
	49.4344	5.0361	5.0146	0.0591	4.873
	49.6011	5.0243	5.0077	0.0567	4.8685
	49.7678	5.0244	5.0205	0.061	4.8669
	49.9347	5.0132	5.0235	0.059	4.8654
	50.185	4.9943	5.0226	0.0593	4.8732
	50.3519	4.9947	5.0297	0.0595	4.8816
	50.5186	4.9686	5.049	0.0565	4.8978
	50.6853	4.9597	5.0503	0.0593	4.8963
	50.8519	4.9458	5.0596	0.0578	4.9013
	51.0192	4.941	5.0642	0.0574	4.9036
	51.1861	4.9241	5.0606	0.0561	4.9176
	51.4361	4.8956	5.0899	0.0594	4.9249
	51.6033	4.8738	5.1002	0.0574	4.9466
	51.77	4.8708	5.1069	0.0584	4.9447
	51.9369	4.8553	5.0979	0.0575	4.9621
	52.1039	4.8358	5.1236	0.0549	4.9644
	52.2708	4.8299	5.1392	0.0555	4.9616
	52.5208	4.7931	5.1763	0.0589	4.9626
	52.6881	4.7932	5.1824	0.0567	4.9767
	52.855	4.7848	5.1834	0.06	4.9871
	53.0217	4.7778	5.1697	0.0595	4.9864
	53.1886	4.7708	5.1688	0.0591	5.0046
	53.3558	4.7558	5.1894	0.0553	5.0017
	53.6061	4.7273	5.1841	0.0591	5.0317
	53.7731	4.7106	5.215	0.0577	5.0345
	53.9397	4.6845	5.2359	0.0559	5.0381
	54.1064	4.6818	5.2508	0.0594	5.0494
	54.2733	4.6619	5.2301	0.0562	5.0501
	54.44	4.6448	5.2171	0.0555	5.0658
	54.6903	4.6445	5.2265	0.0575	5.0968
	54.8572	4.6338	5.2443	0.0594	5.1023
	55.0242	4.6154	5.2432	0.0557	5.1293
	55.1911	4.5927	5.2622	0.0576	5.1271
	55.3581	4.5766	5.2887	0.0558	5.1429
	55.5253	4.5573	5.2968	0.0577	5.157
	55.6922	4.5479	5.3043	0.0582	5.1793
	55.9425	4.5175	5.3024	0.058	5.2014
	56.1097	4.5113	5.2941	0.0553	5.2152
	56.2767	4.5013	5.2813	0.0592	5.222
	56.4433	4.4868	5.2984	0.0571	5.2324
	56.6103	4.4699	5.306	0.0582	5.2548
	56.7769	4.4584	5.2976	0.0589	5.265
	57.0272	4.4251	5.3361	0.0584	5.284
	57.1942	4.4067	5.3564	0.0577	5.2989
	57.3608	4.3839	5.3699	0.0585	5.3059
	57.5275	4.3572	5.3697	0.058	5.3279
	57.6947	4.3395	5.3689	0.0572	5.3461
	57.8619	4.3186	5.3555	0.0548	5.3709
	58.1119	4.2883	5.3672	0.0585	5.3792
	58.2786	4.2741	5.3776	0.0565	5.4058
	58.4453	4.2471	5.3597	0.0561	5.4238
	58.6119	4.2265	5.3846	0.0558	5.4443
	58.7789	4.2007	5.3832	0.0554	5.4663
	58.9456	4.1768	5.3823	0.0587	5.4839
	59.1956	4.1566	5.3894	0.0567	5.529
	59.3625	4.1411	5.4062	0.0582	5.542
	59.5294	4.1305	5.3836	0.0591	5.5721
	59.6961	4.1197	5.4051	0.0595	5.5975
	59.8628	4.0911	5.3758	0.0601	5.5636
	60.0297	4.0581	5.2939	0.0617	5.5292

## Sheet: Sup. Figure 5b, c, d
Sup. Figure 5b. Immunofluorescence for detection of NS3 expressed.
	Sample	Repeat	DAPI	NS3	NS3/DAPI
	WT	repeat1	2673	989	0.369996					Sample	WT	sgRNA-NC
		repeat2	2536	1017	0.401025					P values		0.641844
		repeat3	2590	1001	0.386486
	sgRNA-NC	repeat1	2518	1050	0.416998
		repeat2	2621	968	0.369325
		repeat3	2435	965	0.396304
Sup. Figure 5c. RT-qPCR assay for determination of relative mRNA level of JEV C gene.
	Sample	Repeat	JEV-C (Ct values)			GAPDH (Ct values)
	WT	repeat1	18.138	17.9007	18.3111	17.2105	17.1146	17.1227		Sample	WT	sgRNA-NC
		repeat2	18.0858	18.2847	18.2426	17.1279	17.3295	17.1872		P values		0.933776
		repeat3	18.292	18.0508	18.2333	17.1504	17.1	17.2829
	sgRNA-NC	repeat1	18.298	18.3007	18.1111	17.1805	17.2446	17.3227
		repeat2	18.1058	18.1847	18.1426	17.2979	17.1495	17.2872
		repeat3	18.312	18.1508	18.3333	17.1504	17.09	17.2529
Sup. Figure 5d. Virus plaque assays for determination of viral concentration.
	Repeat	WT	sgRNA-NC							Sample	WT	sgRNA-NC
	repeat1	213000	219000							P values		0.941755
	repeat2	238000	233000
	repeat3	207000	203000

[truncated: 10 more sheets: Sup. Figure 6a, b, Sup. Figure 7b, Sup. Figure 10b, d, Sup. Figure 11, Sup. Figure 12a, b, c, d, e, f, Sup. Figure 13a, b, c, d, Sup. Figure 14a, b, c, d, Sup. Figure 15b, Sup. Figure 17a, b, c, d, e, f, Sup. Figure 18a, b, c, d]
